# Supplementary material for: Automated Pharmacometric Model Development by Leveraging Low‐Dimensional Neural ODEs and LASSO Regression
Source: CPT Pharmacometrics Syst Pharmacol. 2026 Jun 24;15(7):e70285. doi: 10.1002/psp4.70285 (PMC13291805; doi:10.1002/psp4.70285)
Supplement: Supplementary file 2 — Data S2: Supporting Information. [file PSP4-15-e70285-s002.zip]

Archive with 75 entries (60 files):
- Supplemental_files/
- Supplemental_files/NODE_LASSO_for_Warfarin_PKPD.R
- Supplemental_files/warfarin_pkpd_data.csv
- Supplemental_files/Warf_node.txt
- Supplemental_files/Warf_node_converted.txt
- Supplemental_files/Warf_node_mlx_file_ind/
- Supplemental_files/Warf_node_mlx_file_ind/.Internals/
- Supplemental_files/Warf_node_mlx_file_ind/.Internals/data.dat
- Supplemental_files/Warf_node_mlx_file_ind/.Internals/individualParameters.dat
- Supplemental_files/Warf_node_mlx_file_ind/.Internals/individualPhiValues.dat
- Supplemental_files/Warf_node_mlx_file_ind/.Internals/populationParameters.dat
- Supplemental_files/Warf_node_mlx_file_ind/.Internals/Proposal/
- Supplemental_files/Warf_node_mlx_file_ind/.Internals/Proposal/proposal.dat
- Supplemental_files/Warf_node_mlx_file_ind/.Internals/Proposal/version.dat
- Supplemental_files/Warf_node_mlx_file_ind/.Internals/results.dat
- Supplemental_files/Warf_node_mlx_file_ind/.Internals/state.dat
- Supplemental_files/Warf_node_mlx_file_ind/.Internals/tests.dat
- Supplemental_files/Warf_node_mlx_file_ind/.Internals/version.dat
- Supplemental_files/Warf_node_mlx_file_ind/.Internals/Warf_node_mlx_file_ind.mlxtran
- Supplemental_files/Warf_node_mlx_file_ind/ChartsData/
- Supplemental_files/Warf_node_mlx_file_ind/ChartsData/.Internals/
- Supplemental_files/Warf_node_mlx_file_ind/ChartsData/.Internals/chartsData.dat
- Supplemental_files/Warf_node_mlx_file_ind/ChartsData/.Internals/Warf_node_mlx_file_ind.mlxtran
- Supplemental_files/Warf_node_mlx_file_ind/IndividualParameters/
- Supplemental_files/Warf_node_mlx_file_ind/IndividualParameters/estimatedIndividualParameters.txt
- Supplemental_files/Warf_node_mlx_file_ind/IndividualParameters/estimatedRandomEffects.txt
- Supplemental_files/Warf_node_mlx_file_ind/IndividualParameters/shrinkage.txt
- Supplemental_files/Warf_node_mlx_file_ind/IndividualParameters/simulatedIndividualParameters.txt
- Supplemental_files/Warf_node_mlx_file_ind/IndividualParameters/simulatedRandomEffects.txt
- Supplemental_files/Warf_node_mlx_file_ind/populationParameters.txt
- Supplemental_files/Warf_node_mlx_file_ind/predictions_ycp.txt
- Supplemental_files/Warf_node_mlx_file_ind/predictions_ypca.txt
- Supplemental_files/Warf_node_mlx_file_ind/summary.txt
- Supplemental_files/Warf_node_mlx_file_ind/Tests/
- Supplemental_files/Warf_node_mlx_file_ind/Tests/correlationRandomEffects.txt
- Supplemental_files/Warf_node_mlx_file_ind/Tests/normalityIndividualParameters.txt
- Supplemental_files/Warf_node_mlx_file_ind/Tests/normalityRandomEffects.txt
- Supplemental_files/Warf_node_mlx_file_ind/Tests/normalityResiduals.txt
- Supplemental_files/Warf_node_mlx_file_ind/Tests/symmetryResiduals.txt
- Supplemental_files/Warf_node_mlx_file_ind.mlxtran
- Supplemental_files/Warf_node_mlx_file_pop/
- Supplemental_files/Warf_node_mlx_file_pop/.Internals/
- Supplemental_files/Warf_node_mlx_file_pop/.Internals/data.dat
- Supplemental_files/Warf_node_mlx_file_pop/.Internals/individualParameters.dat
- Supplemental_files/Warf_node_mlx_file_pop/.Internals/individualPhiValues.dat
- Supplemental_files/Warf_node_mlx_file_pop/.Internals/populationParameters.dat
- Supplemental_files/Warf_node_mlx_file_pop/.Internals/Proposal/
- Supplemental_files/Warf_node_mlx_file_pop/.Internals/Proposal/proposal.dat
- Supplemental_files/Warf_node_mlx_file_pop/.Internals/Proposal/version.dat
- Supplemental_files/Warf_node_mlx_file_pop/.Internals/results.dat
- Supplemental_files/Warf_node_mlx_file_pop/.Internals/state.dat
- Supplemental_files/Warf_node_mlx_file_pop/.Internals/tests.dat
- Supplemental_files/Warf_node_mlx_file_pop/.Internals/version.dat
- Supplemental_files/Warf_node_mlx_file_pop/.Internals/Warf_node_mlx_file_pop.mlxtran
- Supplemental_files/Warf_node_mlx_file_pop/ChartsData/
- Supplemental_files/Warf_node_mlx_file_pop/ChartsData/.Internals/
- Supplemental_files/Warf_node_mlx_file_pop/ChartsData/.Internals/chartsData.dat
- Supplemental_files/Warf_node_mlx_file_pop/ChartsData/.Internals/Warf_node_mlx_file_pop.mlxtran
- Supplemental_files/Warf_node_mlx_file_pop/IndividualParameters/
- Supplemental_files/Warf_node_mlx_file_pop/IndividualParameters/estimatedIndividualParameters.txt
- Supplemental_files/Warf_node_mlx_file_pop/IndividualParameters/estimatedRandomEffects.txt
- Supplemental_files/Warf_node_mlx_file_pop/IndividualParameters/shrinkage.txt
- Supplemental_files/Warf_node_mlx_file_pop/IndividualParameters/simulatedIndividualParameters.txt
- Supplemental_files/Warf_node_mlx_file_pop/IndividualParameters/simulatedRandomEffects.txt
- Supplemental_files/Warf_node_mlx_file_pop/populationParameters.txt
- Supplemental_files/Warf_node_mlx_file_pop/predictions_ycp.txt
- Supplemental_files/Warf_node_mlx_file_pop/predictions_ypca.txt
- Supplemental_files/Warf_node_mlx_file_pop/summary.txt
- Supplemental_files/Warf_node_mlx_file_pop/Tests/
- Supplemental_files/Warf_node_mlx_file_pop/Tests/correlationRandomEffects.txt
- Supplemental_files/Warf_node_mlx_file_pop/Tests/normalityIndividualParameters.txt
- Supplemental_files/Warf_node_mlx_file_pop/Tests/normalityRandomEffects.txt
- Supplemental_files/Warf_node_mlx_file_pop/Tests/normalityResiduals.txt
- Supplemental_files/Warf_node_mlx_file_pop/Tests/symmetryResiduals.txt
- Supplemental_files/Warf_node_mlx_file_pop.mlxtran
