# Supplementary material for: Automated Pharmacometric Model Development by Leveraging Low‐Dimensional Neural ODEs and LASSO Regression
Source: CPT Pharmacometrics Syst Pharmacol. 2026 Jun 24;15(7):e70285. doi: 10.1002/psp4.70285 (PMC13291805; doi:10.1002/psp4.70285)
Supplement: Supplementary file 2 — Data S2: Supporting Information. [file PSP4-15-e70285-s002.zip › Supplemental_files/NODE_LASSO_for_Warfarin_PKPD.R]

#######################
# NODE-LASSO pipeline for the Warfarin PKPD example
# Dominic Bräm
# University Children's Hospital Basel
# 01.04.2026
# Supplementary material for:
# Automated pharmacometric model development by leveraging low-dimensional Neural ODEs and LASSO regression
# Publicly available warfarin PKPD dataset from nlmixr (https://nlmixrdevelopment.github.io/nlmixr/reference/warfarin.html)
# Reference:
# O'Reilly RA, Aggeler PM. Studies on coumarin anticoagulant drugs. Initiation of warfarin therapy without a loading dose.
# 	Circulation. 1968 Jul;38(1):169-77. doi: 10.1161/01.cir.38.1.169. PMID: 11712286.
#######################


# Remove variables from global environment
rm(list=ls())

# Load pmxNODE and lixoftConnectors for NODEs in Monolix, and glmnet for LASSO
library(pmxNODE)
library(lixoftConnectors)
library(glmnet)

# Initialize lixoftConnectors
initializeLixoftConnectors()

#### Prepare NODE ####
# Convert the NODE-model into Monolix-readable model code, no IIV on NN-parameters
# in the first run
nn_converter_mlx("Warf_node.txt",
                 pop_only = TRUE,
                 gen_mlx_file = T,
                 data_file = "warfarin_pkpd_data.csv",
                 header_types = c("id","time","amount","observation","obsid"))

## run the generated Monolix-file (Warf_node_mlx_file_pop.mlxtran) in Monolix

# Extract estimated parameters
est_parms <- pre_fixef_extractor_mlx("Warf_node_mlx_file_pop.mlxtran")

# Convert NODE-model, now with IIV on NN-parameters and previously estimated
# parameters 
nn_converter_mlx("Warf_node.txt",
                 pop_only = FALSE,
                 pre_fixef = est_parms,
                 gen_mlx_file = T,
                 data_file = "warfarin_pkpd_data.csv",
                 header_types = c("id","time","amount","observation","obsid"))

## run the generated Monolix-file (Warf_node_mlx_file_ind.mlxtran) in Monolix

# Check derivative-versus-state plots for both NNs (NNc and NNt)
der_state_plot_mlx("rc",0,15,mlx_file="Warf_node_mlx_file_ind.mlxtran",
                   act="Softplus",time_nn=T)

#### Automatic Modeling ####
# Get the derivative data for both NNs and standardize them to simplify LASSO-regression
data_pop_s <- pmxNODE:::der_vs_state_mlx("rc",0,15,
                                         mlx_file="Warf_node_mlx_file_ind.mlxtran",
                                         act="Softplus",time_nn=T) %>%
  mutate(st_derivatives = derivatives/max(abs(derivatives)))

states_s <- data_pop_s$state
derivatives_s <- data_pop_s$st_derivatives

#### Features (only exponential and emax function for simplicity)
# Feature generation for exponential function outputs
exponents <- seq(-2,2,length.out=100)
exp_features <- sapply(exponents,function(x) exp(x * states_s))

# Feature generation for emax function outputs
hills <- seq(0,4,length.out=10)
ec50s <- seq(0.001,10,length.out = 10)
emax_grid <- expand.grid(hills,ec50s)
emax_features <- apply(emax_grid,1,function(x) states_s^x[1]/(x[2]^x[1] + states_s^x[1]))

# Combined features
features <- cbind(exp_features,emax_features)

#### LASSO regression
# LASSO with glmnet; inputs features, target values derivatives; penalty factor for #parameters per function
glm_fit <- cv.glmnet(features,derivatives_s,penalty.factor = c(rep(2,100),rep(3,100)))

# Only intercept and 5 features selected
# (simplified coefficient selected with "lambda.min" and not via BIC calculation, due to simplified features)
coef(glm_fit, s="lambda.min")

# --> Coefs V42, V43, and V45 correspond to exponential functions with similar exponents
# => grouped into one exponential function
# --> Coef V63 has a coefficient value of ~3e-5
# => minor impact, would be excluded in the BIC calculation analysis
# --> Coefficient V160 corresponds to an Emax function
# ==> The proposed model contains an intercept, and an exponential and an Emax function

# Check if proposed set of functions describes derivatives reasonably
# Get coefficients from LASSO-regression
coefs <- coef(glm_fit, s = "lambda.min")

# Use coefficients from LASSO-regression and feature generation as starting values
start_parms <- c(kin = coefs[1],
                 EXPmax = sum(coefs[c(42,43,45)+1]),
                 p = mean(exponents[c(42,43,45)+1]),
                 Imax = coefs[160+1],
                 h = emax_grid[60,1],
                 I50 = emax_grid[60,2])

# Nonlinear regression with proposed model
nls_fit <- nls(derivatives_s ~ kin + EXPmax * exp(p * states_s) + Imax * states_s^h/(I50^h + states_s^h),
               start = start_parms,
               control = list(maxiter = 100))

# Compare predictions with derivatives
plot(states_s,derivatives_s)
lines(states_s,nls_fit$m$predict())
