# Supplementary material for: Automated Pharmacometric Model Development by Leveraging Low‐Dimensional Neural ODEs and LASSO Regression
Source: CPT Pharmacometrics Syst Pharmacol. 2026 Jun 24;15(7):e70285. doi: 10.1002/psp4.70285 (PMC13291805; doi:10.1002/psp4.70285)
Supplement: Supplementary file 2 — Data S2: Supporting Information. [file PSP4-15-e70285-s002.zip › Supplemental_files/warfarin_pkpd_data.csv]

id	time	amt	dv	dvid
1	0	100	0	cp
1	0.5	.	0	cp
1	1	.	1.9	cp
1	2	.	3.3	cp
1	3	.	6.6	cp
1	6	.	9.1	cp
1	9	.	10.8	cp
1	12	.	8.6	cp
1	24	.	5.6	cp
1	24	.	44	pca
1	36	.	4	cp
1	36	.	27	pca
1	48	.	2.7	cp
1	48	.	28	pca
1	72	.	0.8	cp
1	72	.	31	pca
1	96	.	60	pca
1	120	.	65	pca
1	144	.	71	pca
2	0	100	0	cp
2	0	.	100	pca
2	24	.	9.2	cp
2	24	.	49	pca
2	36	.	8.5	cp
2	36	.	32	pca
2	48	.	6.4	cp
2	48	.	26	pca
2	72	.	4.8	cp
2	72	.	22	pca
2	96	.	3.1	cp
2	96	.	28	pca
2	120	.	2.5	cp
2	120	.	33	pca
3	0	100	0	cp
3	0	.	100	pca
3	0.5	.	0	cp
3	2	.	8.4	cp
3	3	.	9.7	cp
3	6	.	9.8	cp
3	12	.	11	cp
3	24	.	8.3	cp
3	24	.	46	pca
3	36	.	7.7	cp
3	36	.	22	pca
3	48	.	6.3	cp
3	48	.	19	pca
3	72	.	4.1	cp
3	72	.	20	pca
3	96	.	3	cp
3	96	.	42	pca
3	120	.	1.4	cp
3	120	.	49	pca
3	144	.	54	pca
4	0	120	0	cp
4	0	.	100	pca
4	3	.	12	cp
4	6	.	13.2	cp
4	9	.	14.4	cp
4	24	.	9.6	cp
4	24	.	30	pca
4	36	.	8.2	cp
4	36	.	24	pca
4	48	.	7.8	cp
4	48	.	13	pca
4	72	.	5.8	cp
4	72	.	9	pca
4	96	.	4.3	cp
4	96	.	9	pca
4	120	.	3	cp
4	120	.	11	pca
4	144	.	12	pca
5	0	60	0	cp
5	0	.	82	pca
5	3	.	11.1	cp
5	6	.	11.9	cp
5	9	.	9.8	cp
5	12	.	11	cp
5	24	.	8.5	cp
5	24	.	43	pca
5	36	.	7.6	cp
5	36	.	25	pca
5	48	.	5.4	cp
5	48	.	18	pca
5	72	.	4.5	cp
5	72	.	17	pca
5	96	.	3.3	cp
5	96	.	23	pca
5	120	.	2.3	cp
5	120	.	29	pca
5	144	.	41	pca
6	0	113	0	cp
6	0	.	100	pca
6	6	.	8.6	cp
6	12	.	8.6	cp
6	24	.	7	cp
6	24	.	34	pca
6	36	.	5.7	cp
6	36	.	23	pca
6	48	.	4.7	cp
6	48	.	20	pca
6	72	.	3.3	cp
6	72	.	16	pca
6	96	.	2.3	cp
6	96	.	17	pca
6	120	.	1.7	cp
6	120	.	18	pca
6	144	.	25	pca
7	0	90	0	cp
7	3	.	13.4	cp
7	6	.	12.4	cp
7	9	.	12.7	cp
7	12	.	8.8	cp
7	24	.	6.1	cp
7	24	.	36	pca
7	36	.	3.5	cp
7	36	.	33	pca
7	48	.	1.8	cp
7	48	.	28	pca
7	72	.	1.5	cp
7	72	.	52	pca
7	96	.	1	cp
7	96	.	80	pca
7	120	.	90	pca
7	144	.	100	pca
8	0	135	0	cp
8	0	.	88	pca
8	2	.	17.6	cp
8	3	.	17.3	cp
8	6	.	15	cp
8	9	.	15	cp
8	12	.	12.4	cp
8	24	.	7.9	cp
8	24	.	35	pca
8	36	.	7.9	cp
8	36	.	20	pca
8	48	.	5.1	cp
8	48	.	12	pca
8	72	.	3.6	cp
8	72	.	16	pca
8	96	.	2.4	cp
8	96	.	23	pca
8	120	.	2	cp
8	120	.	36	pca
8	144	.	48	pca
9	0	75	0	cp
9	0	.	92	pca
9	0.5	.	0	cp
9	1	.	1	cp
9	2	.	4.6	cp
9	3	.	12.7	cp
9	3	.	8	cp
9	6	.	12.7	cp
9	6	.	11.5	cp
9	9	.	12.9	cp
9	9	.	11.4	cp
9	12	.	11.4	cp
9	12	.	11	cp
9	24	.	9.1	cp
9	24	.	33	pca
9	36	.	8.2	cp
9	36	.	22	pca
9	48	.	5.9	cp
9	48	.	16	pca
9	72	.	3.6	cp
9	72	.	18	pca
9	96	.	1.7	cp
9	96	.	32	pca
9	120	.	1.1	cp
9	120	.	30	pca
9	144	.	45	pca
10	0	105	0	cp
10	0	.	90	pca
10	24	.	8.6	cp
10	24	.	39	pca
10	36	.	8	cp
10	36	.	22	pca
10	48	.	6	cp
10	48	.	17	pca
10	72	.	4.4	cp
10	72	.	17	pca
10	96	.	3.6	cp
10	96	.	22	pca
10	120	.	2.8	cp
10	120	.	25	pca
10	144	.	33	pca
12	0	123	0	cp
12	0	.	100	pca
12	1.5	.	11.4	cp
12	3	.	15.4	cp
12	6	.	17.5	cp
12	12	.	14	cp
12	24	.	9	cp
12	24	.	37	pca
12	36	.	8.9	cp
12	36	.	24	pca
12	48	.	6.6	cp
12	48	.	14	pca
12	72	.	4.2	cp
12	72	.	11	pca
12	96	.	3.6	cp
12	96	.	14	pca
12	120	.	2.6	cp
12	120	.	23	pca
12	144	.	33	pca
13	0	113	0	cp
13	0	.	85	pca
13	1.5	.	0.6	cp
13	3	.	2.8	cp
13	6	.	13.8	cp
13	9	.	15	cp
13	24	.	10.5	cp
13	24	.	25	pca
13	36	.	9.1	cp
13	36	.	15	pca
13	48	.	6.6	cp
13	48	.	11	pca
13	72	.	4.9	cp
13	96	.	2.4	cp
13	120	.	1.9	cp
14	0	113	0	cp
14	0	.	88	pca
14	1.5	.	3.6	cp
14	3	.	12.9	cp
14	6	.	12.9	cp
14	9	.	10.2	cp
14	24	.	6.4	cp
14	24	.	41	pca
14	36	.	6.9	cp
14	36	.	23	pca
14	48	.	4.5	cp
14	48	.	16	pca
14	72	.	3.2	cp
14	72	.	14	pca
14	96	.	2.4	cp
14	96	.	18	pca
14	120	.	1.3	cp
14	120	.	22	pca
14	144	.	35	pca
15	0	75	0	cp
15	0	.	85	pca
15	0.5	.	0	cp
15	1	.	2.7	cp
15	2	.	11.6	cp
15	3	.	11.6	cp
15	6	.	11.3	cp
15	9	.	9.7	cp
15	24	.	6.5	cp
15	24	.	32	pca
15	36	.	5.2	cp
15	36	.	22	pca
15	48	.	3.6	cp
15	48	.	21	pca
15	72	.	2.4	cp
15	72	.	28	pca
15	96	.	0.9	cp
15	96	.	38	pca
15	120	.	46	pca
15	144	.	65	pca
16	0	85	0	cp
16	0	.	100	pca
16	1	.	6.6	cp
16	3	.	11.9	cp
16	6	.	11.7	cp
16	9	.	12.2	cp
16	24	.	8.1	cp
16	24	.	43	pca
16	36	.	7.4	cp
16	36	.	26	pca
16	48	.	6.8	cp
16	48	.	15	pca
16	72	.	5.3	cp
16	72	.	13	pca
16	96	.	3	cp
16	96	.	21	pca
16	120	.	2	cp
16	120	.	28	pca
16	144	.	39	pca
17	0	87	0	cp
17	0	.	100	pca
17	24	.	10.4	cp
17	24	.	42	pca
17	36	.	8.9	cp
17	36	.	32	pca
17	48	.	7	cp
17	48	.	26	pca
17	72	.	4.4	cp
17	72	.	31	pca
17	96	.	3.2	cp
17	96	.	33	pca
17	120	.	2.4	cp
17	120	.	54	pca
18	0	117	0	cp
18	0	.	100	pca
18	24	.	7.6	cp
18	24	.	35	pca
18	36	.	6.4	cp
18	36	.	23	pca
18	48	.	6	cp
18	48	.	17	pca
18	72	.	4	cp
18	72	.	18	pca
18	96	.	3.1	cp
18	96	.	18	pca
18	120	.	2	cp
18	120	.	21	pca
19	0	112	0	cp
19	0	.	100	pca
19	24	.	7.6	cp
19	24	.	32	pca
19	36	.	6.6	cp
19	36	.	20	pca
19	48	.	5.4	cp
19	48	.	18	pca
19	72	.	3.4	cp
19	72	.	18	pca
19	96	.	1.2	cp
19	96	.	19	pca
19	120	.	0.9	cp
19	120	.	29	pca
20	0	95.5	0	cp
20	0	.	100	pca
20	24	.	6.6	cp
20	24	.	33	pca
20	36	.	5.3	cp
20	36	.	28	pca
20	48	.	3.6	cp
20	48	.	18	pca
20	72	.	2.7	cp
20	72	.	18	pca
20	96	.	1.4	cp
20	96	.	17	pca
20	120	.	1.1	cp
20	120	.	26	pca
21	0	88.5	0	cp
21	0	.	100	pca
21	24	.	9.6	cp
21	24	.	41	pca
21	36	.	8	cp
21	36	.	30	pca
21	48	.	6.6	cp
21	48	.	22	pca
21	72	.	5.6	cp
21	72	.	23	pca
21	96	.	3.5	cp
21	96	.	23	pca
21	120	.	2.3	cp
21	120	.	35	pca
22	0	93	0	cp
22	0	.	100	pca
22	24	.	7.3	cp
22	24	.	46	pca
22	36	.	6.1	cp
22	36	.	27	pca
22	48	.	4.3	cp
22	48	.	22	pca
22	72	.	3.2	cp
22	72	.	36	pca
22	96	.	2.3	cp
22	96	.	40	pca
22	120	.	1.9	cp
22	120	.	44	pca
23	0	87	0	cp
23	0	.	100	pca
23	24	.	8.9	cp
23	24	.	35	pca
23	36	.	8.4	cp
23	36	.	27	pca
23	48	.	8	cp
23	48	.	23	pca
23	72	.	4.4	cp
23	72	.	27	pca
23	96	.	3.2	cp
23	96	.	43	pca
23	120	.	1.7	cp
23	120	.	43	pca
24	0	110	0	cp
24	0	.	100	pca
24	24	.	9.8	cp
24	24	.	34	pca
24	36	.	8.4	cp
24	36	.	24	pca
24	48	.	6.6	cp
24	48	.	15	pca
24	72	.	4.8	cp
24	72	.	15	pca
24	96	.	3.2	cp
24	96	.	19	pca
24	120	.	2.4	cp
24	120	.	19	pca
25	0	115	0	cp
25	0	.	88	pca
25	24	.	8.2	cp
25	24	.	37	pca
25	36	.	7.5	cp
25	36	.	20	pca
25	48	.	6.8	cp
25	48	.	20	pca
25	72	.	5.5	cp
25	72	.	26	pca
25	96	.	4.5	cp
25	96	.	28	pca
25	120	.	3.7	cp
25	120	.	50	pca
26	0	112	0	cp
26	0	.	100	pca
26	24	.	11	cp
26	24	.	32	pca
26	36	.	10	cp
26	36	.	20	pca
26	48	.	8.2	cp
26	48	.	17	pca
26	72	.	6	cp
26	72	.	19	pca
26	96	.	3.7	cp
26	96	.	21	pca
26	120	.	2.6	cp
26	120	.	30	pca
27	0	120	0	cp
27	0	.	100	pca
27	24	.	10	cp
27	24	.	41	pca
27	36	.	9	cp
27	36	.	28	pca
27	48	.	7.3	cp
27	48	.	19	pca
27	72	.	5.2	cp
27	72	.	17	pca
27	96	.	3.7	cp
27	96	.	17	pca
27	120	.	2.7	cp
27	120	.	24	pca
28	0	120	0	cp
28	0	.	100	pca
28	24	.	11.8	cp
28	24	.	32	pca
28	36	.	9.2	cp
28	36	.	21	pca
28	48	.	7.7	cp
28	48	.	19	pca
28	72	.	4.9	cp
28	72	.	22	pca
28	96	.	3.4	cp
28	96	.	33	pca
28	120	.	2.7	cp
28	120	.	46	pca
29	0	120	0	cp
29	0	.	100	pca
29	24	.	10.1	cp
29	24	.	39	pca
29	36	.	8	cp
29	36	.	25	pca
29	48	.	6	cp
29	48	.	16	pca
29	72	.	4.9	cp
29	72	.	14	pca
29	96	.	3.4	cp
29	96	.	15	pca
29	120	.	2	cp
29	120	.	20	pca
30	0	153	0	cp
30	0	.	86	pca
30	24	.	8.3	cp
30	24	.	35	pca
30	36	.	7	cp
30	36	.	21	pca
30	48	.	5.6	cp
30	48	.	18	pca
30	72	.	4.1	cp
30	72	.	20	pca
30	96	.	3.1	cp
30	96	.	29	pca
30	120	.	2.2	cp
30	120	.	41	pca
31	0	105	0	cp
31	0	.	100	pca
31	24	.	9.9	cp
31	24	.	45	pca
31	36	.	7.5	cp
31	36	.	24	pca
31	48	.	6.5	cp
31	48	.	23	pca
31	72	.	4.1	cp
31	72	.	26	pca
31	96	.	2.9	cp
31	96	.	28	pca
31	120	.	2.3	cp
31	120	.	39	pca
32	0	125	0	cp
32	0	.	100	pca
32	24	.	9.5	cp
32	24	.	45	pca
32	36	.	7.8	cp
32	36	.	30	pca
32	48	.	6.4	cp
32	48	.	24	pca
32	72	.	4.5	cp
32	72	.	22	pca
32	96	.	3.4	cp
32	96	.	28	pca
32	120	.	2.5	cp
32	120	.	42	pca
33	0	93	0	cp
33	0	.	100	pca
33	24	.	8.9	cp
33	24	.	36	pca
33	36	.	7.7	cp
33	36	.	27	pca
33	48	.	6.9	cp
33	48	.	24	pca
33	72	.	4.4	cp
33	72	.	23	pca
33	96	.	3.5	cp
33	96	.	20	pca
33	120	.	2.5	cp
33	120	.	22	pca
