# Supplementary material for: Automated Pharmacometric Model Development by Leveraging Low‐Dimensional Neural ODEs and LASSO Regression
Source: CPT Pharmacometrics Syst Pharmacol. 2026 Jun 24;15(7):e70285. doi: 10.1002/psp4.70285 (PMC13291805; doi:10.1002/psp4.70285)
Supplement: Supplementary file 2 — Data S2: Supporting Information. [file PSP4-15-e70285-s002.zip › Supplemental_files/Warf_node.txt]

[LONGITUDINAL]
input = {Tlag=1, ka=2, V=8, Cl=0.1, R0=90, kout=0.03}

PK:
Cc = pkmodel(Tlag, ka, V, Cl)

EQUATION:
R_0 = R0
kin = R0 * kout

ddt_R = NNrc(state=Cc, min_init=0.5, max_init=15, time_nn = T, act = Softplus) - kout * R 

OUTPUT: 
output = {Cc, R}
