# Supplementary material for: Automated Pharmacometric Model Development by Leveraging Low‐Dimensional Neural ODEs and LASSO Regression
Source: CPT Pharmacometrics Syst Pharmacol. 2026 Jun 24;15(7):e70285. doi: 10.1002/psp4.70285 (PMC13291805; doi:10.1002/psp4.70285)
Supplement: Supplementary file 2 — Data S2: Supporting Information. [file PSP4-15-e70285-s002.zip › Supplemental_files/Warf_node_converted.txt]

[LONGITUDINAL]
input = {Tlag,ka,V,Cl,R0,kout,Wrc_11,Wrc_12,Wrc_13,Wrc_14,Wrc_15,brc_11,brc_12,brc_13,brc_14,brc_15,Wrc_21,Wrc_22,Wrc_23,Wrc_24,Wrc_25}

PK:
Cc = pkmodel(Tlag, ka, V, Cl)

EQUATION:
R_0 = R0
kin = R0 * kout

hrc_1 = 1/20 * log(1 + exp(20 * -(Wrc_11^2) * Cc + brc_11))
hrc_2 = 1/20 * log(1 + exp(20 * -(Wrc_12^2) * Cc + brc_12))
hrc_3 = 1/20 * log(1 + exp(20 * -(Wrc_13^2) * Cc + brc_13))
hrc_4 = 1/20 * log(1 + exp(20 * -(Wrc_14^2) * Cc + brc_14))
hrc_5 = 1/20 * log(1 + exp(20 * -(Wrc_15^2) * Cc + brc_15))
NNrc = Wrc_21 * hrc_1 + Wrc_22 * hrc_2 + Wrc_23 * hrc_3 + Wrc_24 * hrc_4 + Wrc_25 * hrc_5
ddt_R = NNrc - kout * R 

OUTPUT: 
output = {Cc, R}
