# Supplementary material for: Automated Pharmacometric Model Development by Leveraging Low‐Dimensional Neural ODEs and LASSO Regression
Source: CPT Pharmacometrics Syst Pharmacol. 2026 Jun 24;15(7):e70285. doi: 10.1002/psp4.70285 (PMC13291805; doi:10.1002/psp4.70285)
Supplement: Supplementary file 2 — Data S2: Supporting Information. [file PSP4-15-e70285-s002.zip › Supplemental_files/Warf_node_mlx_file_ind/ChartsData/.Internals/Warf_node_mlx_file_ind.mlxtran]

<DATAFILE>

[FILEINFO]
file={path='../../../warfarin_pkpd_data.csv'}
delimiter = comma
header={id, time, amt, dv, dvid}

[CONTENT]
id = {use=identifier}
time = {use=time}
amt = {use=amount}
dv = {use=observation, yname={'cp', 'pca'}, type={continuous, continuous}}
dvid = {use=observationtype}

<MODEL>

[INDIVIDUAL]
input = {Cl_pop, omega_Cl, R0_pop, omega_R0, Tlag_pop, omega_Tlag, V_pop, omega_V, Wrc_11_pop, omega_Wrc_11, Wrc_12_pop, omega_Wrc_12, Wrc_13_pop, omega_Wrc_13, Wrc_14_pop, omega_Wrc_14, Wrc_15_pop, omega_Wrc_15, Wrc_21_pop, omega_Wrc_21, Wrc_22_pop, omega_Wrc_22, Wrc_23_pop, omega_Wrc_23, Wrc_24_pop, omega_Wrc_24, Wrc_25_pop, omega_Wrc_25, brc_11_pop, omega_brc_11, brc_12_pop, omega_brc_12, brc_13_pop, omega_brc_13, brc_14_pop, omega_brc_14, brc_15_pop, omega_brc_15, ka_pop, omega_ka, kout_pop, omega_kout}

DEFINITION:
Cl = {distribution=logNormal, typical=Cl_pop, sd=omega_Cl}
R0 = {distribution=logNormal, typical=R0_pop, sd=omega_R0}
Tlag = {distribution=logNormal, typical=Tlag_pop, sd=omega_Tlag}
V = {distribution=logNormal, typical=V_pop, sd=omega_V}
Wrc_11 = {distribution=normal, typical=Wrc_11_pop, sd=omega_Wrc_11}
Wrc_12 = {distribution=normal, typical=Wrc_12_pop, sd=omega_Wrc_12}
Wrc_13 = {distribution=normal, typical=Wrc_13_pop, sd=omega_Wrc_13}
Wrc_14 = {distribution=normal, typical=Wrc_14_pop, sd=omega_Wrc_14}
Wrc_15 = {distribution=normal, typical=Wrc_15_pop, sd=omega_Wrc_15}
Wrc_21 = {distribution=normal, typical=Wrc_21_pop, sd=omega_Wrc_21}
Wrc_22 = {distribution=normal, typical=Wrc_22_pop, sd=omega_Wrc_22}
Wrc_23 = {distribution=normal, typical=Wrc_23_pop, sd=omega_Wrc_23}
Wrc_24 = {distribution=normal, typical=Wrc_24_pop, sd=omega_Wrc_24}
Wrc_25 = {distribution=normal, typical=Wrc_25_pop, sd=omega_Wrc_25}
brc_11 = {distribution=normal, typical=brc_11_pop, sd=omega_brc_11}
brc_12 = {distribution=normal, typical=brc_12_pop, sd=omega_brc_12}
brc_13 = {distribution=normal, typical=brc_13_pop, sd=omega_brc_13}
brc_14 = {distribution=normal, typical=brc_14_pop, sd=omega_brc_14}
brc_15 = {distribution=normal, typical=brc_15_pop, sd=omega_brc_15}
ka = {distribution=logNormal, typical=ka_pop, sd=omega_ka}
kout = {distribution=logNormal, typical=kout_pop, sd=omega_kout}

[LONGITUDINAL]
input = {acp, bcp, apca, bpca}

file = '../../../Warf_node_converted.txt'

DEFINITION:
ycp = {distribution=normal, prediction=Cc, errorModel=combined1(acp, bcp)}
ypca = {distribution=normal, prediction=R, errorModel=combined1(apca, bpca)}

<FIT>
data = {'cp', 'pca'}
model = {ycp, ypca}

<PARAMETER>
Cl_pop = {value=0.131280545432136, method=MLE}
R0_pop = {value=91.09354234341808, method=MLE}
Tlag_pop = {value=0.9007417714534, method=MLE}
V_pop = {value=8.047289949655781, method=MLE}
Wrc_11_pop = {value=-0.206561476237552, method=MLE}
Wrc_12_pop = {value=0.611832456828063, method=MLE}
Wrc_13_pop = {value=-0.141331568656619, method=MLE}
Wrc_14_pop = {value=-0.075736424714393, method=MLE}
Wrc_15_pop = {value=0.398633764441337, method=MLE}
Wrc_21_pop = {value=0.920630112909501, method=MLE}
Wrc_22_pop = {value=-0.698621403906835, method=MLE}
Wrc_23_pop = {value=-0.354859236818142, method=MLE}
Wrc_24_pop = {value=-0.120646405504643, method=MLE}
Wrc_25_pop = {value=1.74287665428552, method=MLE}
acp = {value=1, method=MLE}
apca = {value=1, method=MLE}
bcp = {value=0.3, method=MLE}
bpca = {value=0.3, method=MLE}
brc_11_pop = {value=3.54933976449, method=MLE}
brc_12_pop = {value=1.81967413038337, method=MLE}
brc_13_pop = {value=1.2797024859072, method=MLE}
brc_14_pop = {value=0.868826205545006, method=MLE}
brc_15_pop = {value=23.9231658444541, method=MLE}
ccp = {value=1, method=FIXED}
cpca = {value=1, method=FIXED}
ka_pop = {value=1.54745198755681, method=MLE}
kout_pop = {value=0.0371835522486953, method=MLE}
omega_Cl = {value=1, method=MLE}
omega_R0 = {value=1, method=MLE}
omega_Tlag = {value=1, method=MLE}
omega_V = {value=1, method=MLE}
omega_Wrc_11 = {value=0.1, method=MLE}
omega_Wrc_12 = {value=0.1, method=MLE}
omega_Wrc_13 = {value=0.1, method=MLE}
omega_Wrc_14 = {value=0.1, method=MLE}
omega_Wrc_15 = {value=0.1, method=MLE}
omega_Wrc_21 = {value=0.1, method=MLE}
omega_Wrc_22 = {value=0.1, method=MLE}
omega_Wrc_23 = {value=0.1, method=MLE}
omega_Wrc_24 = {value=0.1, method=MLE}
omega_Wrc_25 = {value=0.1, method=MLE}
omega_brc_11 = {value=0.1, method=MLE}
omega_brc_12 = {value=0.1, method=MLE}
omega_brc_13 = {value=0.1, method=MLE}
omega_brc_14 = {value=0.1, method=MLE}
omega_brc_15 = {value=0.1, method=MLE}
omega_ka = {value=1, method=MLE}
omega_kout = {value=1, method=MLE}

<MONOLIX>

[TASKS]
populationParameters()
individualParameters(method = {conditionalMean, conditionalMode })
fim(run = false,method = StochasticApproximation)
logLikelihood(run = false,method = ImportanceSampling)

[PLOTS]
run = true
plots = {indfits = {selected = true}, parameterdistribution = {selected = true}, obspred = {selected = true}, covariancemodeldiagnosis = {selected = true}, covariatemodeldiagnosis = {selected = true}, vpc = {selected = true}, residualsscatter = {selected = true}, residualsdistribution = {selected = true}, randomeffects = {selected = true}, saemresults = {selected = true}}

[SETTINGS]
GLOBAL:
exportpath = '../../'

INDIVIDUAL:
enablemaxiterations = yes
