# Supplementary material for: Automated Pharmacometric Model Development by Leveraging Low‐Dimensional Neural ODEs and LASSO Regression
Source: CPT Pharmacometrics Syst Pharmacol. 2026 Jun 24;15(7):e70285. doi: 10.1002/psp4.70285 (PMC13291805; doi:10.1002/psp4.70285)
Supplement: Supplementary file 2 — Data S2: Supporting Information. [file PSP4-15-e70285-s002.zip › Supplemental_files/Warf_node_mlx_file_ind/IndividualParameters/estimatedIndividualParameters.txt]

id	Tlag_SAEM	ka_SAEM	V_SAEM	Cl_SAEM	R0_SAEM	kout_SAEM	Wrc_11_SAEM	Wrc_12_SAEM	Wrc_13_SAEM	Wrc_14_SAEM	Wrc_15_SAEM	brc_11_SAEM	brc_12_SAEM	brc_13_SAEM	brc_14_SAEM	brc_15_SAEM	Wrc_21_SAEM	Wrc_22_SAEM	Wrc_23_SAEM	Wrc_24_SAEM	Wrc_25_SAEM	Tlag_mean	ka_mean	V_mean	Cl_mean	R0_mean	kout_mean	Wrc_11_mean	Wrc_12_mean	Wrc_13_mean	Wrc_14_mean	Wrc_15_mean	brc_11_mean	brc_12_mean	brc_13_mean	brc_14_mean	brc_15_mean	Wrc_21_mean	Wrc_22_mean	Wrc_23_mean	Wrc_24_mean	Wrc_25_mean	Tlag_mode	ka_mode	V_mode	Cl_mode	R0_mode	kout_mode	Wrc_11_mode
1	0.549018	0.289042	7.23322	0.281553	95.2137	0.0397542	-0.821166	0.864346	-0.683909	-0.122869	0.447948	3.56738	1.90358	2.95262	0.751059	24.4838	1.18756	-0.468611	-0.0234944	0.242453	2.15693	0.555067	0.297625	7.36049	0.282495	95.6035	0.0392541	-0.718644	0.856769	-0.704497	-0.0594848	0.460853	3.57761	1.9515	3.04702	0.685982	24.265	1.20701	-0.423693	-0.038381	0.249746	2.1925	0.500038	0.270289	7.34254	0.287868	95.6634	0.039599	-0.439871
2	0.948343	1.49414	8.14991	0.112141	96.7978	0.0369254	-0.896776	0.856547	-0.700617	-0.0732313	0.349967	3.55182	1.86201	3.00443	0.975231	24.5527	1.17317	-0.504326	-0.0166361	0.257474	1.49317	0.915797	1.34455	8.46676	0.113326	96.8312	0.0370749	-0.696073	0.84823	-0.735999	-0.0188556	0.360119	3.49681	1.89091	3.02114	0.68095	24.4132	1.18784	-0.456697	-0.0613906	0.243346	1.53345	0.849764	0.963513	8.2344	0.113212	96.9868	0.0362769	-0.805308
3	0.858948	1.1414	7.97498	0.132042	96.4636	0.0394793	-0.780168	0.844443	-0.731371	-0.0902449	0.415557	3.52901	1.87688	3.23721	0.677632	24.4604	1.20682	-0.441287	-0.168816	0.260235	2.49189	0.84223	1.10245	8.04195	0.132498	96.1737	0.0391571	-0.853236	0.868077	-0.746056	-0.0568114	0.418564	3.52936	1.91324	3.19573	0.754905	24.4243	1.19639	-0.431632	-0.0820055	0.242534	2.53106	0.898496	1.00831	8.07474	0.132898	96.0033	0.0394162	-0.879958
4	0.766611	2.41176	8.58107	0.111324	95.0008	0.0420876	-1.10508	0.841206	-0.722628	0.00432521	0.356339	3.52346	1.89924	3.10001	0.729243	24.3624	1.22979	-0.360553	-0.0744725	0.262325	0.615446	0.811038	1.73544	8.70614	0.111861	94.912	0.0417096	-0.923513	0.84978	-0.745431	0.00939769	0.369735	3.51101	1.90154	3.08201	0.696396	24.4403	1.19639	-0.510001	-0.105537	0.246693	0.64886	0.75621	1.29524	8.69435	0.113028	94.8009	0.0417819	-0.881159
5	0.919706	2.64589	5.22122	0.0714211	94.9436	0.0382801	-0.980507	0.875396	-0.784028	-0.0495754	0.408623	3.49792	1.92743	2.92355	0.798185	24.1792	1.19396	-0.421931	-0.102873	0.23232	1.76121	0.861727	2.22741	5.25082	0.0715986	94.7951	0.0384577	-0.802144	0.843921	-0.732749	-0.0213742	0.415571	3.43707	1.90619	3.01658	0.719813	24.3614	1.21228	-0.441372	-0.0826538	0.256063	1.7745	0.821003	1.37115	5.25012	0.0721732	94.9365	0.0383513	-0.843546
6	0.877406	1.82737	11.3106	0.173659	95.3065	0.0422967	-0.826731	0.855179	-0.736287	-0.132557	0.387361	3.49578	1.94141	3.0582	0.737712	24.3862	1.21369	-0.39256	-0.109126	0.254117	0.936597	0.786409	1.92881	11.4391	0.173276	95.2163	0.0415885	-0.826756	0.840852	-0.74758	-0.0300504	0.397841	3.48947	1.92409	3.07158	0.697262	24.3969	1.20421	-0.420079	-0.103049	0.26266	0.979381	0.784079	1.4162	11.4978	0.174263	95.1183	0.0418928	-0.852252
7	0.779693	3.05266	6.83623	0.1989	94.559	0.0394125	-0.549441	0.864047	-0.696859	-0.0270538	0.42856	3.63248	1.83245	2.95208	0.73676	24.1906	1.20556	-0.52909	-0.236215	0.26018	3.25294	0.779256	2.82752	6.83805	0.198922	94.7363	0.0394231	-0.692949	0.84729	-0.748643	-0.0543106	0.430239	3.48291	1.83468	3.09417	0.74895	24.4265	1.18632	-0.457278	-0.0394553	0.258107	3.26314	0.724462	1.88686	6.83941	0.199681	94.5662	0.0393456	-0.629061
8	0.71506	3.91284	8.38531	0.159176	94.5557	0.0431531	-0.730801	0.834737	-0.735481	-0.0519592	0.412295	3.56216	1.91845	3.16472	0.617878	24.2504	1.22017	-0.548532	-0.166801	0.238941	2.067	0.722919	4.00339	8.43167	0.160187	94.0638	0.0432543	-0.825353	0.837335	-0.744161	-0.0185199	0.414624	3.4742	1.8898	2.92217	0.774147	24.3356	1.20576	-0.471577	-0.075537	0.25959	2.06942	0.701941	3.02543	8.42525	0.160776	94.0528	0.0434108	-0.848022
9	0.856584	0.533197	5.26635	0.112606	94.3226	0.042557	-0.946613	0.88082	-0.677488	-0.0306691	0.412246	3.5314	1.92574	2.87066	0.454603	24.5135	1.20088	-0.519397	-0.0848131	0.231494	1.69646	0.860449	0.563647	5.31677	0.112596	93.9963	0.0425652	-0.822537	0.845731	-0.760341	-0.0271049	0.412215	3.4817	1.88695	3.22289	0.646713	24.3769	1.19501	-0.459679	-0.0571673	0.246752	1.7439	0.86828	0.545142	5.29528	0.113123	94.3102	0.0425876	-0.850724
10	0.90547	1.43787	9.3823	0.113875	94.8094	0.0412723	-0.787559	0.858463	-0.808172	-0.105049	0.389279	3.48688	1.87115	2.44465	0.891187	24.3829	1.20914	-0.380589	-0.0258335	0.243861	1.64449	0.838413	1.93399	9.35629	0.113841	94.6444	0.0409901	-0.866128	0.856554	-0.734944	-0.0129038	0.389334	3.52859	1.87835	3.0682	0.594774	24.3912	1.20394	-0.441172	-0.0890206	0.256243	1.62707	0.801481	1.38816	9.20317	0.114932	94.8569	0.0411025	-0.841472
12	0.78388	2.82122	7.79464	0.123505	95.4288	0.0404104	-0.621064	0.822459	-0.709327	-0.0732407	0.414097	3.49143	1.88026	2.80461	0.722761	24.43	1.20983	-0.485148	-0.0867347	0.24867	1.50499	0.756044	2.36717	7.88871	0.125004	95.7128	0.0401401	-0.906062	0.848695	-0.730095	-0.0281025	0.411177	3.50478	1.87484	3.09254	0.691766	24.2423	1.20003	-0.403618	-0.0825889	0.249323	1.5324	0.754567	1.66326	7.80612	0.12508	95.5002	0.0404186	-0.84216
13	1.35754	0.289484	6.88674	0.133226	92.7382	0.0488471	-0.89267	0.85869	-0.711466	-0.0528819	0.398416	3.44982	1.87811	3.05855	0.66086	24.319	1.20609	-0.559324	-0.0906165	0.224265	1.52788	1.36305	0.2967	6.95394	0.134054	93.0692	0.0482731	-0.871883	0.839149	-0.749547	0.00618833	0.397279	3.51817	1.90582	3.06811	0.68172	24.4049	1.20037	-0.42812	-0.0957968	0.249751	1.43161	1.37261	0.290674	6.97587	0.134952	92.7878	0.0493845	-0.882296
14	1.2687	1.80891	8.81074	0.166234	94.8993	0.0396895	-0.791512	0.848131	-0.800012	0.015136	0.435003	3.59048	1.91683	3.05558	0.449332	24.3037	1.1674	-0.488188	-0.137459	0.252515	1.25178	1.26888	1.87587	8.96375	0.167113	94.848	0.0397518	-0.817154	0.858967	-0.728558	-0.0335	0.441409	3.50467	1.87011	2.81684	0.678142	24.2692	1.19858	-0.45167	-0.0438927	0.262948	1.28324	1.3009	1.67448	8.91765	0.16807	94.975	0.0398384	-0.812046
15	0.817639	1.59071	6.0651	0.15437	93.7356	0.04334	-0.839139	0.859452	-0.757319	-0.0163428	0.437875	3.49722	1.90873	2.90961	0.757527	24.271	1.20207	-0.423983	-0.0465856	0.249965	2.14873	0.8737	2.68724	6.15225	0.154327	93.9346	0.0430147	-0.806656	0.851092	-0.756236	-0.0404418	0.44436	3.5116	1.90316	3.06707	0.745452	24.3171	1.20737	-0.456843	-0.0682278	0.250273	2.16743	0.885128	2.15223	6.13638	0.155458	93.6389	0.0432195	-0.413717
16	0.552133	1.97802	6.77739	0.0975041	96.7292	0.0389363	-0.880405	0.836158	-0.746403	-0.101151	0.432277	3.56389	1.93242	3.23534	0.857848	24.2257	1.18062	-0.492461	-0.0857447	0.233962	1.9441	0.657366	2.88322	6.75508	0.0983451	96.632	0.0389053	-0.809794	0.845094	-0.760176	-0.0562736	0.430534	3.5113	1.85594	3.16072	0.710738	24.2889	1.21029	-0.460047	-0.0766159	0.250798	1.83446	0.655324	2.03766	6.7036	0.0991696	96.2951	0.038943	-0.865015
17	0.973711	1.53303	6.60476	0.0977632	96.1988	0.0387949	-0.698048	0.83443	-0.767657	-0.0495322	0.352672	3.6143	1.84846	3.18964	0.648013	24.5191	1.20122	-0.517029	-0.0854535	0.253731	2.31451	0.954922	1.60459	6.65885	0.0981374	95.9751	0.0384563	-0.717258	0.85303	-0.740811	-0.0173585	0.353093	3.47756	1.89663	3.1264	0.731686	24.3617	1.21387	-0.455685	-0.111045	0.248113	2.30075	0.865575	1.0926	6.55948	0.0980232	96.0556	0.037684	-0.813334
18	0.844146	1.5778	10.4703	0.14952	94.9745	0.042493	-0.90771	0.801053	-0.740796	-0.0134782	0.371915	3.46257	1.91782	3.04601	0.624145	24.478	1.19109	-0.44861	-0.118878	0.241065	1.10694	0.84644	1.90275	10.6495	0.150377	95.1831	0.0428241	-0.955299	0.863484	-0.755793	-0.0199355	0.373604	3.43661	1.85104	2.94293	0.711377	24.3953	1.19001	-0.422142	-0.127292	0.240162	1.14228	0.79249	1.35392	10.4927	0.150661	95.0787	0.0423848	-0.865316
19	0.761243	1.98007	7.44773	0.175151	94.901	0.0436346	-0.983925	0.851198	-0.732293	-0.0944057	0.385296	3.59671	1.88888	2.81462	0.904826	24.3792	1.18534	-0.538703	-0.194551	0.225645	1.21372	0.835334	1.93722	7.59253	0.178099	94.8704	0.0430299	-0.852794	0.864078	-0.752255	0.0112329	0.392335	3.42385	1.92133	3.14721	0.677229	24.3289	1.19809	-0.418426	-0.0865962	0.244591	1.19253	0.787973	1.38722	7.45792	0.177262	94.8224	0.0433989	-0.831069
20	0.824706	1.82995	9.35743	0.180379	95.641	0.0428285	-0.88525	0.833059	-0.637237	-0.0837706	0.402922	3.51673	1.89564	3.08122	0.728288	24.4379	1.1683	-0.466571	-0.0876394	0.249108	1.05918	0.877989	2.0124	9.55163	0.183351	95.2533	0.0419152	-0.758405	0.851653	-0.728311	0.00628231	0.407447	3.4952	1.86201	2.83781	0.669211	24.2833	1.19865	-0.47734	-0.0879111	0.255746	1.03103	0.823265	1.44418	9.25353	0.181779	95.4608	0.0415924	-0.781693
21	0.833895	1.3616	7.19233	0.0963493	95.9917	0.0385759	-0.79999	0.872005	-0.73242	-0.125408	0.355701	3.54722	1.87495	3.1858	0.871713	24.4018	1.19015	-0.429875	-0.112429	0.239768	1.58728	0.861263	1.52874	7.21311	0.0967524	95.8509	0.0383217	-0.723064	0.856859	-0.75121	-0.0753044	0.362553	3.51196	1.92902	3.08099	0.639693	24.353	1.19301	-0.446346	-0.0844281	0.254019	1.65714	0.826858	1.02868	7.14592	0.0974176	96.0341	0.0381633	-0.794271
22	0.872794	1.53556	9.19423	0.138886	95.6819	0.0406448	-0.827677	0.836774	-0.696047	-0.0675272	0.389291	3.49688	1.88751	2.69068	0.580509	24.4195	1.20774	-0.514044	0.0110284	0.263942	2.27441	0.89682	1.96376	9.52349	0.140512	95.8947	0.040472	-0.756309	0.851479	-0.721231	-0.0554954	0.394867	3.50103	1.83684	3.03388	0.668023	24.2998	1.19412	-0.413299	-0.0930705	0.252899	2.29431	0.81912	1.22033	9.41262	0.141389	95.978	0.0398561	-0.821421
23	0.796098	1.41607	6.20656	0.102626	95.6304	0.0408326	-0.970327	0.849354	-0.810514	-0.0731523	0.355199	3.57163	1.95709	2.76898	0.548869	24.4165	1.18761	-0.609	-0.117221	0.265005	2.28895	0.860114	1.73062	6.33967	0.103537	95.4021	0.0409121	-0.880516	0.855167	-0.759172	-0.0474282	0.357883	3.47838	1.91027	2.96817	0.731619	24.4395	1.20028	-0.488614	-0.108698	0.249081	2.29529	0.800229	1.25923	6.17574	0.103305	95.2294	0.0407519	-0.832954
24	0.831755	2.03766	8.43474	0.123476	95.1384	0.0416356	-0.845929	0.836305	-0.772965	-0.0797499	0.373064	3.49369	1.83526	2.96596	0.787358	24.4615	1.18533	-0.467613	-0.170323	0.248407	1.18718	0.832369	1.78961	8.42245	0.122348	95.2322	0.0420161	-0.832631	0.844261	-0.729195	-0.0313343	0.370507	3.53017	1.88671	2.94344	0.616271	24.3671	1.2036	-0.44432	-0.0964685	0.249147	1.18036	0.801805	1.29712	8.25708	0.122901	95.2828	0.0417476	-0.813921
25	0.858975	2.18023	10.333	0.105877	93.9541	0.0424887	-0.835552	0.842279	-0.717293	-0.0977051	0.375354	3.43694	1.8306	3.14667	0.663767	24.5721	1.20619	-0.427898	-0.140256	0.253548	2.90208	0.811065	1.91055	10.3071	0.105621	93.9686	0.042325	-0.771865	0.842584	-0.772684	-0.0377675	0.376675	3.49982	1.88448	3.09285	0.735735	24.5326	1.19101	-0.40963	-0.062235	0.243179	2.93579	0.779067	1.35764	10.2228	0.105965	93.9598	0.0422034	-0.825837
26	0.895517	1.77902	7.47505	0.107612	94.8265	0.0439102	-0.834306	0.848456	-0.753726	-0.0939942	0.345039	3.56057	1.96581	2.9395	0.557654	24.425	1.21913	-0.268197	-0.138919	0.261601	1.721	0.845161	1.70091	7.41422	0.108218	94.8949	0.0435723	-0.768296	0.848907	-0.724956	-0.0247673	0.346838	3.44796	1.92696	3.06066	0.647782	24.436	1.20249	-0.429481	-0.0822529	0.242943	1.67566	0.801882	1.27835	7.28598	0.108619	94.7699	0.043407	-0.806907
27	0.906645	1.51546	8.94567	0.121099	96.2959	0.0387405	-0.572411	0.872456	-0.739395	-0.133101	0.367166	3.55335	1.93094	2.69051	0.583859	24.3181	1.21493	-0.551391	-0.131084	0.248258	1.17264	0.916163	1.63717	8.90604	0.121527	96.0544	0.0381557	-0.67007	0.855411	-0.723538	-0.0312531	0.369057	3.53647	1.86126	2.95283	0.700016	24.4575	1.20289	-0.412746	-0.102057	0.248136	1.21028	0.845174	1.23116	8.76275	0.12208	96.166	0.0376099	-0.752319
28	0.905115	2.14232	7.84547	0.119675	94.979	0.042941	-0.908344	0.839033	-0.715536	-0.0609744	0.354559	3.47261	2.03708	2.8241	0.605707	24.5333	1.21194	-0.489495	-0.134216	0.255944	2.42306	0.849306	1.99617	7.9262	0.120468	94.892	0.0423028	-0.788594	0.846752	-0.750612	-0.0546043	0.359049	3.45056	1.8782	2.95816	0.658039	24.4776	1.21117	-0.445236	-0.105257	0.260189	2.43784	0.784428	1.49481	7.84029	0.121201	94.7657	0.0423768	-0.805852
29	0.900648	1.86808	8.85535	0.135848	95.612	0.0396468	-1.03459	0.876568	-0.70914	-0.0940221	0.381981	3.59236	1.94289	3.25172	0.72823	24.2893	1.17864	-0.415405	-0.0539103	0.241626	1.06842	0.864978	1.99424	8.77075	0.136815	96.0025	0.0397568	-0.801082	0.865218	-0.712522	-0.0519241	0.384167	3.51627	1.90284	3.18913	0.685319	24.3936	1.19292	-0.444606	-0.0867485	0.258734	1.03218	0.803617	1.37873	8.6308	0.136561	95.7847	0.0395374	-0.814168
30	0.862224	1.99828	12.2799	0.184263	93.8467	0.0419168	-0.863561	0.864416	-0.735101	-0.00871801	0.393755	3.61984	1.89383	2.82139	0.651284	24.542	1.20779	-0.433042	-0.0928806	0.255202	2.1052	0.855537	2.1221	12.4611	0.184695	94.1102	0.0420669	-0.824862	0.845702	-0.747094	-0.0243635	0.396528	3.51704	1.92134	3.24802	0.682801	24.4439	1.20047	-0.457895	-0.0997068	0.253957	2.19586	0.789148	1.58534	12.2131	0.185368	94.0281	0.0419705	-0.824989
31	0.968526	1.83098	8.39482	0.125585	96.1412	0.0392381	-0.827492	0.836095	-0.727205	-0.144109	0.369131	3.54341	1.92633	2.81931	0.67316	24.4525	1.19364	-0.401423	-0.133613	0.252958	1.85973	0.895172	1.64593	8.29623	0.124823	95.9843	0.0390419	-0.758813	0.840316	-0.715468	-0.0537022	0.367311	3.47552	1.86682	2.97681	0.699796	24.3978	1.20155	-0.380313	-0.067831	0.248402	1.8495	0.831878	1.15665	8.26803	0.125564	96.0773	0.038801	-0.831785
32	0.915768	1.44875	10.172	0.139719	96.2746	0.0365499	-0.851442	0.829598	-0.774702	0.0102169	0.38431	3.4067	1.88648	2.97472	0.509443	24.3268	1.20706	-0.585602	-0.107845	0.26023	1.99572	0.880861	1.65712	10.0252	0.138562	96.4298	0.0370802	-0.657371	0.855032	-0.746385	-0.0455195	0.379655	3.5122	1.95299	3.04326	0.724422	24.3218	1.19053	-0.451654	-0.0670795	0.255565	1.95862	0.826716	1.16079	9.81799	0.138895	96.5525	0.0362802	-0.755729
33	0.821912	2.19899	8.20442	0.104351	95.0728	0.0400471	-0.992423	0.853852	-0.783451	-0.0800768	0.336066	3.63777	1.9349	3.15259	0.780646	24.2616	1.20667	-0.481158	-0.121771	0.252344	1.19067	0.868007	1.82067	8.27636	0.104187	95.2044	0.0408413	-0.864454	0.853289	-0.727614	-0.0356521	0.335879	3.4545	1.8593	2.99999	0.69253	24.3464	1.19931	-0.415322	-0.0933427	0.239269	1.1896	0.804287	1.27758	8.14646	0.105555	95.1985	0.0404109	-0.827873
[truncated: 35 more columns]
