# Supplementary material for: Automated Pharmacometric Model Development by Leveraging Low‐Dimensional Neural ODEs and LASSO Regression
Source: CPT Pharmacometrics Syst Pharmacol. 2026 Jun 24;15(7):e70285. doi: 10.1002/psp4.70285 (PMC13291805; doi:10.1002/psp4.70285)
Supplement: Supplementary file 2 — Data S2: Supporting Information. [file PSP4-15-e70285-s002.zip › Supplemental_files/Warf_node_mlx_file_ind/IndividualParameters/estimatedRandomEffects.txt]

id	eta_Tlag_SAEM	eta_ka_SAEM	eta_V_SAEM	eta_Cl_SAEM	eta_R0_SAEM	eta_kout_SAEM	eta_Wrc_11_SAEM	eta_Wrc_12_SAEM	eta_Wrc_13_SAEM	eta_Wrc_14_SAEM	eta_Wrc_15_SAEM	eta_brc_11_SAEM	eta_brc_12_SAEM	eta_brc_13_SAEM	eta_brc_14_SAEM	eta_brc_15_SAEM	eta_Wrc_21_SAEM	eta_Wrc_22_SAEM	eta_Wrc_23_SAEM	eta_Wrc_24_SAEM	eta_Wrc_25_SAEM	eta_Tlag_mean	eta_ka_mean	eta_V_mean	eta_Cl_mean	eta_R0_mean	eta_kout_mean	eta_Wrc_11_mean	eta_Wrc_12_mean	eta_Wrc_13_mean	eta_Wrc_14_mean	eta_Wrc_15_mean	eta_brc_11_mean	eta_brc_12_mean	eta_brc_13_mean	eta_brc_14_mean	eta_brc_15_mean	eta_Wrc_21_mean	eta_Wrc_22_mean	eta_Wrc_23_mean	eta_Wrc_24_mean	eta_Wrc_25_mean	eta_Tlag_mode	eta_ka_mode	eta_V_mode	eta_Cl_mode	eta_R0_mode	eta_kout_mode	eta_Wrc_11_mode
1	-0.394501	-1.45399	-0.105586	0.765478	0.000548432	-0.0305432	0.0435511	0.0163159	0.0555016	-0.0396319	0.0606749	0.0377146	0.000649457	-0.0775992	0.0476451	0.108363	-0.0107366	-0.00433607	0.0745539	-0.0112496	0.400945	-0.3783	-1.44356	-0.0886225	0.7688	0.00444554	-0.0386095	0.112539	0.00902983	0.030282	-0.0265644	0.0720546	0.0803151	0.0554879	0.0386546	0.0111225	-0.111169	0.00595795	0.0197643	0.0480246	5.63531e-05	0.437018	-0.480283	-1.52421	-0.0861699	0.788848	0.00538658	-0.0286006	0.391311
2	0.0672231	-0.177518	0.0155494	-0.155126	0.0171177	-0.105478	-0.0320582	0.00851612	0.0387941	0.0100057	-0.0373062	0.0221548	-0.040915	-0.0257826	0.271817	0.177264	-0.0251218	-0.0400503	0.0814122	0.00377083	-0.262814	0.0541299	-0.407449	0.0517103	-0.144889	0.0171459	-0.0970759	0.135109	0.000491373	-0.00121993	0.0140648	-0.0286791	-0.000485122	-0.00510829	0.0127749	0.00609067	0.0371089	-0.0132207	-0.01324	0.025015	-0.00634332	-0.222026	0.0499924	-0.253117	0.0284662	-0.144391	0.0191254	-0.116223	0.0258748
3	0.0124467	-0.145291	-0.00474728	0.00882861	0.0137326	-0.0371776	0.084549	-0.00358747	0.00804001	-0.00700785	0.0282839	-0.000661847	-0.0260454	0.206992	-0.025782	0.0849854	0.00852161	0.0229885	-0.0707675	0.00653212	0.735907	0.00968931	-0.208433	0.00231779	0.0119295	0.0103468	-0.0409574	-0.0220536	0.0203379	-0.0112772	-0.0238909	0.0297658	0.0320664	0.0172232	0.187367	0.0800451	0.0481455	-0.00466351	0.0118255	0.00440009	-0.00715529	0.775581	0.105756	-0.207673	0.00888637	0.015926	0.00893313	-0.033228	-0.0487757
4	-0.122187	0.300462	0.0687341	-0.162453	-0.00156627	0.0270951	-0.240362	-0.00682436	0.0167829	0.0875622	-0.0309345	-0.00620466	-0.00369133	0.0697938	0.0258289	-0.0130436	0.0314931	0.103722	0.0235758	0.0086219	-1.14054	-0.0654025	0.136387	0.0825059	-0.157775	-0.00283121	0.0223264	-0.09233	0.00204119	-0.0106518	0.0423181	-0.0190629	0.0137168	0.00552354	0.0736438	0.0215364	0.0642174	-0.00467076	-0.0665434	-0.0191315	-0.00299648	-1.10662	-0.0666477	0.0427476	0.0828192	-0.146018	-0.00367078	0.0250599	-0.0499757
5	0.0584347	0.578647	-0.427339	-0.606059	-0.00205703	-0.0678095	-0.11579	0.0273649	-0.044617	0.0336616	0.0213501	-0.0317503	0.024498	-0.106666	0.0947711	-0.196205	-0.00433912	0.0423446	-0.00482488	-0.0213826	0.00523013	0.0121031	0.403671	-0.422905	-0.603769	-0.00407465	-0.058978	0.0290385	-0.00381744	0.0020302	0.0115462	0.026773	-0.0602291	0.0101703	0.00821118	0.0449535	-0.0147538	0.0112217	0.00208541	0.00375179	0.00637314	0.0190249	0.0155599	0.0997	-0.421603	-0.594587	-0.00224101	-0.0606147	-0.0123632
6	0.0155975	0.083692	0.34405	0.282236	0.00172772	0.0314558	0.0379864	0.0071487	0.00312375	-0.0493195	8.74042e-05	-0.0338893	0.0384848	0.0279805	0.0342984	0.0107062	0.0153963	0.0717149	-0.0110773	0.000413699	-0.819387	-0.0882586	0.140168	0.354846	0.28017	0.000403391	0.0186633	0.00442713	-0.00688667	-0.0128015	0.00287	0.00904338	-0.00782854	0.028075	0.0632184	0.022403	0.0208198	0.00315577	0.023378	-0.0166434	0.0129706	-0.776097	-0.0304575	0.132029	0.362298	0.286908	-0.000327784	0.0277102	-0.0210696
7	-0.118619	0.646563	-0.157542	0.418565	-0.00613851	-0.0388826	0.315276	0.0160162	0.042552	0.0561832	0.0412869	0.102814	-0.0704774	-0.0781348	0.0333462	-0.184867	0.00726714	-0.0648142	-0.138166	0.00647707	1.49696	-0.0968709	0.630255	-0.158579	0.418424	-0.00471935	-0.0350482	0.138234	-0.00044855	-0.0138638	-0.0213902	0.041441	-0.0143895	-0.0613356	0.0858095	0.0740908	0.0503565	-0.0147363	-0.0138207	0.0469503	0.0084177	1.50766	-0.109537	0.418965	-0.157152	0.423068	-0.00614904	-0.0350197	0.202122
8	-0.183136	1.06643	0.0467395	0.196009	-0.00625136	0.0522833	0.133916	-0.0132937	0.00393032	0.0312778	0.0250222	0.0324879	0.0155178	0.134501	-0.0855362	-0.125069	0.0218705	-0.0842569	-0.0687523	-0.0147617	0.311012	-0.164525	1.03123	0.0510783	0.201989	-0.0118633	0.0589781	0.0058296	-0.0104036	-0.00938254	0.0144005	0.0258262	-0.0231008	-0.00621501	-0.0861936	0.0992874	-0.0405356	0.00470372	-0.0281203	0.0108686	0.00990041	0.31394	-0.141117	0.891104	0.051379	0.206358	-0.0115924	0.0633044	-0.0168391
9	0.0524872	-0.836401	-0.418782	-0.150299	-0.00866016	0.0380105	-0.081896	0.0327897	0.0619231	0.0525679	0.0249726	0.00173249	0.0228148	-0.159557	-0.248811	0.138028	0.00258393	-0.0551217	0.0132352	-0.0222091	-0.0595198	0.0619687	-0.805236	-0.410332	-0.150589	-0.0125552	0.0426099	0.0086459	-0.00200826	-0.0255626	0.0058155	0.0234167	-0.0155999	-0.00906492	0.214525	-0.0281463	0.000776296	-0.00604567	-0.016222	0.0292384	-0.00293737	-0.0115758	0.071548	-0.822657	-0.413038	-0.145178	-0.00886002	0.044158	-0.019541
10	0.041701	-0.0413843	0.156182	-0.140029	-0.00365806	0.0068996	0.0771579	0.0104321	-0.0687613	-0.0218122	0.00200556	-0.042783	-0.0317815	-0.585567	0.187773	0.00745385	0.0108484	0.0836863	0.0722148	-0.00984204	-0.111489	-0.0355654	0.114873	0.15245	-0.140406	-0.00574686	0.00460036	-0.0349451	0.00881542	-0.000165617	0.0200167	0.000535808	0.031291	-0.0176613	0.0598366	-0.0800857	0.0150475	0.00288728	0.00228557	-0.00261499	0.00655333	-0.128404	-0.00850501	0.112033	0.139694	-0.129316	-0.00307931	0.00866508	-0.0102893
12	-0.0873078	0.621885	-0.0268814	-0.0584516	0.00291633	-0.0134171	0.243654	-0.025572	0.0300844	0.00999633	0.0268234	-0.0382382	-0.022663	-0.225612	0.019347	0.0545412	0.011533	-0.0208727	0.0113136	-0.00503349	-0.250995	-0.112702	0.535085	-0.0159137	-0.0462699	0.00556245	-0.0157532	-0.074879	0.00095593	0.00468398	0.00481794	0.0223794	0.00748345	-0.021177	0.0841773	0.0169062	-0.133819	-0.00102734	0.0398396	0.0038167	-0.000366306	-0.223078	-0.068823	0.292834	-0.0249455	-0.0447046	0.00367905	-0.00811315	-0.0109767
13	0.513343	-1.46259	-0.152296	0.0176683	-0.025524	0.175824	-0.0279528	0.0106598	0.0279449	0.0303551	0.0111432	-0.0798512	-0.024821	0.0283373	-0.0425542	-0.0564654	0.00779298	-0.0950482	0.00743174	-0.0294376	-0.228101	0.522263	-1.45167	-0.14299	0.0236923	-0.022451	0.168557	-0.0407002	-0.00859027	-0.0147681	0.0391087	0.00848123	0.0208674	0.00980332	0.0597461	0.00686026	0.0288106	-0.000684877	0.0153367	-0.00939116	6.16037e-05	-0.323869	0.529502	-1.4515	-0.137398	0.0312656	-0.0251342	0.192233	-0.0511131
14	0.443082	0.319886	0.0949818	0.23897	-0.00257692	-0.0313425	0.073205	0.000100482	-0.0606008	0.098373	0.0477294	0.0608086	0.0139059	0.0253634	-0.254081	-0.0717392	-0.030894	-0.0239123	-0.0394107	-0.00118852	-0.504204	0.447715	0.33135	0.111771	0.244192	-0.00348197	-0.025557	0.0140286	0.0112278	0.00622058	-0.000579544	0.0526115	0.00737522	-0.0259045	-0.191526	0.00328269	-0.106896	-0.00247758	-0.00821238	0.042513	0.013258	-0.472236	0.475848	0.299554	0.108178	0.250725	-0.00183593	-0.0225725	0.0191373
15	0.00459566	0.24102	-0.277903	0.164911	-0.0149544	0.0559583	0.0255785	0.0114211	-0.0179076	0.0668942	0.0506019	-0.0324521	0.00580738	-0.120612	0.0541137	-0.104439	0.00377859	0.0402921	0.0514626	-0.00373792	0.392751	0.0754512	0.634584	-0.264748	0.164579	-0.0132611	0.0527801	0.0245271	0.00335298	-0.0214572	-0.00752139	0.0555621	0.0143055	0.00714814	0.0587095	0.0705926	-0.0590023	0.00631749	-0.0133858	0.0181778	0.000583259	0.411952	0.090766	0.550556	-0.265619	0.172718	-0.0160034	0.0588886	0.417466
16	-0.418342	0.368879	-0.166748	-0.295134	0.0164296	-0.0504913	-0.0156877	-0.0118723	-0.0069918	-0.0179137	0.0450039	0.0342226	0.0294936	0.205126	0.154434	-0.149755	-0.0176743	-0.028186	0.0123036	-0.0197413	0.188119	-0.232885	0.688573	-0.171212	-0.286313	0.0151076	-0.0472278	0.0213885	-0.00264479	-0.0253977	-0.0233532	0.0417359	0.0140012	-0.0400777	0.152359	0.0358785	-0.087236	0.00922996	-0.0165903	0.00978972	0.00110854	0.0789835	-0.209837	0.495856	-0.17721	-0.276823	0.0119679	-0.0453051	-0.0338324
17	0.109882	-0.0869926	-0.193942	-0.292064	0.0110291	-0.0549168	0.166669	-0.013601	-0.0282463	0.0337048	-0.0346013	0.0846317	-0.0544716	0.159422	-0.0554005	0.143679	0.00292527	-0.052754	0.0125948	2.84287e-05	0.558529	0.0971762	-0.135782	-0.187324	-0.288572	0.00826774	-0.0603099	0.113925	0.00529116	-0.00603211	0.0155619	-0.0357052	-0.0197336	0.000618066	0.118038	0.0568262	-0.0144061	0.0128148	-0.0122282	-0.0246396	-0.00157716	0.545273	0.068427	-0.127385	-0.198943	-0.288451	0.00947757	-0.0781694	0.017849
18	-0.0440916	0.0387019	0.265381	0.132576	-0.00186822	0.0358608	-0.0429928	-0.0469777	-0.00138502	0.0697588	-0.0153587	-0.0671019	0.0148924	0.0157915	-0.0792686	0.102528	-0.00720807	0.0156649	-0.0208292	-0.0126383	-0.649044	-0.0175967	0.0866661	0.281312	0.13813	3.14518e-05	0.0479214	-0.124116	0.0157456	-0.0210144	0.012985	-0.0151938	-0.0606852	-0.0449726	-0.0654398	0.0365178	0.0191756	-0.0110489	0.021315	-0.0408867	-0.00952721	-0.613198	-0.0197872	0.0870563	0.270828	0.141379	-0.000744511	0.0393859	-0.0341333
19	-0.110761	0.194928	-0.0761575	0.290426	-0.00261784	0.0626486	-0.119208	0.00316777	0.00711838	-0.0111687	-0.00197692	0.0670427	-0.0140497	-0.2156	0.201413	0.00379118	-0.0129528	-0.0744274	-0.0965031	-0.0280584	-0.542259	-0.0290274	0.0998929	-0.0568458	0.307325	-0.00324283	0.0532268	-0.021611	0.0163393	-0.017476	0.0441534	0.00353664	-0.0734461	0.0253153	0.138844	0.00236906	-0.0472177	-0.00296807	0.0250308	-0.000190528	-0.00509879	-0.562952	-0.0255026	0.111353	-0.0705781	0.303973	-0.00344321	0.0630301	0.000113629
20	-0.0439062	0.127114	0.153428	0.320109	0.00521231	0.0432931	-0.0205329	-0.0149716	0.102174	-0.000533569	0.0156488	-0.0129391	-0.00729032	0.0510051	0.0248741	0.0624507	-0.0299935	-0.00229611	0.0104089	-0.00459554	-0.696802	0.0195023	0.1563	0.173225	0.336572	0.000798089	0.0267597	0.0727777	0.00391384	0.00646732	0.0392027	0.0186495	-0.00209718	-0.0340048	-0.170559	-0.00564873	-0.0927804	-0.00241075	-0.0338828	-0.0015055	0.00605611	-0.724449	0.0183112	0.151594	0.145151	0.329136	0.00326676	0.020514	0.0494897
21	-0.0359883	-0.313131	-0.108959	-0.307214	0.0088032	-0.0610129	0.0647268	0.0239741	0.0069907	-0.0421706	-0.0315727	0.0175485	-0.0279825	0.155585	0.168299	0.026322	-0.00814057	0.0344007	-0.0143804	-0.0139352	-0.168699	0.00687534	-0.188655	-0.108023	-0.303034	0.00694053	-0.0636822	0.108119	0.00911996	-0.0164316	-0.042384	-0.0262449	0.0146666	0.0330034	0.0726294	-0.0351669	-0.0231628	-0.00804738	-0.00288867	0.00197757	0.00432949	-0.0983414	0.0226665	-0.187673	-0.113312	-0.294649	0.009254	-0.0655308	0.0369117
22	0.00972356	-0.0722981	0.135877	0.0586732	0.00562915	-0.00900167	0.0370407	-0.0112564	0.0433642	0.0157098	0.00201761	-0.0327896	-0.0154163	-0.339537	-0.122905	0.044017	0.00944874	-0.0497686	0.109077	0.0102385	0.518422	0.0400661	0.103281	0.169882	0.0703005	0.00743969	-0.00901811	0.0748736	0.0037403	0.0135475	-0.022575	0.00606926	0.00373545	-0.0591714	0.0255142	-0.00683612	-0.0763147	-0.00693246	0.0301584	-0.00666488	0.00320897	0.538831	0.0132636	-0.0168272	0.162197	0.0778578	0.00867013	-0.022129	0.00976145
23	-0.108024	-0.162199	-0.256766	-0.243662	0.00510744	-0.00400503	-0.10561	0.00132317	-0.0711035	0.0100847	-0.0320747	0.0419643	0.0541618	-0.261241	-0.154544	0.0410439	-0.0106801	-0.144725	-0.0191726	0.0113015	0.532962	-0.00875924	-0.0186725	-0.237355	-0.235006	0.00229863	0.00219339	-0.0493333	0.00742818	-0.0243933	-0.0145078	-0.0309154	-0.0189204	0.0142498	-0.0401996	0.0567598	0.0634066	-0.000771646	-0.0451571	-0.0222922	-0.000608647	0.539814	-0.0100687	0.0145558	-0.259226	-0.23597	0.000839366	9.91479e-05	-0.00177089
24	-0.0407659	0.112609	0.049983	-0.0584425	-7.57275e-05	0.016024	0.0187881	-0.0117256	-0.033554	0.00348708	-0.0142091	-0.0359803	-0.06767	-0.064256	0.0839446	0.0860391	-0.0129683	-0.00333726	-0.0722747	-0.00529635	-0.568803	-0.0320202	0.0340364	0.0464872	-0.068206	0.00055084	0.0290484	-0.0014481	-0.00347784	0.00558353	0.00158611	-0.0182913	0.032874	-0.00930348	-0.0649226	-0.0585888	-0.00904887	0.00254469	-0.000862488	-0.0100628	-0.000542503	-0.575115	-0.00810079	0.0441979	0.0312165	-0.0622796	0.00140023	0.0242371	0.0172618
25	-0.00624349	0.176393	0.252924	-0.212745	-0.0124907	0.0358942	0.0291654	-0.00575195	0.0221177	-0.0144681	-0.011919	-0.0927312	-0.0723255	0.11645	-0.0396467	0.196652	0.00789881	0.0363769	-0.0422073	-0.00015536	1.14609	-0.0554746	0.13463	0.249573	-0.21538	-0.0128678	0.036281	0.0593178	-0.0051546	-0.037905	-0.0048471	-0.0121229	0.00251688	-0.0115338	0.0844852	0.0608755	0.156488	-0.0100509	0.0338272	0.0241706	-0.00651027	1.18032	-0.0368702	0.0898001	0.244765	-0.210548	-0.012582	0.0350968	0.00534534
26	0.0444969	0.0750637	-0.071565	-0.196365	-0.00332387	0.0689776	0.030411	0.000425782	-0.0143146	-0.0107572	-0.0422338	0.0309051	0.0628827	-0.0907153	-0.14576	0.0495547	0.0208368	0.196079	-0.0408702	0.00789755	-0.0349818	-0.0172072	0.0123797	-0.0807611	-0.190777	-0.00309749	0.0654136	0.0628865	0.00116853	0.0098224	0.00815315	-0.0419599	-0.0493335	0.0309404	0.0522932	-0.0270779	0.0598506	0.00143804	0.0139764	0.00415273	-0.00674672	-0.0798206	-0.00800479	0.0296224	-0.0939026	-0.185813	-0.00399759	0.0632164	0.0242762
27	0.0422088	-0.0723065	0.107717	-0.0784804	0.0120098	-0.0566435	0.292307	0.0244256	1.62336e-05	-0.0498636	-0.0201076	0.0236831	0.0280116	-0.339704	-0.119555	-0.0573279	0.0166324	-0.0871157	-0.0330353	-0.00544486	-0.58334	0.0582869	-0.0156462	0.102397	-0.0748972	0.00913891	-0.0670691	0.161113	0.00767203	0.0112409	0.00166729	-0.0197413	0.0391687	-0.0347602	-0.0555377	0.0251564	0.0814131	0.00183179	0.0307113	-0.0156518	-0.00155362	-0.545202	0.0445756	-0.00798964	0.0906555	-0.0689818	0.0106264	-0.0801356	0.0788634
28	0.0395816	0.274443	-0.0229239	-0.0900467	-0.00173081	0.0464575	-0.0436268	-0.00899717	0.0238748	0.0222626	-0.0327147	-0.0570539	0.134154	-0.206122	-0.0977065	0.157821	0.0136483	-0.0252195	-0.0361679	0.00224052	0.667074	-0.00778137	0.174574	-0.0131622	-0.0833253	-0.00307372	0.0360427	0.0425892	-0.000986781	-0.0158331	-0.0216839	-0.0297491	-0.0467386	-0.017812	-0.0502061	-0.0168204	0.10143	0.0101136	-0.00177901	-0.0188512	0.010499	0.682362	-0.0300124	0.186054	-0.0205779	-0.0762063	-0.00404121	0.039197	0.0253312
29	0.0358022	0.0783658	0.0974913	0.0366128	0.00491894	-0.0330936	-0.169868	0.0285378	0.0302706	-0.0107851	-0.00529175	0.062689	0.0399624	0.221506	0.0248165	-0.086148	-0.019659	0.04887	0.044138	-0.0120771	-0.687562	-0.000954326	0.0592494	0.0874145	0.0436293	0.00861854	-0.0259342	0.030101	0.0174794	0.0222563	-0.0190037	-0.00463098	0.0189724	0.00682223	0.180762	0.0104591	0.0174873	-0.00813293	-0.00114841	-0.000342817	0.00904409	-0.7233	-0.00584438	0.105218	0.0754829	0.0431195	0.00665336	-0.0301573	0.0170151
30	0.00210905	0.255579	0.423965	0.341571	-0.0137757	0.0226763	0.00115595	0.0163856	0.00431031	0.074519	0.0064814	0.0901743	-0.00910216	-0.208832	-0.0521299	0.16659	0.00949995	0.0312334	0.00516765	0.00149872	0.349219	-0.00965397	0.252062	0.438151	0.3438	-0.0112883	0.0304904	0.00632056	-0.00203715	-0.012315	0.00855696	0.00772958	0.0197411	0.0253193	0.23965	0.00794127	0.0678207	-0.000590474	-0.0144377	-0.0133012	0.00426686	0.440387	-0.0240127	0.244851	0.422651	0.348688	-0.0118555	0.0295641	0.00619398
31	0.116019	0.0167695	0.0440408	-0.0419567	0.0103759	-0.0436925	0.0372255	-0.0119354	0.0122056	-0.0608725	-0.018142	0.0137404	0.023399	-0.210906	-0.0302536	0.0770641	-0.0046549	0.0628527	-0.0355644	-0.000745529	0.10375	0.0348298	-0.0650991	0.0325118	-0.0481004	0.00836715	-0.0445226	0.0723698	-0.0074225	0.0193103	-0.0207818	-0.0214867	-0.021781	-0.0291985	-0.031559	0.0249365	0.0216302	0.000497562	0.0631443	0.0185746	-0.00128815	0.0940193	0.0287192	-0.0704214	0.0325416	-0.0408397	0.0097035	-0.0489581	-0.000602342
32	0.043176	-0.171968	0.235969	0.0648472	0.0118578	-0.114627	0.0132749	-0.0184324	-0.0352906	0.0934539	-0.00296322	-0.122967	-0.016451	-0.0554998	-0.193971	-0.0486063	0.00876786	-0.121327	-0.00979703	0.00652717	0.239734	0.0110612	-0.0758655	0.220773	0.0562987	0.0130491	-0.0960191	0.173811	0.00729346	-0.0116066	-0.0125991	-0.00914313	0.0149038	0.0569729	0.0348903	0.0495622	-0.0542765	-0.010526	-0.00819685	0.0193262	0.00587571	0.203139	0.0224942	-0.0668427	0.204362	0.0600637	0.0146376	-0.116131	0.0754543
33	-0.0431802	0.220351	0.0218159	-0.227185	-0.000888634	-0.0232995	-0.127706	0.00582148	-0.04404	0.00316021	-0.0512067	0.108099	0.0319704	0.122368	0.0772319	-0.113893	0.00837246	-0.0168825	-0.0237228	-0.00135918	-0.565316	0.00652194	0.0507757	0.0296656	-0.229168	0.000228075	0.000176531	-0.0332711	0.00554995	0.00716499	-0.0027317	-0.0529193	-0.0427984	-0.036717	-0.0083732	0.0176709	-0.029708	-0.0017486	0.0281354	-0.00693709	-0.0104202	-0.565881	-0.00501042	0.0290164	0.0177292	-0.214419	0.000514895	-0.00830388	0.00330976
[truncated: 35 more columns]
