# Supplementary material for: Automated Pharmacometric Model Development by Leveraging Low‐Dimensional Neural ODEs and LASSO Regression
Source: CPT Pharmacometrics Syst Pharmacol. 2026 Jun 24;15(7):e70285. doi: 10.1002/psp4.70285 (PMC13291805; doi:10.1002/psp4.70285)
Supplement: Supplementary file 2 — Data S2: Supporting Information. [file PSP4-15-e70285-s002.zip › Supplemental_files/Warf_node_mlx_file_ind/IndividualParameters/shrinkage.txt]

parameters	shrinkage_mode	shrinkage_mean	shrinkage_condDist
Tlag	54.7685	57.317	5.38448
ka	43.5998	39.6682	-8.38473
V	7.92975	7.1069	-1.83157
Cl	0.387471	0.391403	1.42589
R0	65.8678	67.2241	8.86487
kout	19.7785	27.7944	-1.889
Wrc_11	82.9569	88.4083	1.11128
Wrc_12	98.239	94.0489	-0.639618
Wrc_13	97.0075	94.3611	1.85463
Wrc_14	92.5637	92.2378	-3.35947
Wrc_15	13.5645	14.5711	2.62748
brc_11	97.2885	91.3852	-1.79305
brc_12	97.3673	91.893	-5.18211
brc_13	96.3611	93.3409	0.154219
brc_14	94.3966	95.0337	3.14074
brc_15	89.0309	86.9016	0.94214
Wrc_21	97.6644	93.2694	4.35961
Wrc_22	95.7918	94.0286	0.179902
Wrc_23	93.6043	93.228	-0.8654
Wrc_24	96.3564	93.1662	4.10715
Wrc_25	5.34992	3.9851	-2.30081
