# Supplementary material for: Automated Pharmacometric Model Development by Leveraging Low‐Dimensional Neural ODEs and LASSO Regression
Source: CPT Pharmacometrics Syst Pharmacol. 2026 Jun 24;15(7):e70285. doi: 10.1002/psp4.70285 (PMC13291805; doi:10.1002/psp4.70285)
Supplement: Supplementary file 2 — Data S2: Supporting Information. [file PSP4-15-e70285-s002.zip › Supplemental_files/Warf_node_mlx_file_ind/IndividualParameters/simulatedIndividualParameters.txt]

rep	id	Tlag	ka	V	Cl	R0	kout	Wrc_11	Wrc_12	Wrc_13	Wrc_14	Wrc_15	brc_11	brc_12	brc_13	brc_14	brc_15	Wrc_21	Wrc_22	Wrc_23	Wrc_24	Wrc_25
1	1	0.552313	0.277767	7.08096	0.281573	92.9516	0.0384644	-0.598207	0.791308	-0.964908	-0.420556	0.451069	2.98365	1.97969	3.58209	0.479061	23.7228	1.19937	0.197429	0.126354	0.413243	2.0891
2	1	0.523788	0.300726	7.22773	0.278142	94.9613	0.0396459	-0.225442	0.924125	-0.836391	-0.230616	0.426904	3.94365	2.26439	3.80775	3.60223	23.7987	1.10874	-1.15085	-0.00367763	0.279459	1.98564
3	1	0.534156	0.223398	6.63384	0.265914	90.3059	0.0377417	-1.61561	1.04716	-0.893465	-0.395692	0.451975	4.0742	2.17875	3.31663	0.739569	24.7039	1.07695	-0.146622	-0.260704	0.178415	2.26639
4	1	0.587603	0.263262	6.25531	0.263188	97.4654	0.0400783	-0.914126	0.776004	-0.993416	0.124465	0.456448	3.76282	1.06247	2.39593	0.0838751	23.822	1.28542	-0.532661	0.164815	0.264585	2.43966
5	1	0.552147	0.315275	7.41855	0.287212	95.9841	0.039269	-1.88335	1.20599	-0.358615	-0.503271	0.438071	4.24185	2.38879	4.03273	0.583785	24.3465	1.21374	-0.986024	0.655959	0.275819	1.95361
6	1	0.52046	0.25846	6.97413	0.251379	94.7213	0.0374834	0.342836	0.668948	-0.792065	0.223554	0.477895	3.76911	1.28026	2.60658	0.681426	24.6736	1.17294	-0.579466	0.322118	0.159534	2.35192
7	1	0.502061	0.283358	7.8648	0.303661	95.7532	0.0403773	-1.06759	0.65604	-1.15465	-0.492051	0.482517	3.21479	1.84614	1.01237	0.30486	24.4123	1.1344	0.236269	-0.0921298	0.239056	2.32236
8	1	0.536769	0.288724	7.05101	0.277948	92.0139	0.0390225	-0.32642	0.888908	-0.649881	-0.275828	0.41904	4.24355	1.16312	3.0974	1.4266	24.1889	1.05948	-0.407969	0.299065	0.353338	1.93583
9	1	0.505069	0.283791	7.00375	0.269429	96.4797	0.0374756	-0.747046	0.514564	-0.714566	-0.0408249	0.438698	3.74307	2.17161	4.66324	0.369396	23.8541	1.31465	-0.489622	-0.0875811	0.24798	2.21487
10	1	0.539196	0.246087	6.98253	0.291776	94.6244	0.037264	-0.565641	0.951209	-0.716975	0.0217392	0.493561	3.43612	1.67024	4.25604	0.972722	23.7317	1.34004	-0.750835	0.0391226	0.276843	2.13984
1	2	0.87629	5.23769	9.39023	0.117241	101.321	0.034169	-0.123129	0.828391	-0.59062	-0.0220433	0.383231	2.58706	1.75417	3.55613	1.48744	24.1966	1.15685	-0.0682102	-0.606125	0.257836	1.15919
2	2	0.479528	3.63397	8.3559	0.113705	97.0442	0.0379442	-0.00724014	0.799792	-0.771414	-0.100734	0.411447	3.54342	1.81723	3.09542	0.340625	24.8247	1.25959	-0.548912	0.0248195	0.158978	1.70402
3	2	0.898046	1.41523	8.87784	0.110714	98.7233	0.0314599	-0.857276	1.01179	-1.10418	-0.159939	0.391902	3.73065	1.77645	5.17238	-0.239751	23.4696	1.26977	0.140903	-0.213861	0.21412	1.62028
4	2	1.05711	0.146492	9.64238	0.120749	100.248	0.0439463	-1.02426	0.800183	-0.681211	0.498981	0.375795	3.29552	2.05806	1.46175	0.708931	24.5149	1.09001	-0.23214	-0.00192215	0.168253	2.16016
5	2	0.680125	0.525649	10.3583	0.105995	93.9302	0.0342273	-0.662926	0.59375	-0.752288	0.030467	0.371837	3.72471	2.25648	2.47651	0.451938	24.9396	1.17281	0.0821407	-0.0883959	0.162577	1.62364
6	2	0.742533	0.695828	7.71268	0.106444	96.9116	0.0340724	-1.57292	0.993959	-1.09237	-0.0252438	0.380818	3.31214	1.62949	0.542401	0.780509	25.2348	1.21445	-0.269917	-0.426664	0.272732	1.64666
7	2	1.10453	1.27665	9.41545	0.11524	95.4105	0.0370611	-0.976519	0.735612	-0.35631	0.259683	0.366704	3.5322	2.32529	1.44641	0.788346	23.8466	1.16104	-0.112099	0.00547461	0.253368	1.65334
8	2	0.797303	0.698434	8.76815	0.119266	96.8694	0.0375375	-1.06954	0.945672	-0.947679	0.328709	0.358769	3.6882	2.02628	1.97597	0.73444	23.7798	1.16465	-0.0936721	0.15612	0.183898	1.64854
9	2	0.952212	1.82109	9.52946	0.105498	94.7487	0.034462	-1.33501	0.823706	-0.959229	0.0626182	0.372539	3.68283	2.36985	4.25489	1.50209	24.0952	1.12942	-0.0859971	0.331167	0.259969	1.50906
10	2	0.463546	0.271912	8.43095	0.115497	93.986	0.0351662	-0.0122051	1.11211	-1.07093	-0.108102	0.387933	3.77259	1.94493	2.40935	2.20415	24.9145	1.25396	-0.131254	0.162861	0.383828	1.11995
1	3	0.778973	1.05114	8.44155	0.126364	97.5298	0.0370507	-0.949003	0.764234	-1.0086	-0.127573	0.415777	3.57999	1.65745	2.33161	1.98716	24.4578	1.20633	-0.98747	0.105221	0.0452297	2.74299
2	3	0.833674	1.32627	7.45062	0.133573	94.8998	0.0368317	-2.39094	0.873988	-0.627995	0.0805461	0.444196	3.41166	1.19206	2.30945	1.60714	24.0437	1.17773	0.220121	0.139912	0.268961	2.68701
3	3	0.947473	1.01991	8.6777	0.134718	91.6968	0.0390552	-0.181354	0.986754	-1.19079	-0.719636	0.418968	3.98961	2.32549	1.04794	1.25476	24.378	1.22191	0.449137	0.155447	0.26569	2.44133
4	3	1.24156	1.50267	9.25117	0.138046	96.535	0.0394542	-0.961974	0.695121	-0.607028	-0.309042	0.429621	3.84072	1.89113	1.09034	1.76141	24.207	1.08571	-0.100487	-0.229421	0.213597	2.60616
5	3	0.581693	0.630072	7.60198	0.13427	97.8439	0.0412109	0.372629	0.921153	-0.507566	-0.0111319	0.401616	3.22319	2.27187	7.07667	0.561103	24.0839	1.22101	-0.482264	0.371215	0.306644	2.56054
6	3	0.800568	1.20589	8.60332	0.138927	100.065	0.0393513	-0.557817	1.06958	-1.03346	0.537214	0.431326	3.08913	1.19718	1.19733	0.802388	23.5069	1.34091	-0.478012	-0.0491759	0.202721	2.90042
7	3	0.573521	0.564775	6.75502	0.128022	94.7803	0.0385612	-0.55836	1.04518	-0.77379	0.00575464	0.437052	3.13654	1.84525	3.15634	0.124302	24.2914	1.21861	-0.2756	0.133161	0.144273	2.85318
8	3	0.928886	1.10168	8.51101	0.139419	94.8571	0.0415668	-1.29113	0.849692	-0.841175	-0.17033	0.423663	4.28564	1.80522	5.71719	-0.308802	24.511	1.04344	0.510318	0.0220158	0.258655	2.73823
9	3	1.12875	1.82484	8.93623	0.141701	98.9714	0.0390215	-1.53908	0.94462	-0.763346	-0.0708325	0.438791	3.82724	1.27746	1.51603	0.252396	24.582	1.06808	-1.02275	-0.286811	0.193942	2.55002
10	3	0.529141	0.893059	8.08339	0.136749	93.6311	0.0402421	-0.587422	0.678841	-0.752353	0.170726	0.417718	3.76424	2.08808	5.43877	0.869336	24.0163	1.16844	-0.214634	-0.383562	0.322955	2.73702
1	4	1.00099	1.37267	9.94169	0.117949	93.9752	0.0411232	-1.37197	0.832469	-1.25373	-0.167825	0.395706	4.04383	2.53432	3.62453	1.23843	25.009	1.32263	-0.690224	0.342513	0.17593	0.721863
2	4	0.546143	0.990995	8.14389	0.105446	96.2439	0.0399057	-1.85034	0.962345	-0.700034	0.0747863	0.374538	4.10672	2.11951	4.02094	0.411299	24.9074	1.22038	0.190853	0.4813	0.299668	0.661723
3	4	1.27057	4.12858	8.1012	0.115403	93.8462	0.0396315	-0.590673	0.74467	-0.764968	-0.00693634	0.381063	3.75866	1.93562	5.75506	1.06687	25.199	1.23452	-1.00968	0.193285	0.178933	0.579021
4	4	0.818746	0.690051	8.09502	0.113601	92.5854	0.0401567	-1.28822	0.751916	-0.800278	0.193034	0.331208	3.5204	1.91031	2.82395	1.72361	24.178	1.1252	-1.16137	-0.411382	0.14804	0.476739
5	4	1.06175	1.11255	9.15369	0.119413	92.1271	0.0402351	-1.61039	0.903737	-0.813932	0.298459	0.387568	3.16357	1.75882	2.8945	-1.14354	24.4648	1.20585	-0.275702	-0.789451	0.353292	0.625658
6	4	0.614523	1.60653	8.20978	0.113059	94.0849	0.0410089	-1.14667	0.87946	-1.0322	0.208212	0.35479	3.63875	1.57792	4.91999	1.32558	24.2348	1.16471	-0.199379	0.235507	0.366109	0.591836
7	4	0.383846	0.574957	8.54064	0.104712	94.9607	0.0439191	-1.09085	0.767634	-0.850734	0.379616	0.368121	3.66619	1.68989	2.4134	1.49769	24.4225	0.98494	-0.584503	-0.0392656	0.114076	0.707242
8	4	0.738886	1.76657	8.8267	0.105868	94.2113	0.0428055	-1.04689	0.88834	-0.244394	0.139023	0.369698	4.04399	2.18759	0.273083	0.73913	23.9773	0.896422	-0.393116	-0.373594	0.188468	0.777622
9	4	0.743444	0.997486	9.15089	0.111081	88.6923	0.0380466	-0.608764	0.851969	-0.451358	0.0576601	0.4006	3.30343	2.0342	3.73748	-0.354264	24.7064	1.31324	0.340718	-0.00392681	0.360411	0.683707
10	4	1.00217	1.90845	9.20631	0.115415	94.1247	0.0398908	-1.60829	0.719275	-0.682823	0.351501	0.371012	3.11369	1.64889	5.69093	1.31648	24.5982	1.22237	-0.281772	-0.104099	0.443901	0.5842
1	5	0.865373	7.55339	4.94958	0.0688385	97.9878	0.0392827	-0.996041	0.851132	-0.792443	-0.289222	0.410246	3.54769	2.20838	0.950354	-0.31073	24.6058	1.39357	-0.819487	-0.213098	0.201561	1.85114
2	5	0.648218	1.91907	4.85935	0.065985	97.6955	0.0381702	-1.80699	0.849928	-0.533312	-0.507998	0.408373	3.40161	1.87711	6.36018	-0.427598	24.7916	1.22046	-0.637501	0.424186	0.183752	1.73839
3	5	0.80822	1.34385	5.18756	0.072863	91.353	0.037527	-0.856363	1.00199	-0.458657	0.00666236	0.414834	3.46658	1.50702	2.37248	0.424916	23.7541	1.0887	-0.372428	0.152818	0.18283	1.96847
4	5	0.633852	2.43885	4.83856	0.0756924	94.727	0.0437603	-0.058571	0.704155	-0.448763	0.00751353	0.448235	3.73657	1.42236	0.890554	2.28512	24.8764	1.25334	-0.395826	0.547011	0.356537	1.55352
5	5	0.942796	1.07354	5.22968	0.0694252	93.3322	0.0378195	-1.83605	0.799012	-0.327589	-0.170394	0.423625	3.58885	2.35444	2.71492	1.18517	24.2802	1.15437	0.44872	-0.0690549	0.330629	1.989
6	5	0.892587	3.4108	5.11207	0.06694	92.1829	0.0425331	-1.65873	0.964287	-0.573118	-0.0796823	0.398396	3.07266	1.47762	4.51725	0.808562	24.1913	1.19459	-0.96649	-0.18392	0.0545582	2.12893
7	5	1.20049	2.34148	5.40466	0.069395	96.06	0.0373203	0.185865	0.776431	-1.14346	-0.302281	0.414783	2.66594	2.07825	2.09653	0.57277	23.8654	1.13414	-0.428534	-0.032393	0.316627	1.87024
8	5	1.26335	1.59568	4.94822	0.0724851	92.5739	0.0369231	-2.35263	0.930431	-0.635607	0.611509	0.404681	3.11039	2.55592	4.90611	-0.484731	24.6335	1.13435	-0.100456	0.263224	0.306194	1.56363
9	5	0.730916	1.77299	5.2476	0.0714332	93.9405	0.0374433	-0.384446	0.942514	-0.376062	-0.186093	0.401003	3.49003	2.1141	1.51217	1.35048	24.1509	1.2963	-0.963069	-0.0436298	0.185283	1.75128
10	5	0.958237	1.12701	5.35586	0.073009	93.6353	0.0398394	-0.851112	0.74236	-0.926436	0.475963	0.422527	2.83266	2.01355	2.15093	1.4894	23.4852	1.23169	-0.952519	-0.490518	0.327393	1.97506
1	6	0.806939	3.0263	11.3294	0.1776	95.4615	0.0402298	-1.12682	0.820832	-0.824289	-0.00502536	0.438968	3.36036	1.57334	2.21945	1.54253	24.7233	1.19774	-0.284017	-0.213088	0.225238	0.97062
2	6	0.678227	0.398386	11.3338	0.170361	93.3542	0.0399354	-1.09622	0.9206	-0.682741	-0.00466117	0.418286	3.43133	2.11941	5.80061	-0.115671	25.0815	1.01308	-0.211157	0.165259	0.118348	1.09081
3	6	0.417161	0.878626	11.9906	0.185729	96.3563	0.0373552	-0.33721	0.652669	-0.535391	-0.416331	0.420095	3.70338	2.08068	5.08819	0.978309	25.0871	1.35834	-0.404938	0.239873	0.196187	0.831684
4	6	0.493713	0.369205	10.6628	0.182266	94.3886	0.0392855	-0.664873	0.784775	-0.420837	-0.0182246	0.405096	3.26193	1.91684	2.493	0.744497	25.3135	1.07432	-0.852457	-0.0576707	0.352226	0.816072
5	6	0.352996	0.42675	10.7319	0.160729	92.5919	0.0383712	-1.95322	0.867373	-0.975663	-0.0217165	0.385733	3.65896	1.36682	1.85438	-0.298568	24.0673	1.00816	0.0823018	0.23169	0.233959	0.911804
6	6	0.699975	0.513594	12.659	0.185309	94.7075	0.0449365	-0.450532	0.879295	-0.95945	-0.0788286	0.374617	3.51612	2.62188	3.13051	2.12179	24.7767	1.01582	0.0822745	-0.41053	0.395287	0.913446
7	6	2.03758	1.19111	12.2239	0.178572	94.1357	0.0480237	0.575829	0.980305	-0.986214	-0.17083	0.38618	3.46814	2.04147	5.00632	0.298164	25.4781	1.36431	-0.760892	0.135809	0.40319	1.02399
8	6	0.455587	1.46418	11.6578	0.178013	92.8781	0.0399688	-0.700075	0.98796	-0.801437	-0.0653612	0.43017	3.63102	2.04724	4.31393	-0.00310813	24.284	1.13449	-0.332129	-0.586703	0.119667	0.9747
9	6	0.623229	0.239082	10.1241	0.183448	94.2712	0.0408569	-1.96092	1.08326	-0.625779	-0.077557	0.39366	3.83999	1.97973	1.50806	-0.384987	24.8626	1.11612	-0.120697	0.307674	0.228825	0.966534
10	6	0.609245	1.10209	11.5212	0.176501	94.1417	0.0390491	-0.449406	0.775588	-0.79814	0.199103	0.414614	3.86516	1.46418	3.68545	0.745303	23.903	1.17463	0.69561	0.21008	0.169731	0.981777
1	7	0.549388	2.36725	7.07285	0.195868	101.195	0.0392408	-0.407112	0.948319	-0.980302	-0.200911	0.448723	3.38782	1.76076	4.81042	2.38602	24.9098	1.07194	-0.542839	-0.60194	0.0714888	3.1326
2	7	0.535124	0.830764	6.74382	0.203563	94.7184	0.0431889	-0.322632	0.827225	-0.524345	0.0575834	0.408712	3.40043	2.10657	4.49661	-0.432257	24.1965	0.954071	-0.695612	0.324165	0.217205	3.52821
3	7	1.04415	1.71793	6.32584	0.191989	93.0473	0.0421081	-1.19569	0.920899	-0.553873	-0.105526	0.425427	3.20744	1.81991	3.29492	1.13187	24.9512	1.22662	-0.498775	0.0351825	0.108424	3.24441
4	7	0.687736	1.53767	6.77736	0.197926	93.9149	0.0372431	-0.289016	0.844111	-0.745085	-0.00632227	0.411354	3.38126	1.83644	2.93908	0.330448	24.4679	1.11845	-0.29996	0.0908252	0.237929	3.09193
5	7	0.906191	2.03982	7.10633	0.202288	96.3699	0.0391991	-1.61381	0.995498	-0.741026	0.60885	0.463152	3.75705	1.98255	2.43639	-0.932259	24.94	1.19953	-0.327255	-0.282045	0.29489	3.20083
6	7	0.652548	1.05217	7.08176	0.201011	95.1068	0.0383008	0.371086	0.904324	-0.83445	-0.730097	0.423667	2.95844	1.74981	3.36215	-0.112282	24.1081	1.14862	-0.00660592	-0.312092	0.285173	3.16039
7	7	0.82289	4.08821	6.5271	0.200626	92.4863	0.0429159	-0.380929	0.782403	-0.746665	-0.326844	0.386685	3.81027	2.26207	3.20776	0.447139	24.1896	1.0675	-0.73244	-0.0961489	0.232516	3.46453
8	7	0.485626	4.05969	6.89253	0.190934	98.3127	0.0361616	-0.977472	0.957255	-0.597533	-0.22775	0.426438	2.89804	1.99401	3.03826	1.25885	24.8528	1.27607	-0.623457	-0.150807	0.170537	2.87844
9	7	1.22814	7.69827	7.01273	0.209657	97.7425	0.0385247	-0.280172	0.986815	-0.564206	0.0255488	0.478159	3.70996	2.2503	2.264	-0.317893	23.6733	1.23522	-0.762666	-0.545728	0.33487	3.59735
10	7	1.09823	1.55519	6.59595	0.192524	92.6045	0.0386856	-0.920436	0.750721	-0.855944	0.210093	0.439927	3.43208	1.28863	1.94533	0.250337	24.9683	1.16718	0.170805	-0.174026	0.0418364	3.17934
1	8	0.501384	2.9967	8.11217	0.145617	98.3034	0.0400302	-0.750561	1.05047	-0.649373	-0.180332	0.407399	3.23042	1.40113	2.59897	0.808163	24.5012	1.46916	-0.797027	0.0805792	0.216963	2.09125
2	8	0.627205	27.545	8.65125	0.171606	97.3237	0.0434301	-0.29162	0.796231	-0.915087	0.00066284	0.425089	2.99293	1.67399	1.26032	0.613078	24.3256	1.27182	-0.22824	0.302467	0.329399	1.77294
3	8	1.05309	10.016	8.02852	0.164795	93.0919	0.0443937	-1.01146	0.683176	-0.724803	0.377937	0.443197	3.81137	1.67311	1.99442	1.74084	24.3372	1.40149	-0.58104	-0.0325229	0.272558	2.52921
4	8	0.735744	4.5026	8.66182	0.156954	95.7174	0.0466631	-0.672857	0.683351	-0.638831	0.477634	0.402331	3.11513	1.54609	0.553074	0.586221	25.0617	1.34946	-1.10634	0.483571	0.14113	2.07924
5	8	0.330061	2.87448	8.33575	0.161342	89.962	0.0415642	-0.817419	0.637732	-0.612776	0.279636	0.416937	3.51032	2.42064	2.90617	0.78786	25.1766	1.32299	-0.470844	0.174394	0.306023	1.73194
6	8	0.537613	9.88799	8.20047	0.149802	90.8243	0.0408212	-0.724991	0.910161	-0.912844	0.400209	0.392726	3.92444	1.52365	2.97224	1.07364	23.8196	1.2609	0.0436664	-0.470544	0.36201	2.02494
7	8	0.558126	3.91673	8.21316	0.159912	93.4623	0.0420378	-1.6866	0.713774	-1.0652	0.192988	0.415292	3.79533	2.04185	5.24008	0.897644	24.5257	1.2632	0.776934	-0.0265556	0.23427	1.8323
8	8	0.54776	1.48784	8.40144	0.159404	91.8903	0.0395199	-0.342281	0.8597	-0.402349	0.369028	0.409018	2.83577	2.13813	1.08853	1.01905	24.4758	1.22304	-0.612772	-0.448323	0.246933	1.79434
9	8	0.67543	3.76124	8.94848	0.168267	91.9304	0.0414215	-1.34937	0.805214	-0.652107	0.0936206	0.427729	3.38118	2.4236	3.1963	-0.210399	24.2064	0.994369	-0.629704	0.0421019	0.215108	2.2051
10	8	0.900644	4.22899	8.77159	0.16308	91.8109	0.0451189	-0.52266	0.949206	-0.384769	-0.11869	0.417076	2.80939	1.55645	2.7357	2.63864	23.6498	1.35902	0.0807338	-0.668477	0.381501	2.35428
1	9	0.906411	0.855931	5.57539	0.112984	90.2345	0.0386318	-0.886921	0.988063	-0.557926	0.598778	0.439594	2.79047	2.48398	4.72513	1.36003	24.4931	0.961229	0.278935	0.295638	0.253425	1.69472
2	9	0.901414	0.596271	5.46724	0.115538	91.7594	0.0426582	0.302639	0.989407	-0.453946	-0.00182767	0.422668	3.3258	2.55115	4.12027	0.739548	24.3016	1.17862	-0.927204	-0.146225	0.197871	1.59908
3	9	0.825807	0.442649	5.35585	0.118623	94.9227	0.0420859	-1.6468	0.716823	-0.943081	-0.219471	0.395454	3.25032	1.79897	2.6296	0.382191	24.5052	1.1844	0.302107	-0.151295	0.14664	1.60328
4	9	0.799672	0.500261	5.54903	0.113032	89.6441	0.0408712	-1.10521	0.894045	-1.04268	-0.0408391	0.400358	2.88052	1.83467	1.90798	0.987724	24.6127	1.21582	-0.00759439	0.218518	0.26097	1.48151
5	9	0.825859	0.442778	4.898	0.105526	99.0895	0.0456465	-0.757044	0.695919	-0.70203	-0.0390135	0.390307	3.78334	2.61723	4.50373	0.606288	25.0001	1.31186	-0.0565845	-0.173337	0.287007	1.84227
6	9	0.866097	0.525821	5.56217	0.112991	93.5466	0.04522	-0.159103	0.617882	-0.933441	-0.0557218	0.415904	3.18739	1.96847	2.19034	1.95683	24.3582	1.24425	0.676437	0.708583	0.310661	1.88326
7	9	0.901434	0.713629	5.37045	0.115678	92.7707	0.0434374	-0.878186	0.793335	-0.597161	0.0118788	0.414922	3.4221	2.38181	1.51773	1.44584	24.6853	1.15281	-0.504081	-0.811379	0.274968	1.63219
8	9	0.898328	0.759073	5.52242	0.112778	92.5714	0.0400931	-1.21209	0.534039	-0.895055	0.288468	0.427562	3.37063	1.98328	1.68126	0.73227	24.209	1.09111	-0.604437	-0.243194	0.384981	1.71557
9	9	0.898527	0.777182	5.17352	0.113749	94.9592	0.0418673	-0.514806	0.833777	-0.630281	-0.167775	0.423584	3.36043	1.92064	3.4269	1.07826	24.6661	1.19266	-0.863323	-0.374307	0.342338	1.88154
10	9	0.881139	0.499826	5.02889	0.115778	95.9932	0.0443141	-0.566214	0.85737	-1.36137	-0.215562	0.359526	3.00347	2.1147	3.2214	1.42764	24.1696	1.18146	-0.44821	0.1473	0.280163	1.55735
1	10	0.91825	1.60035	8.11164	0.111854	95.3505	0.0407409	-0.306393	0.70752	-0.648247	-0.209786	0.373959	3.04211	2.12022	5.43812	1.36546	24.4809	1.15847	-0.353834	-0.213764	0.2036	1.52673
2	10	0.610943	1.75638	8.04948	0.116435	96.0396	0.0397441	-0.61976	0.902358	-0.905505	0.44401	0.375134	3.16995	1.15854	0.040182	0.271425	23.5247	1.16905	-0.650822	0.167583	0.347649	1.46904
3	10	0.525771	1.5696	9.59901	0.108592	90.5184	0.0378312	-1.01749	0.712675	-0.867729	-0.0947059	0.412883	3.37283	2.049	4.7819	0.894049	25.0552	1.26649	-0.761705	-0.16049	0.245403	1.66358
4	10	0.830526	2.03045	9.26949	0.105861	94.8104	0.0431683	-0.868035	0.791653	-1.02261	-0.0920765	0.376415	3.66672	1.78036	3.55814	0.127627	25.7434	1.24186	-0.2558	0.43007	0.0770218	1.42205
5	10	0.588619	2.18483	8.97134	0.117732	94.3447	0.0392301	-0.944044	0.920598	-0.839587	-0.115995	0.396274	4.33391	1.67862	2.96908	1.42463	24.5946	1.27783	-0.862265	-0.0884037	0.246169	1.48151
6	10	1.0104	1.27795	8.06537	0.111119	91.1961	0.0377601	-0.40414	1.02727	-0.501751	0.4275	0.371916	3.81278	2.11286	4.28116	1.52161	25.3296	1.17429	-0.280544	-0.0180481	0.417371	1.41589
7	10	0.645987	2.30631	8.29562	0.109585	97.2797	0.0401867	-1.58675	0.944387	-0.629392	-0.129641	0.391725	3.90025	0.94492	2.85494	0.514093	24.2004	1.11542	-0.193399	-0.186812	0.28298	1.54723
8	10	1.54896	1.04177	10.7452	0.122777	95.3663	0.0417769	-0.710142	0.830135	-0.615199	0.0556311	0.407207	4.25562	1.51511	5.99138	1.1189	25.2785	1.22634	-0.174323	-0.306195	0.359277	1.56178
9	10	0.988979	0.375404	9.17377	0.119894	88.8426	0.0443639	-0.582514	0.828014	-0.972774	-0.371609	0.363225	3.40449	1.64832	4.39029	0.808586	25.1946	1.18915	-1.07479	0.384839	0.223516	1.30128
10	10	0.622785	1.73167	8.30611	0.116012	91.487	0.0378262	-0.636641	0.791711	-0.608157	0.111733	0.405648	3.1885	1.47785	2.73934	0.883543	24.8295	1.30762	-0.675498	-0.370218	0.27792	1.64455
1	12	0.860536	2.92156	7.73604	0.11842	96.3346	0.0402763	-0.109416	0.889305	-0.77221	0.176991	0.412727	2.90568	1.69739	3.52233	0.436456	25.0741	1.3493	-0.416926	-0.158526	0.188066	1.44664
2	12	1.05504	2.66503	8.79643	0.12674	90.6332	0.0410311	-1.09662	0.769987	-0.455917	-0.217336	0.39765	3.53818	2.06331	2.16313	1.32118	23.9805	1.27887	-1.03279	-0.282799	0.250315	1.57991
3	12	0.808579	1.82949	8.47149	0.135228	97.3074	0.0402472	0.243974	0.850337	-1.26104	0.135164	0.417766	2.69345	0.950067	3.84299	-1.25175	24.219	1.34127	-0.902985	-0.195988	0.160263	1.43373
4	12	0.689848	1.6418	7.23188	0.123398	96.6398	0.0396409	-1.26076	0.975197	-0.293354	-0.114664	0.396854	3.65115	2.5505	3.42705	1.08452	23.4078	1.11906	-0.520617	0.354202	0.206853	1.47108
5	12	1.04811	2.37354	7.63278	0.119052	97.5047	0.0400915	-2.40177	0.995587	-0.734743	0.100631	0.41921	3.27049	1.58896	1.04405	1.18791	24.3544	1.25445	-0.969422	0.0563797	0.260888	1.56044
6	12	0.891489	2.16057	8.29603	0.131159	96.582	0.043432	-1.48395	0.809021	-0.703606	-0.316801	0.428184	2.96572	2.17795	3.48533	0.325855	24.8513	1.14129	-0.638326	-0.0029505	0.327771	1.61318
7	12	0.910633	2.99749	8.42892	0.122152	94.1517	0.0402812	-0.700892	0.952113	-0.694084	-0.0351642	0.406602	3.09061	2.44864	2.57054	-0.127881	23.6878	1.34833	-0.0676184	-0.359718	0.120672	1.70672
8	12	0.789042	1.78289	7.74012	0.115949	98.6925	0.0402144	-0.86101	0.726103	-0.363123	0.179009	0.414531	2.93825	1.32537	2.40858	-0.302318	24.0109	1.20248	-0.857964	-0.382859	0.348555	1.8877
9	12	0.59487	1.10051	7.03695	0.118127	93.4496	0.040112	-0.910013	0.953345	-0.415091	0.401369	0.397672	3.56331	1.71198	1.74807	1.34823	23.942	1.35442	-0.549086	0.0238185	0.229899	1.41322
10	12	0.544609	1.7138	7.49128	0.120682	94.3695	0.0395915	0.220746	0.982961	-0.292898	0.199014	0.396136	3.24761	0.905865	0.720032	1.61386	24.1102	1.1771	0.106989	-0.141206	0.216523	1.43913
1	13	1.38517	0.350895	6.77451	0.130871	94.0082	0.0501239	-0.192404	1.06263	-0.333669	-0.331723	0.360317	3.80434	2.67779	4.28915	0.492464	24.2759	1.25211	-0.230799	-0.543583	0.248433	1.19309
2	13	1.37603	0.258389	6.15298	0.132353	92.6761	0.0471972	-0.279279	0.807578	-1.0506	-0.43847	0.442705	3.12432	2.401	1.36464	1.09784	23.6781	1.06824	-0.621942	0.011939	0.251773	1.13182
3	13	1.37964	0.290949	6.55775	0.13769	97.24	0.0515954	-1.44384	0.903508	-0.775357	0.0561675	0.349726	3.57479	2.2622	2.96567	0.997393	24.3156	1.15221	-1.1172	-0.187092	0.444977	1.21653
4	13	1.36998	0.294739	7.41704	0.13845	93.145	0.0483268	-0.264378	0.727741	-0.599317	-0.0837552	0.391563	3.23423	1.55252	3.41778	0.411581	24.1839	1.12162	0.338858	0.0645935	0.364944	1.09316
5	13	1.41072	0.378997	7.28874	0.134879	93.9161	0.0500029	-0.522679	0.728164	-1.1673	-0.236355	0.407211	3.1572	2.32412	4.01629	1.0544	24.1143	1.12012	-0.868755	-0.4982	0.528412	1.5061
6	13	1.3963	0.32864	7.03201	0.136615	95.7048	0.0477634	-1.74333	1.07692	-0.612928	-0.254294	0.409168	2.78843	1.60643	3.01677	0.503567	24.4584	1.19797	-1.10219	0.222321	0.254251	1.22205
7	13	1.37254	0.276985	6.57623	0.140711	92.5029	0.0477496	-0.858435	0.735292	-0.618771	-0.288883	0.380769	3.55568	2.31474	4.71032	-1.17284	24.5123	1.39916	-0.970728	0.135442	0.188445	1.76819
8	13	1.34426	0.224176	6.71081	0.129393	93.1148	0.0483714	-0.961619	0.635687	-0.896629	-0.0974151	0.394708	3.44129	2.51658	5.70256	-0.638201	24.9944	1.01226	-0.500979	-0.349707	0.243303	1.51626
9	13	1.31957	0.226282	6.65439	0.133172	94.7822	0.0501657	-1.12846	0.672694	-0.609563	-0.260448	0.340223	3.16457	1.50838	3.53099	0.516868	23.8716	1.36618	-0.687353	-0.487772	0.245152	0.703914
10	13	1.33597	0.22389	6.49448	0.137138	93.1204	0.046733	-0.8276	0.894101	-0.665528	0.271433	0.388803	4.03913	2.0239	5.24598	1.26471	24.5751	1.02082	-0.0810729	-0.240281	0.176429	1.00799
1	14	1.10146	0.717476	8.23688	0.161149	95.1633	0.0391739	-0.824235	0.98257	-0.161874	-0.0645594	0.458405	3.89453	1.50598	4.61535	0.904851	25.4434	1.25625	-0.0105485	-0.350603	0.19317	1.44205
2	14	1.36909	2.60613	8.83261	0.164234	95.9225	0.0387536	-0.45839	0.754846	-1.13394	-0.136688	0.437014	2.58246	1.92703	2.02441	2.1595	23.702	1.06504	-0.606332	-0.687051	0.336353	1.41463
3	14	1.37742	3.10514	9.52852	0.172193	99.567	0.0373787	-0.434125	1.13336	-0.555507	-0.39192	0.415358	3.04203	1.65669	4.15527	1.35948	23.8403	1.2006	-0.25638	-0.340853	0.270271	1.22258
4	14	1.17764	1.4	9.42708	0.164906	94.6918	0.0402936	-0.166596	0.866378	-0.768552	-0.330604	0.467197	3.3121	1.82429	1.25747	0.582719	23.8958	1.17597	-0.434306	-0.157603	0.207674	1.3334
5	14	1.35349	2.19513	9.27094	0.173519	95.3185	0.0404949	-0.722612	0.65774	-0.346157	-0.0647608	0.457858	3.14897	1.13234	4.31604	0.969349	24.5901	1.22575	-0.111458	-0.280279	0.374745	1.43364
6	14	1.28384	1.55634	9.35109	0.159652	93.1191	0.0406404	-1.69199	0.897998	-1.27299	0.126041	0.434112	4.19281	1.17122	2.03416	1.56292	23.8025	1.13173	-0.503536	0.171659	0.291146	1.42926
7	14	1.38578	2.7443	8.4749	0.168589	92.005	0.0389939	-1.28582	0.798835	-0.798314	-0.230971	0.448684	3.34906	2.19626	2.74262	1.30364	24.0606	1.23959	-0.25722	-0.288515	0.222088	1.32091
8	14	1.25753	1.54771	9.56261	0.169061	93.3513	0.0397534	-1.41074	0.847452	-0.491732	-0.0211357	0.447611	3.45489	1.57752	-0.527189	1.26009	23.315	1.11306	-0.723308	-0.828305	0.154205	1.38905
9	14	1.07172	1.15842	9.36344	0.17657	92.7354	0.0406865	-0.198395	0.847219	-0.917902	-0.0601663	0.456048	3.58668	1.9055	4.1086	0.76383	25.1268	1.1635	-0.550158	0.516919	0.145803	1.06966
10	14	1.29245	1.64878	9.52986	0.172934	93.9357	0.039352	-1.25785	0.931176	-0.743376	-0.455375	0.423238	3.39464	1.7302	6.75525	1.33539	24.5619	1.28505	-0.984522	-0.300417	0.139584	1.16376
1	15	0.864752	1.84768	6.81893	0.141701	89.5459	0.0372735	-1.58219	0.754493	-0.726771	-0.349848	0.47786	3.07723	1.72523	4.30879	0.953461	24.6687	1.16277	-0.00474528	0.0660295	0.370617	2.25104
2	15	0.747909	1.34346	5.90494	0.157545	93.2553	0.042989	-2.08665	0.858822	-0.781924	0.169422	0.450923	3.5992	1.90938	4.88926	0.34497	24.6325	0.970433	-0.774132	0.0609097	0.254769	2.15424
3	15	0.935084	3.91869	5.82768	0.14756	96.4183	0.0407188	-0.82116	0.977312	-0.332619	-0.120138	0.460391	4.26442	1.98231	4.21215	1.46726	24.2851	1.44145	0.0045646	0.26079	0.22522	2.3189
4	15	0.891578	2.1653	6.3946	0.162196	91.869	0.0425918	-0.482595	0.741201	-1.21342	-0.23964	0.447004	3.61864	1.89811	4.58174	2.12951	24.6761	1.33663	-1.04847	-0.489795	0.149958	1.87308
5	15	0.926739	3.6352	6.51447	0.147649	95.0712	0.0432415	0.198143	1.04242	-0.672157	0.116554	0.436634	2.99319	1.42797	2.97767	0.684337	24.4096	1.14141	-0.998672	-0.0192527	0.244132	2.02781
6	15	0.806742	1.29018	5.892	0.147483	94.191	0.0395723	-1.82427	0.879263	-0.687234	0.00628365	0.442874	3.52902	1.10342	2.30746	0.0531751	24.237	1.2386	-0.829634	-0.730978	0.150269	2.03693
7	15	0.816184	1.56543	6.14687	0.15136	92.1678	0.0407683	-0.239511	0.684912	-0.352486	0.108392	0.461064	4.01244	0.933235	6.4502	0.920211	24.0025	1.12256	-0.455537	0.163483	0.30339	1.97737
8	15	0.827953	1.49017	6.30925	0.163559	93.8652	0.0431934	0.24766	0.732298	-0.722712	-0.330476	0.426505	3.65674	2.14933	3.1649	0.380805	24.1228	1.12908	-0.803658	0.00111549	0.167432	1.9012
9	15	0.875621	1.56023	5.48629	0.142925	91.4734	0.0392562	-0.839682	0.671166	-0.888921	0.0898206	0.441526	4.08154	1.73519	3.54036	0.257327	23.8067	1.16959	-0.852898	0.0907513	0.30211	1.99155
10	15	0.931288	3.18872	5.77015	0.158213	94.6995	0.0449846	-1.12062	0.958524	-0.839206	0.434873	0.44039	3.89108	2.24847	4.20553	1.63084	24.1885	1.23365	-0.800041	-0.305663	0.126085	2.34387
1	16	0.908941	10.8396	6.8605	0.0975105	95.725	0.0375488	-0.377373	0.876354	-0.653397	0.392511	0.425883	3.58283	2.14	3.13317	0.280323	24.7131	1.3487	-0.990284	0.290459	0.180281	1.87424
2	16	0.735002	2.46706	6.98499	0.101251	94.7991	0.0383975	-1.01069	0.782249	-0.849229	0.0106905	0.441823	3.81489	2.04699	4.71013	0.012848	23.8376	1.15126	-0.886543	-0.0705111	0.373931	2.03158
3	16	0.82566	4.80516	6.55915	0.108901	97.3864	0.039444	-1.31221	1.03513	-0.602053	-0.401217	0.460957	3.43489	2.49155	4.12129	-0.678716	25.3365	1.1497	-0.383718	-0.137728	0.296524	1.77879
4	16	0.623616	1.7371	7.04111	0.10423	97.8241	0.0392326	-1.12651	0.724127	-0.549458	0.233891	0.456478	3.94855	1.55225	2.22528	0.179397	25.4979	1.02788	-0.682048	-0.32819	0.169211	1.87872
5	16	0.808944	3.4915	6.0217	0.0959478	96.0832	0.0408505	0.232957	0.832578	-0.984781	-0.0234713	0.423048	3.18716	1.60424	5.84943	0.474423	24.8785	1.24679	-0.534913	0.485482	0.247677	1.53663
6	16	0.503275	1.71078	6.91608	0.0964423	100.796	0.0398841	-1.21794	0.89906	-1.2946	-0.295867	0.420722	3.98454	1.98931	1.37552	0.815694	24.8193	1.29717	0.112481	-0.40498	0.184636	1.73273
7	16	0.642011	2.38666	7.61353	0.0980225	101.728	0.0398972	-2.33666	0.936121	-0.876697	-0.144461	0.457814	3.30198	2.11204	0.568388	1.70029	24.6835	1.1898	-0.833118	-0.292258	0.373372	2.01582
8	16	0.759653	2.04836	6.0181	0.0975288	95.0302	0.0410106	-0.0928065	0.536232	-0.40337	-0.522443	0.436078	3.27825	1.66438	5.35624	-0.136937	24.3378	1.39186	-0.203778	0.451647	0.13691	1.42896
9	16	0.729304	2.51814	6.54231	0.102929	96.3712	0.0383614	-1.64591	0.725607	-0.843791	-0.159272	0.424161	2.95401	1.63721	2.7212	-0.628645	24.0524	1.25602	0.354385	0.436503	0.328546	1.7194
10	16	0.495491	1.47807	6.94816	0.106	95.9761	0.0380218	-0.604052	0.805965	-0.373501	-0.0659858	0.442441	3.62425	1.45728	4.04596	0.686145	24.3324	1.23873	-0.588334	0.355587	0.191997	1.6822
1	17	1.66044	1.03545	6.27508	0.0962962	95.0022	0.0378393	0.040742	0.991208	-0.595799	0.187861	0.346315	3.96192	1.63976	2.19908	-0.43895	25.0954	1.20874	0.310839	-0.344506	0.364155	1.83698
2	17	1.84675	0.735533	6.47835	0.102796	100.989	0.0436669	-0.606461	0.88886	-0.199793	0.0708874	0.356897	3.6275	2.08314	4.68094	1.28494	25.1444	1.37224	0.112377	0.0275547	0.317164	2.56404
3	17	0.456494	0.412013	6.54415	0.0992698	99.1154	0.039005	-1.03301	0.969705	-0.615273	-0.310397	0.337161	3.33226	2.02909	2.52365	1.48235	23.715	1.22799	-1.04181	0.29171	0.206477	2.27342
4	17	0.411743	0.578929	6.76051	0.0922063	91.8602	0.0358469	-0.424137	0.991427	-0.06436	0.511218	0.346015	3.59734	1.73116	3.4315	0.282288	23.9198	1.03117	-0.349623	0.157507	0.445386	2.32774
5	17	1.09438	0.312071	6.84302	0.110359	95.0209	0.0429033	0.587505	0.953054	-0.469841	-0.203948	0.345869	3.57471	1.97505	1.92116	0.98271	25.1013	1.25514	-1.21493	0.0524744	0.223881	2.26072
6	17	0.92671	1.634	7.06582	0.0980028	94.1482	0.0367323	-0.391122	0.782173	-0.786366	0.621729	0.34879	3.51153	1.64692	2.12054	0.161326	24.7724	1.16877	-0.508626	0.324005	0.25385	2.13428
7	17	0.701495	1.81544	6.76401	0.0938147	89.4483	0.038758	-1.18641	0.956283	-0.729148	0.152731	0.347392	3.69518	1.72456	2.49346	0.506053	24.5296	1.17193	-0.536002	-0.642662	0.179169	2.39475
8	17	0.34971	1.33184	6.0514	0.0979871	96.8421	0.0389787	-2.35185	0.606852	-0.342961	-0.322642	0.354259	2.76388	1.51797	3.20385	0.52586	24.5016	1.30436	-0.816784	-0.389318	0.264969	2.56458
9	17	0.861479	0.910586	6.57745	0.0970403	96.0564	0.0390512	-1.15794	0.803524	-0.501247	-0.488353	0.356193	3.25058	1.8736	0.389065	-0.244209	24.7456	1.25676	-0.795288	-0.554679	0.169355	2.31343
10	17	1.4537	0.607184	6.05328	0.101086	94.6026	0.0349035	-0.0342934	0.702692	-1.19882	0.533099	0.366805	3.32795	1.58648	3.77107	0.668319	24.4103	1.3844	0.222783	-0.584228	0.219945	1.57024
1	18	0.739839	1.11932	11.1923	0.158087	95.5727	0.0440702	-0.49585	0.63135	-0.533236	-0.191787	0.360192	3.13826	2.28736	5.25297	0.502698	24.2643	1.09973	-0.248695	0.0450423	0.293993	1.08617
2	18	0.700022	3.0639	11.4258	0.139451	97.7266	0.0441135	-1.08666	0.742174	-0.736931	-0.270005	0.375036	3.79235	1.95317	1.29135	-0.709598	24.3427	1.10416	-0.34512	0.138233	0.115744	1.20809
3	18	1.25562	1.25491	10.5907	0.144848	93.3752	0.0473538	-1.30636	0.840158	-0.802358	-0.00749715	0.348607	4.05931	1.60012	1.01111	0.187613	24.7854	1.17908	-0.532062	-0.610922	0.275319	1.27833
4	18	1.08127	1.908	10.3643	0.152379	95.7403	0.0459771	-0.451792	0.734292	-1.57213	-0.0849205	0.349388	3.96637	2.40609	7.14511	0.929607	24.388	1.19789	-0.615334	-0.449466	0.211019	1.0339
5	18	0.661066	2.36961	11.9594	0.144084	92.4845	0.04152	-1.60586	0.757493	-0.623616	0.199382	0.376772	3.90348	1.50533	2.25064	1.43556	23.699	1.15282	-0.670545	-0.103839	0.104647	1.41884
6	18	0.50758	0.367016	12.3607	0.167291	95.342	0.0458018	-1.31223	0.786566	-0.731937	-0.301368	0.363593	4.27373	1.9824	0.444802	0.649783	25.1533	1.1179	-0.591025	0.24209	0.19267	1.03971
7	18	0.89361	2.35823	11.08	0.159021	94.7909	0.0473629	-0.682781	0.951751	-0.294811	-0.361943	0.364842	3.69731	1.41844	4.50397	0.774616	24.781	1.30728	-1.09383	-0.553695	0.157756	1.16053
8	18	0.894724	1.61257	12.358	0.155677	95.0106	0.0463401	-1.59899	0.752622	-0.778174	-0.0965789	0.38326	4.48795	1.9117	1.88517	1.06909	25.1628	1.22915	-0.742462	-0.243148	0.454822	1.1207
9	18	0.738116	0.917826	10.9013	0.146753	96.9329	0.0414997	-0.433966	0.761371	-0.395327	0.0360663	0.368091	3.76142	2.12095	2.50447	0.647128	24.5022	1.04607	0.173513	-0.338842	0.427304	1.01805
10	18	0.406932	2.24129	12.0734	0.152623	92.7083	0.044669	-1.37578	0.6857	-0.824631	-0.429152	0.37535	2.77121	1.38992	3.48791	1.79934	23.2849	1.30677	-0.154461	-0.0595744	0.315434	1.39163
1	19	0.819653	0.921827	7.98485	0.176763	93.0207	0.0434888	-1.40922	1.05969	-0.705799	-0.15362	0.399303	3.59903	1.80911	2.88643	-0.141843	24.4232	1.21764	-0.658488	-0.236272	0.267519	1.35386
2	19	0.527767	0.0932098	7.65447	0.205688	93.7566	0.0418622	-1.55216	1.02143	-0.592711	0.139446	0.384786	3.3876	1.37459	1.26751	1.6968	25.0017	1.10552	0.161894	-0.573359	0.172524	1.1406
3	19	0.516062	2.26188	6.34275	0.158236	90.4635	0.0433302	-1.55704	0.995419	-0.347548	0.561563	0.372003	3.92879	1.52299	4.3684	1.4768	23.885	1.31435	-0.40229	0.0961327	0.284809	1.15571
4	19	0.560223	3.46052	6.68074	0.172104	96.7316	0.0422723	-1.46957	0.976034	-0.732532	-0.172477	0.381711	3.6757	2.07445	1.63157	0.505413	24.8199	1.23713	-0.565547	-0.247752	0.277778	1.07103
5	19	0.495626	5.05161	7.90245	0.175045	95.2434	0.0437112	-0.885999	1.05591	-1.66927	-0.315641	0.361139	4.13946	1.33067	2.44415	1.01998	24.5003	1.04432	-0.486943	0.104998	0.332366	1.10821
6	19	0.619913	4.45315	6.80304	0.175979	93.0426	0.0427075	-1.14766	1.14113	-0.693848	-0.192873	0.391366	3.29271	2.4328	2.55586	-0.103792	24.5871	1.334	0.0291532	0.146624	0.255992	1.06833
7	19	1.45962	3.01305	8.50692	0.19016	96.1409	0.0446897	-1.31961	0.782038	-0.263986	0.0726105	0.363054	3.8614	2.88562	5.21282	1.10724	24.7861	1.23788	-0.33062	-0.251812	0.273624	1.12641
8	19	0.658951	1.4682	7.47012	0.18726	96.3952	0.0432062	-0.762565	0.851097	-0.558982	0.281982	0.391628	2.85197	1.79777	1.07493	0.320812	24.3318	1.13807	-0.913675	-0.173928	0.241904	1.18885
9	19	1.14986	3.03486	6.4243	0.163394	99.1133	0.0412533	-0.152316	0.664233	-0.900769	0.0850086	0.41898	2.72057	2.62822	5.95033	1.84473	24.5332	1.09944	0.335378	0.209095	0.415021	1.01538
10	19	0.692818	0.806899	7.69402	0.165774	96.392	0.0385882	-1.19235	1.04173	-0.375651	-0.114607	0.436306	3.65617	1.78854	4.73277	-0.33618	24.894	1.30101	-0.370717	-0.0139217	0.288286	1.42873
1	20	0.612366	1.06691	9.25392	0.185204	96.566	0.0396639	-0.994855	0.819558	-0.680318	-0.173326	0.431144	4.18182	1.5679	3.29103	1.52792	24.3786	1.0644	-0.302738	-0.60112	0.471833	1.02948
2	20	0.712331	2.73018	8.77594	0.187532	99.6608	0.0441249	-0.631233	0.680374	-0.517621	-0.153582	0.40046	3.09242	2.16341	2.83572	0.420663	25.2273	1.39293	0.213589	0.116162	0.270426	0.959984
3	20	1.80391	2.69006	8.97184	0.184983	96.6641	0.0410741	-0.660883	0.901764	-1.03882	0.440694	0.433309	4.03876	0.798659	2.11115	-0.025525	26.2528	1.43965	-0.930839	0.801718	0.331904	1.05128
4	20	0.786822	1.33213	9.06236	0.181461	95.4264	0.0404418	-1.00021	0.695285	-0.421402	-0.473401	0.421874	3.22467	1.58451	4.54834	0.38654	24.2611	1.19249	-0.244519	0.279892	0.193596	1.18532
5	20	0.745138	1.14212	8.79769	0.180079	100.2	0.0486759	-1.72018	0.815201	-0.46677	0.440999	0.345421	4.11228	1.35468	3.87981	0.17839	24.2782	1.29609	-0.598124	-0.305836	0.345223	1.03109
6	20	0.600695	6.19683	7.99535	0.17003	92.5453	0.0364681	-2.02619	0.864358	-0.924528	-0.373116	0.434323	2.93547	1.76277	2.23433	-0.360134	24.7139	1.17223	-1.46197	-0.119573	0.277298	0.971307
7	20	0.869222	9.7495	9.65518	0.176888	96.4213	0.0397191	-1.16438	0.72264	-0.944711	0.19928	0.44569	3.1628	1.61577	3.26114	1.14352	23.5636	1.08709	-0.559022	0.268291	0.260614	1.05514
8	20	0.79506	1.1374	8.12268	0.175802	95.9007	0.0415797	-0.678758	0.805599	-0.674925	0.0890454	0.406293	3.76423	2.10116	5.31318	0.31079	24.6803	1.28675	-0.000768057	-0.376049	0.377344	1.1035
9	20	0.630309	0.994294	10.5427	0.192408	94.3029	0.0371295	-0.814595	0.997138	-0.840729	-0.368045	0.455159	3.7223	1.70107	3.88555	0.277264	23.2948	1.10178	-0.265478	0.166913	0.386497	1.06424
10	20	0.832891	11.7597	8.52155	0.18209	94.7445	0.043742	0.337343	1.03873	-1.19933	0.0742587	0.383285	2.88977	1.92085	3.2788	1.24002	23.922	1.13363	-0.214784	-0.0795499	-0.0102585	1.14767
1	21	0.766884	1.60225	6.14097	0.0876319	98.5729	0.0347436	-1.47483	0.69885	-1.1961	-0.56351	0.359344	3.54021	2.339	5.02016	1.17967	23.9521	1.2155	-0.258446	-0.19068	0.0976619	1.75558
2	21	1.02498	1.71223	6.73922	0.0975099	97.3375	0.0357039	-0.935706	0.68165	-0.45185	0.0761323	0.383414	3.23598	2.1969	4.37418	-0.867662	24.4432	1.17539	0.365406	-0.546003	0.313368	1.59418
3	21	1.04375	0.782754	6.49492	0.104102	94.8966	0.0381894	-0.269516	0.792125	-1.16344	0.0947414	0.368193	3.43915	2.55004	3.1092	2.15129	23.8745	1.35576	-0.427503	0.309917	0.370541	1.49074
4	21	1.15244	3.6144	5.85045	0.0935917	95.5037	0.0336555	-0.492967	0.957608	-0.561424	-0.0429375	0.355657	3.50175	1.36484	1.83074	-0.771461	24.2371	1.14515	-0.660067	0.00379844	0.414489	1.46592
5	21	0.733293	1.10675	7.1018	0.0977515	95.3278	0.0386242	-0.523001	0.686437	-0.703471	-0.466276	0.362429	3.54315	2.55057	2.90894	0.478736	24.9292	1.28358	0.187395	-0.291491	0.298916	1.66296
6	21	0.767087	1.70364	6.93044	0.095533	96.1025	0.0376864	-0.591374	0.702345	-0.53367	0.228197	0.37282	3.65465	1.57685	3.42155	0.654325	24.5695	1.09679	0.51556	-0.148739	0.217809	1.87767
7	21	0.483286	1.06233	8.05132	0.097932	96.5757	0.0426302	0.461192	0.849953	-0.363507	0.366816	0.351045	3.93386	2.22683	3.14004	0.364663	23.6024	1.23321	-0.061841	0.292427	0.217246	1.68727
8	21	0.723112	0.391225	8.0557	0.112675	98.2926	0.0387181	-2.35881	0.950525	-1.24051	0.326895	0.405941	3.60382	1.57943	5.95592	1.80858	24.8103	1.24838	0.0402642	0.442088	0.208335	1.9331
9	21	0.580612	0.263526	8.11521	0.105367	93.9782	0.041551	-0.67996	0.876048	-0.622317	-0.0911571	0.366416	3.88605	2.17464	3.09544	0.472592	24.0996	1.25616	-0.0792707	0.366933	0.338676	1.70121
10	21	0.558567	1.16142	6.22081	0.0892564	96.9074	0.0354297	-0.731495	0.800808	-0.442361	0.256051	0.356431	3.3913	2.26715	5.52124	0.431139	23.4779	1.04186	-0.78342	-0.403587	0.283879	1.71748
1	22	1.73557	2.28864	9.19209	0.136652	96.0695	0.0404626	-1.55443	0.908406	-0.471145	-0.10118	0.391784	4.03108	1.2135	4.33192	0.202015	24.4911	1.28052	-0.28374	-0.0204232	0.35697	2.52126
2	22	1.22245	0.431217	10.1314	0.151289	94.7318	0.0367133	-0.620918	0.898696	-0.844136	0.323371	0.428319	3.44681	2.01312	2.84726	1.01507	23.981	1.02219	-0.277909	0.116887	0.244604	2.15852
3	22	0.759177	7.73182	10.437	0.142397	96.7012	0.0419477	-1.47893	0.799812	-1.23695	-0.51582	0.409824	4.11193	2.01686	1.51342	1.67424	24.3247	1.22835	-0.309776	-0.204673	0.177656	2.49128
4	22	0.907968	0.954474	9.15891	0.123748	94.5401	0.0387074	0.0751071	0.751106	-0.796703	0.00460333	0.405051	2.93136	1.81046	1.42971	-0.0343977	24.2614	1.25675	0.404852	0.247108	0.297071	2.66938
5	22	0.864052	3.05707	9.56479	0.147324	95.581	0.0423589	-0.674468	1.01263	-0.906571	-0.428548	0.387003	4.03816	1.80022	1.03857	0.968464	25.0783	1.12858	-0.0860685	0.58405	0.158776	2.02418
6	22	1.17827	1.48199	9.55838	0.135046	99.024	0.0378415	0.26336	0.680251	-0.676076	-0.187275	0.416804	3.59164	1.34647	4.04705	-0.622306	24.2334	1.20362	-0.757494	-0.0558281	0.294189	2.77177
7	22	0.630854	0.598474	10.1868	0.129015	97.2562	0.0441825	-0.248896	0.821014	-0.703384	0.0855261	0.391596	3.95238	2.25219	5.37725	1.98928	24.8083	1.12807	-1.42219	-0.0191077	0.0830114	2.73949
8	22	0.586341	2.74111	10.0868	0.136772	93.1748	0.0388073	0.265066	0.885818	-0.787586	-0.171693	0.407214	3.87516	1.72801	4.9461	1.65888	24.7691	1.28194	-0.167262	0.3952	0.318704	2.34845
9	22	1.15963	0.836957	10.7008	0.142204	95.0267	0.0389317	-0.617931	0.852682	-0.719307	0.132623	0.418123	2.78499	2.18283	2.55534	0.738244	24.0832	1.21399	-0.557175	-0.100348	0.425946	2.31836
10	22	0.98771	0.33468	9.77238	0.135415	95.9903	0.0422284	0.0726796	0.75722	-1.37076	-0.0358303	0.41172	3.89946	1.2329	3.93802	1.07803	24.1338	1.12461	-0.565773	-0.335299	0.181009	2.31389
1	23	0.556571	8.86267	5.7717	0.102789	93.306	0.0422373	-0.204663	1.0707	-0.45686	-0.442785	0.357263	3.471	1.58648	3.4917	1.06113	24.0321	1.31669	-0.821305	-0.0967587	0.185607	2.31445
2	23	0.98087	0.988542	6.5628	0.1046	93.1321	0.041406	-1.3828	0.803154	-0.145614	-0.241812	0.367634	3.28689	2.7473	3.62814	0.440122	24.1442	1.1512	-0.534422	-0.0957245	0.223346	2.88953
3	23	1.5687	0.620092	5.57192	0.104719	99.3689	0.0394169	-1.71913	0.618509	-0.7044	0.0489912	0.359562	3.78491	1.44566	3.5798	0.922513	24.1805	1.22675	-0.348466	-0.114987	0.283583	2.32212
4	23	0.800316	7.64124	6.48205	0.108657	92.1057	0.0371631	-1.93519	0.889696	-1.13229	0.33213	0.357859	3.24001	2.38033	1.93201	0.389745	25.2044	1.34748	0.283819	-0.732345	0.186935	1.76677
5	23	0.880376	2.35324	6.53526	0.105905	91.7752	0.0382298	-1.388	1.09671	-0.967366	0.101385	0.380986	4.06846	1.16501	1.53276	0.510597	25.3893	1.17914	-0.430729	-0.145543	0.219672	2.1845
6	23	0.882386	2.16182	5.45962	0.106516	96.1954	0.0419325	0.0893868	0.755804	-0.683754	0.283633	0.346201	2.96602	1.94123	4.36146	0.409893	25.1592	1.25162	0.32179	0.129011	0.234037	1.68697
7	23	0.753414	1.56425	6.10973	0.105847	97.2188	0.0416735	-1.0587	0.50749	-0.21709	0.014761	0.353779	3.978	1.895	2.0537	1.88604	25.0446	1.03634	-0.71606	-0.242414	0.311647	2.18523
8	23	0.51474	3.89295	6.01538	0.100734	100.202	0.0414022	-0.514385	0.860377	-0.275125	-0.455233	0.35337	3.95575	1.78488	6.16909	0.100753	24.1974	1.10961	-0.698359	-0.0711256	0.365638	2.17166
9	23	0.758375	1.87579	6.54385	0.103544	94.3214	0.0377065	-1.31718	0.751681	-0.930656	-0.081447	0.356922	2.93175	1.82814	1.41393	-0.633594	24.3664	1.24582	-0.492481	0.0888975	0.372761	2.20218
10	23	0.536983	2.13509	5.75005	0.0922396	95.4033	0.0384612	-0.409425	0.779176	-0.776932	0.113889	0.344824	3.97705	1.50151	5.32787	1.21019	24.0285	1.16459	-0.315083	-0.76244	0.250554	2.15688
1	24	0.546024	2.21667	11.5044	0.12004	92.0228	0.0425732	-0.959647	0.861073	-1.15192	0.187749	0.389312	3.47723	0.89554	2.93901	0.454838	23.5864	1.23329	-0.268298	0.00326611	0.269245	1.41817
2	24	0.746782	19.7732	7.15576	0.120291	95.3647	0.0429936	-0.218419	0.775685	-0.761261	0.141373	0.307337	3.4767	1.84482	0.0475203	-0.707649	24.1199	1.28141	-0.735858	-0.446124	0.228807	0.91465
3	24	0.782359	0.678323	9.38216	0.118172	96.4177	0.0408923	-1.27271	0.822438	-1.10076	0.305437	0.376004	2.94232	1.90987	4.94172	1.52191	24.7637	1.41547	-0.62596	0.141353	0.244434	1.08326
4	24	0.819745	8.36379	8.23787	0.119774	99.2225	0.0454364	-1.27184	1.26764	-0.488419	-0.284517	0.332123	2.79294	2.58118	3.46154	0.717414	24.5948	1.18829	-0.473608	-0.317745	0.38648	1.0106
5	24	1.06717	4.02293	8.82306	0.116617	93.1669	0.0437225	-0.527792	0.995615	-0.317774	-0.395136	0.367672	3.25955	1.57437	3.6711	0.774569	24.7936	1.07752	-0.342223	0.642174	0.161393	1.12388
6	24	0.594543	1.2668	7.80179	0.121889	95.5798	0.0438251	-0.18864	0.887395	-0.714888	0.0501438	0.347469	3.23751	2.47325	2.42824	0.902342	24.6335	1.24215	0.461106	0.0835988	0.243812	0.912954
7	24	0.705917	2.34765	7.59827	0.110847	92.4179	0.0392676	-2.00316	0.7734	-1.10499	-0.162167	0.368842	3.23659	2.30767	3.45438	1.32869	24.6956	1.1012	-0.915603	-0.251444	0.215082	1.22181
8	24	1.22339	1.06908	9.60979	0.136161	92.0887	0.0454649	-0.571087	0.873899	-0.414262	0.67891	0.361996	3.70963	1.84243	2.86199	-1.37189	24.0042	1.26464	-0.378656	0.108764	0.268101	1.12828
9	24	1.07726	0.767726	8.40655	0.125521	94.351	0.0405736	-0.307184	0.740814	-1.19313	-0.454315	0.38976	3.40269	1.89012	0.81204	0.485238	25.0871	1.10998	-0.556554	0.128339	0.172501	1.16972
10	24	0.685041	3.41105	8.66722	0.125238	91.7333	0.0422058	-1.2593	0.687726	-0.559083	0.190713	0.347031	3.47721	1.5621	3.00022	0.0816896	24.2393	1.22902	-0.0328751	0.112517	0.239794	0.944365
1	25	0.471654	0.979349	10.3901	0.10731	94.5418	0.0403985	-0.437953	1.04881	-0.82319	0.057441	0.387892	3.97551	2.02724	4.12801	-0.46878	24.394	1.04172	-0.332281	0.2477	0.0820321	3.65308
2	25	0.49444	1.60668	11.9566	0.108641	95.3849	0.0439038	-0.460966	0.853826	-0.716874	-0.474366	0.39296	4.06945	2.15966	2.37851	2.15528	23.8194	1.43781	-1.24715	-0.115232	0.299408	3.19125
3	25	0.699959	2.27844	11.3371	0.0959212	91.0957	0.044893	-0.357556	0.730631	-1.37418	-0.111838	0.354911	2.73805	1.63452	2.48709	1.21896	24.3577	1.19559	-0.489425	-0.0543624	0.126989	2.75046
4	25	0.857659	2.3574	10.2047	0.110341	89.2297	0.0381166	-0.65766	1.26844	-0.554301	0.214249	0.384067	4.1086	2.24394	1.17239	0.437445	24.4091	1.24413	0.0508912	-0.230424	0.200328	2.50129
5	25	0.705629	6.39664	11.4366	0.0954694	92.9997	0.0405156	-0.508981	0.681921	-1.27348	0.510114	0.383414	2.94567	1.7959	3.37033	-0.387765	24.9096	1.27675	-0.184083	0.0541328	0.207576	2.98618
6	25	0.910419	6.98421	9.91538	0.110743	93.5251	0.0434598	-0.0171729	0.831647	-0.943181	-0.205682	0.38217	3.40445	1.51136	0.0954799	0.841715	24.2056	1.22354	-0.0907155	0.133757	0.202194	2.84692
7	25	0.727096	1.7743	10.1616	0.109478	94.773	0.0416537	-1.42977	0.694999	-0.465295	-0.472364	0.38309	2.88192	1.54451	1.50732	2.02106	24.5187	1.13153	-0.145409	0.41806	0.189917	2.96281
8	25	0.716508	0.656288	10.8871	0.0974436	94.4472	0.0393333	-1.25475	0.831272	-0.839857	-0.082034	0.384405	3.84848	1.24964	5.68331	0.569698	23.7181	1.20943	0.192596	-0.26868	0.148081	3.91244
9	25	0.88486	3.24666	9.88131	0.101182	93.4593	0.0460896	-0.809806	0.764413	-0.591654	0.287331	0.363055	3.09884	1.21119	2.34194	2.19267	24.5081	1.22246	-0.185115	0.307112	0.249186	3.18587
10	25	0.817317	5.9361	10.9294	0.10242	94.9187	0.0448301	-0.675825	0.845342	-0.88899	-0.108964	0.367998	3.34004	1.75463	3.09019	1.88673	23.7582	0.990147	-0.502654	0.00759861	0.276144	2.88443
1	26	1.47406	4.82069	7.8598	0.108209	97.9241	0.04393	-0.608948	1.09417	-0.930333	-0.481974	0.364491	4.07809	1.91996	2.5919	2.62681	24.8733	1.06722	-0.489888	0.327819	0.247527	1.89183
2	26	1.78256	0.541989	7.15045	0.113135	98.3465	0.0435743	-1.06855	0.977601	-1.06281	-0.190332	0.33887	3.23392	1.91858	3.1062	1.26284	24.7211	1.17838	0.120583	-0.172898	0.174156	1.5753
3	26	0.946048	1.9238	7.0784	0.111513	96.2154	0.0443984	-0.283541	0.815633	-0.938823	-0.425506	0.369921	3.45402	2.51139	0.764343	0.901009	24.5763	1.15928	-0.681997	0.449974	0.173158	2.05749
4	26	0.828814	1.12368	7.81681	0.0994661	91.0864	0.0438807	-0.531537	0.598282	-0.0253984	-0.178587	0.314922	3.72843	2.08762	3.09148	0.833654	24.0885	1.04607	0.041477	-0.326225	0.392325	1.52458
5	26	0.914502	0.90209	7.72329	0.109837	96.9432	0.0437951	-0.161788	1.10506	-0.781922	-0.0495172	0.35917	3.67074	1.28441	2.38617	-0.119606	24.485	1.03527	-1.36602	0.10474	0.214555	1.54569
6	26	0.873116	1.7264	8.44053	0.116635	95.1176	0.0425964	-1.37033	0.973463	-0.266392	0.166571	0.378305	3.86345	2.30899	3.11502	0.848678	24.3808	1.11247	-0.828914	0.428481	0.172645	1.90683
7	26	1.16963	1.09099	7.6253	0.109527	94.4516	0.0423729	-1.69867	1.06741	-0.745039	0.0744333	0.366031	3.16588	1.86606	3.42587	-0.721662	25.1818	1.10761	-1.232	0.0497645	0.195136	1.71118
8	26	1.45142	1.17851	7.59616	0.109676	94.4829	0.0419672	-0.337043	0.957997	-1.07308	-0.63108	0.341611	3.90529	1.70524	3.30405	0.38933	23.7379	1.04443	0.472542	0.0365481	0.375256	1.59647
9	26	0.64375	0.567026	7.6767	0.118757	94.6401	0.0429839	-0.608714	0.889999	-0.35572	0.125429	0.371566	3.10079	1.994	1.77378	1.70069	25.7732	1.28815	-0.0852156	-0.309492	0.181463	1.67388
10	26	0.614005	0.778522	6.65106	0.10184	95.1997	0.0441465	-0.50041	0.899991	-1.05003	0.347123	0.324992	3.39811	1.80294	3.15299	0.271515	24.5885	1.11109	-0.709597	-0.397025	0.33749	1.567
1	27	0.882321	1.35721	8.99993	0.12893	94.71	0.0379383	0.0771128	1.00263	-1.06099	-0.369979	0.404672	3.729	1.79039	3.78864	0.550246	25.1152	1.16129	0.826427	-0.17376	0.323211	0.967498
2	27	0.828227	0.447483	8.28201	0.116342	97.5337	0.0398136	-0.240078	0.580443	-0.869313	-0.19621	0.330539	3.67129	2.06172	0.659043	1.7999	23.7406	1.18701	-0.270481	-0.473366	0.407901	1.08225
3	27	0.99243	0.591308	9.10714	0.133086	96.6281	0.0400957	-0.526787	0.77399	-0.745757	0.169918	0.340881	3.55363	2.01479	4.26743	0.702763	24.4798	1.24521	-1.41189	-0.185641	0.278105	1.01936
4	27	1.78086	1.13867	10.3733	0.137874	92.5646	0.0386406	-0.709458	0.660067	-1.27403	-0.565913	0.397841	3.63243	1.23935	6.54224	0.435362	24.6552	1.11484	-0.393247	-0.0983067	0.252926	1.31934
5	27	1.62425	3.47187	9.37155	0.122711	97.345	0.0363746	-0.599071	0.778138	-0.680618	0.249729	0.388136	3.27923	1.61584	2.19201	-0.611743	24.6288	1.29494	0.22365	-0.0103389	0.207902	1.35005
6	27	0.625994	1.06151	9.62984	0.103451	95.8472	0.035678	-1.3137	0.753662	-0.689171	0.482155	0.361657	3.80217	1.4121	1.23489	0.650983	24.1085	0.995389	-0.962235	0.0392381	0.299802	1.59201
7	27	0.709102	1.2858	7.086	0.122129	95.0484	0.0346091	-1.71908	0.83468	-0.723191	0.133417	0.379885	4.26551	1.5519	1.17152	0.514427	23.8089	1.2661	-0.650872	-0.138385	0.219822	1.22142
8	27	1.08388	1.36248	8.07267	0.119894	95.5622	0.0344158	-0.18511	0.539049	-0.861361	0.469314	0.38983	4.06903	1.96381	5.33058	0.595707	24.7311	1.24044	-0.132226	0.11064	0.339908	1.21572
9	27	0.604987	0.699714	10.2372	0.113462	92.8485	0.0374285	-0.209479	0.846703	-0.862158	0.125524	0.370679	4.13466	1.8758	1.22387	0.779604	24.4596	1.28553	-0.486264	0.288808	0.406752	1.21901
10	27	0.621646	0.408309	8.9147	0.120944	92.5676	0.0348439	-1.2565	0.617055	-0.793402	0.00189122	0.372817	3.65038	1.63147	3.3336	-0.219616	25.8763	1.06435	-0.166398	0.208198	0.337918	1.08039
1	28	0.478609	0.911771	8.56945	0.121602	94.7438	0.0438669	-1.35062	0.837986	-0.674427	-0.325426	0.356106	3.21981	2.05272	2.59504	0.215162	24.1405	1.11862	-0.54667	-0.279633	0.218459	2.50128
2	28	0.660394	0.441579	7.34796	0.121539	94.2705	0.0446469	-1.1382	0.711544	-1.20045	-0.175191	0.335189	3.35949	2.10409	0.71951	0.0567677	23.5653	1.30132	0.0717929	-0.0165308	0.313949	2.54951
3	28	0.88464	2.7575	7.34781	0.107935	95.1763	0.0429122	-1.0058	0.874238	-0.596935	-0.484554	0.344969	3.78104	1.5551	1.99133	-0.102443	23.4943	1.1176	-0.654468	-0.601684	0.383651	2.77563
4	28	1.16898	2.60744	7.87663	0.133094	98.1847	0.0422793	-1.69707	0.801819	-0.597855	-0.114092	0.374967	3.52342	1.28363	4.43927	0.131951	24.4216	1.24795	-0.38226	0.334312	0.280235	2.38867
5	28	1.01677	0.302362	8.96289	0.135995	99.633	0.0441587	0.182136	0.92228	-0.611169	-0.828104	0.361607	3.64499	2.02725	2.6232	0.622489	24.5759	0.977209	-0.327867	0.181491	0.114195	2.28255
6	28	0.9156	3.27348	7.77263	0.121768	94.0503	0.039904	-0.765141	0.86865	-1.07671	-0.369422	0.369669	3.29904	2.13949	5.21928	2.26975	25.0371	1.35125	-0.227474	-0.130459	0.322405	2.28453
7	28	0.521131	1.28082	8.55192	0.122043	97.449	0.0393742	0.144057	0.753225	-0.940021	-0.674159	0.388018	2.65067	2.20686	6.78894	0.108086	24.8869	1.19005	0.462481	0.230176	0.303109	2.55108
8	28	0.766583	0.488638	9.03011	0.131869	93.5498	0.0429	-0.661751	0.68632	-0.467319	0.349679	0.379957	3.42406	1.99371	1.01079	1.0286	24.1821	1.11079	-0.309169	0.0355949	0.236648	2.84685
9	28	0.654911	0.874656	8.63644	0.12504	99.0537	0.0414635	-0.308038	0.881535	-1.16633	-0.220974	0.380656	2.89801	2.55141	3.22487	0.566787	24.9212	1.3364	-1.01721	0.199356	0.454444	2.56033
10	28	0.624057	0.873933	9.0415	0.133596	93.4079	0.0408943	-2.14935	0.858757	-0.698232	-0.252549	0.375571	3.52402	1.61701	1.05561	0.81083	23.6934	1.21302	-0.688257	-0.327304	0.375461	2.18398
1	29	0.992026	1.55244	8.71712	0.12566	96.4249	0.0377014	-0.259456	0.875981	-0.771915	-0.353553	0.390636	3.31037	1.66308	1.8598	1.10163	23.8978	1.15198	-0.986939	0.535712	0.190975	1.30351
2	29	0.524515	2.14633	9.60168	0.138107	92.876	0.0392622	-2.23001	0.755954	-0.745178	-0.599204	0.381396	3.28305	1.81471	3.89714	0.721919	24.2821	1.23159	-1.28998	-0.099335	0.181488	1.06342
3	29	0.532767	2.64801	8.58379	0.138186	93.8782	0.0386742	-0.246507	0.911348	-0.659693	0.397099	0.415308	3.88988	2.1569	4.58108	0.235895	25.2812	1.13735	-0.232645	-0.522037	0.148211	0.983589
4	29	1.61143	2.92074	7.5821	0.138724	97.7136	0.0397309	-1.01775	0.881006	-1.14336	-0.0913897	0.365262	3.24677	1.99938	3.70128	1.9662	24.1317	1.24864	-0.318987	0.0472578	0.292306	0.823045
5	29	0.599782	0.249662	9.72186	0.145282	93.1644	0.040182	-0.797352	0.846064	-0.562866	-0.0289036	0.397218	3.90279	1.49956	2.061	0.721088	23.9848	1.16012	-0.683825	0.245884	0.1292	1.09389
6	29	1.10626	1.30852	8.73757	0.147424	94.2684	0.0400411	-0.41662	0.93829	-0.73358	-0.310021	0.370699	3.71275	1.92576	0.125117	-0.0631119	23.8207	1.35864	0.0398026	-0.215961	0.262739	0.976575
7	29	0.656087	2.67934	7.7195	0.140713	95.9671	0.0414754	-1.00173	0.738784	-0.736665	-0.267434	0.389755	2.76125	1.5476	1.66643	2.18329	24.1615	1.22103	-1.30387	-0.266425	0.319914	1.03949
8	29	1.0349	3.64075	9.37698	0.141984	97.11	0.0386085	-0.86188	0.894384	-1.1298	-0.585856	0.422269	3.30759	1.65097	3.38249	1.23965	24.5803	1.17398	-0.477418	0.193077	0.23206	1.23301
9	29	0.540253	0.640476	8.13588	0.134039	98.0928	0.0412402	-0.49291	0.915081	-0.557626	-0.389392	0.365748	3.16351	1.70651	0.579305	0.739736	24.2738	1.28447	-0.839099	0.0710946	0.162055	1.14709
10	29	1.00904	1.85016	8.43708	0.143151	95.7154	0.0406814	-0.725291	0.785265	-0.499279	0.0812725	0.395195	3.44412	2.86432	2.87392	0.712389	23.7862	1.32647	-0.952282	7.85278e-05	0.269052	1.12387
1	30	0.841024	2.59733	9.25725	0.166418	94.159	0.0426572	0.0329375	0.824337	-0.337811	-0.0295958	0.39981	3.59945	1.94692	0.712837	2.03844	24.0074	1.05996	-1.12143	-0.164015	0.384513	2.11625
2	30	0.745312	1.67722	11.1977	0.176383	99.6279	0.0424226	-0.723752	0.947908	-0.820617	-0.596755	0.387915	3.74002	2.14133	2.54603	0.229124	24.1388	1.27138	-0.367645	-0.463945	0.325209	2.08942
3	30	0.536288	2.02051	11.8965	0.183513	92.6867	0.0415557	-0.270038	0.779625	-0.983583	-0.0119554	0.396718	4.50524	2.04562	4.15354	0.517415	24.1041	1.23883	-0.770529	-0.240273	0.0966135	2.11554
4	30	0.575986	2.37871	13.183	0.179215	93.7374	0.0418859	-0.702269	0.885768	-1.08003	-0.192792	0.391007	3.1265	2.52107	2.93873	0.0263645	24.0871	1.17013	-0.491248	0.164923	0.0792222	2.27427
5	30	0.455437	1.52934	12.5054	0.178564	92.5252	0.0406257	-1.77128	0.851718	-0.576793	0.267807	0.390406	4.13197	2.28582	3.57389	2.21655	24.2788	1.12729	0.137757	-0.796244	0.151821	2.00965
6	30	0.934883	1.34533	12.5617	0.177552	93.7473	0.0433941	-0.205245	0.82991	-0.702173	-0.223657	0.41264	3.55397	1.71534	3.49661	0.806213	25.1509	1.13953	0.0776725	-0.399484	0.198913	2.24621
7	30	0.796547	2.45817	12.8212	0.183814	92.1294	0.0418105	-0.514482	0.710321	-0.710463	-0.244864	0.376209	3.40421	1.21523	4.34153	0.228041	23.3572	1.10104	0.367684	-0.401722	0.265418	2.20607
8	30	0.339686	5.22045	12.0533	0.174666	97.7123	0.0403716	-0.790659	0.864395	-0.528931	0.18495	0.413991	3.31003	2.02672	4.8421	-0.243555	25.1197	1.1429	-0.71179	-0.392693	0.337579	2.51577
9	30	1.07692	0.486906	11.6112	0.187579	92.9665	0.041006	-0.354302	0.867162	-0.233291	-0.48744	0.382079	3.75408	2.32261	3.98692	0.205948	24.5799	1.09293	-1.1367	-0.426036	0.23051	1.90048
10	30	0.688723	0.83584	11.8285	0.189063	92.6131	0.0380386	-0.0908266	0.752715	-0.677286	0.273721	0.41363	3.96247	1.8973	5.79783	-0.196871	24.5701	1.18246	-0.224571	0.371874	0.200488	1.7716
1	31	0.483262	5.2333	8.1986	0.127138	96.3337	0.0401223	-1.07921	0.71389	0.0475658	-0.2476	0.354644	3.42443	2.16042	3.72003	-0.847377	23.6659	1.23631	-0.83731	0.0863637	0.360062	1.67906
2	31	0.774303	3.11152	8.06612	0.121771	97.5807	0.0384308	-1.53044	0.972609	-0.670269	-0.127975	0.341174	3.81367	2.23645	1.30734	-0.169697	24.7088	1.21529	0.210434	-0.3104	0.308177	1.68212
3	31	0.445996	0.771988	7.80556	0.129669	96.6515	0.0363903	-1.40917	0.531683	-1.01153	0.325231	0.394142	3.7883	1.45119	6.94548	1.60167	24.9434	1.18879	0.0522234	-0.419339	0.198165	1.72191
4	31	0.901517	0.167295	9.82183	0.113297	94.622	0.0343928	-0.785216	1.09145	-1.4613	-0.325	0.388705	3.36105	1.85221	1.93878	-0.0590937	25.1472	1.116	-1.05589	-0.287184	0.355984	1.87433
5	31	0.522289	0.2448	7.45998	0.135287	96.4398	0.0367519	-1.35178	0.725701	-0.488328	-0.381608	0.35062	3.20699	1.69357	3.04903	0.58326	24.2911	1.30151	-0.196011	-0.548481	0.283948	1.58085
6	31	0.619049	0.55114	8.86828	0.132263	98.9579	0.0377616	-0.825148	1.00112	-0.856526	0.443251	0.388174	2.92933	1.91458	1.65686	1.18998	24.3893	1.17244	0.0953187	0.571861	0.264986	1.81858
7	31	0.788475	1.93996	8.0603	0.123139	91.4996	0.0386723	0.172329	0.828704	-0.694012	-0.644415	0.362464	3.69281	1.91245	2.10138	0.971318	24.2417	1.15645	-0.631188	0.285969	0.131435	1.80682
8	31	0.938698	0.771133	7.97296	0.129365	92.8667	0.0359516	-0.895862	0.867987	-1.00166	0.0676527	0.379179	2.99526	2.36354	2.8345	1.32983	23.9814	1.30956	-0.794663	-0.00229509	0.362719	1.98192
9	31	0.859666	0.577899	8.15806	0.134228	100.407	0.0407363	-0.524204	0.79495	-0.935425	0.220854	0.371891	3.16923	2.22889	2.43159	0.696664	24.1405	1.11605	-0.630604	-0.304054	0.139327	1.97423
10	31	0.700527	1.68472	7.86833	0.126965	96.1556	0.0376897	-0.0849541	0.738989	-0.905697	0.1496	0.416259	4.09977	2.19626	0.301124	1.76654	23.9717	1.2252	-0.432969	0.071713	0.216572	1.56888
1	32	0.495308	0.498699	10.3464	0.140137	96.9357	0.0369047	-1.06888	0.987955	-1.01444	0.461302	0.360366	3.42139	2.45309	0.917554	0.385388	23.8815	1.37717	0.0762992	-0.718618	0.268971	1.87609
2	32	1.28656	3.17198	11.4325	0.130938	96.7526	0.0381809	0.0155336	0.718427	-0.781884	-0.36555	0.397804	4.00904	2.14242	1.75395	0.976513	24.1767	1.22115	-0.824344	-0.0609214	0.394392	2.09662
3	32	1.32806	2.83423	10.6061	0.12824	96.9017	0.0395696	-0.329677	0.763228	-0.826809	0.254217	0.351755	4.07417	1.81423	2.45099	-0.508704	24.5833	1.0942	-0.708072	-0.147896	0.278932	1.95594
4	32	0.684966	1.45293	10.0001	0.13044	94.1528	0.0357163	-0.16816	0.979459	-0.640808	-0.0521043	0.37199	3.37615	2.11308	3.67111	0.616071	24.5511	1.26502	-1.24343	0.264514	0.0401555	1.88651
5	32	1.60426	2.86693	11.1967	0.134896	95.1119	0.0356537	-0.585135	0.830986	-0.702875	0.292344	0.404206	2.94601	1.87239	1.21413	1.18495	24.5314	1.22585	-0.236755	-0.166337	0.536459	2.20993
6	32	1.45452	3.04455	9.60969	0.135737	95.7636	0.0358432	0.0350621	1.09487	-0.49843	0.352393	0.421719	3.57947	1.54405	1.2654	0.700261	24.6907	1.22526	0.0100778	0.0538048	0.300756	1.95868
7	32	0.890588	1.30445	9.14868	0.123729	93.0144	0.0350543	-0.62795	0.749308	-0.78704	0.0281576	0.362101	3.09147	2.36959	5.23024	0.548008	24.0551	1.19852	-0.618357	0.0231003	0.239055	2.18572
8	32	0.86941	0.445637	10.9182	0.137802	100.409	0.0373665	-0.456243	0.883352	-0.725339	0.113242	0.385205	3.51072	2.20881	2.33315	1.6897	24.6886	1.35209	-0.251651	0.204345	0.208741	2.07081
9	32	0.540419	1.71242	8.57426	0.124995	99.227	0.0354857	-0.118369	0.867278	-0.529564	-0.215617	0.404909	3.53609	2.31236	2.01124	-0.318182	25.0105	1.22805	-0.570779	0.203322	0.127553	2.10202
10	32	0.68548	5.72496	8.15946	0.135472	95.3093	0.0396017	0.0581818	0.885428	-0.752529	0.159482	0.346619	3.69988	2.17043	4.65222	1.03904	23.8865	1.15187	-0.493474	0.0165	0.0935474	1.3909
1	33	0.680792	1.60745	9.38436	0.113387	94.9909	0.0401135	-0.83505	0.773333	-0.650613	-0.435975	0.343123	3.6185	1.20022	1.1606	1.98609	23.5681	1.14238	-1.00567	-0.0286983	0.212567	1.14784
2	33	1.31922	2.18083	9.24321	0.100002	93.6189	0.0431519	-2.44943	0.620344	-0.4816	0.310274	0.331241	3.34478	1.57148	2.84272	0.0497267	25.2838	1.08283	0.102898	0.0568807	0.183657	1.27758
3	33	0.562996	5.75287	8.52579	0.10546	99.679	0.0417563	-1.40405	0.991911	-0.554876	-0.103805	0.321592	3.4905	1.77741	3.22141	0.432669	23.4198	1.30493	-1.29929	-0.299414	0.332749	1.13028
4	33	0.562297	2.24878	8.21643	0.0928252	96.477	0.0464624	-1.21992	0.73703	-0.482642	-0.143733	0.311357	3.0318	2.31091	3.31355	1.18839	24.0063	1.19635	-0.244641	0.620018	0.36866	1.28346
5	33	0.765022	1.02435	8.78626	0.100255	95.8178	0.041175	-1.40096	0.687402	-0.664676	-0.273567	0.352678	3.88518	1.9914	4.41127	-0.427569	24.831	1.20758	-0.637023	-0.359055	0.248724	1.28069
6	33	0.859721	1.97429	8.42338	0.0998214	95.5973	0.0406124	0.570889	0.825559	-0.736488	-0.374696	0.360736	3.25991	1.81473	2.18842	1.57725	25.4704	1.32501	-0.769527	-0.563024	0.138387	1.26967
7	33	0.584693	1.41366	9.15429	0.105341	91.5085	0.0375027	-0.382741	0.625948	-0.982482	-0.0809235	0.363643	3.57822	2.86937	4.41121	1.21721	23.8807	1.26293	-0.868785	0.321869	0.180816	1.27922
8	33	0.532996	0.355219	8.445	0.105707	95.3365	0.0408148	-0.0484668	0.774781	-1.36867	-0.00804636	0.367022	2.79247	1.7885	3.0167	-0.145421	24.1315	1.35126	-0.705505	0.20225	0.209986	0.986232
9	33	1.04743	0.828477	8.79854	0.103029	94.3412	0.0397049	-1.27955	0.935806	-0.854908	-0.204193	0.33561	3.69218	1.66336	5.52517	2.43019	23.6141	1.3453	-0.386494	-0.308426	0.321593	1.3007
10	33	0.552143	0.215461	8.88811	0.115108	92.64	0.0403019	0.0706563	0.817575	-1.00455	-0.393925	0.356917	2.99049	2.37005	2.81327	0.909259	24.7792	1.32895	-0.382333	-0.572168	0.242216	1.01329
