# Supplementary material for: Automated Pharmacometric Model Development by Leveraging Low‐Dimensional Neural ODEs and LASSO Regression
Source: CPT Pharmacometrics Syst Pharmacol. 2026 Jun 24;15(7):e70285. doi: 10.1002/psp4.70285 (PMC13291805; doi:10.1002/psp4.70285)
Supplement: Supplementary file 2 — Data S2: Supporting Information. [file PSP4-15-e70285-s002.zip › Supplemental_files/Warf_node_mlx_file_ind/IndividualParameters/simulatedRandomEffects.txt]

rep	id	eta_Tlag	eta_ka	eta_V	eta_Cl	eta_R0	eta_kout	eta_Wrc_11	eta_Wrc_12	eta_Wrc_13	eta_Wrc_14	eta_Wrc_15	eta_brc_11	eta_brc_12	eta_brc_13	eta_brc_14	eta_brc_15	eta_Wrc_21	eta_Wrc_22	eta_Wrc_23	eta_Wrc_24	eta_Wrc_25
1	1	-0.380852	-1.49692	-0.122445	0.766736	-0.0233698	-0.057672	0.232976	-0.0564306	-0.230129	-0.387636	0.0622706	-0.513647	0.083676	0.573721	-0.195799	-0.653274	-0.00168682	0.640886	0.21276	0.163553	0.333618
2	1	-0.43388	-1.4175	-0.101929	0.754478	-0.00198028	-0.0274159	0.605741	0.0763864	-0.101612	-0.197696	0.0381064	0.446352	0.368374	0.799382	2.92737	-0.577394	-0.092315	-0.707395	0.082728	0.0297689	0.23016
3	1	-0.414278	-1.71475	-0.187671	0.709518	-0.0522466	-0.0766394	-0.784423	0.199417	-0.158686	-0.362771	0.0631774	0.5769	0.282734	0.30827	0.0647095	0.327757	-0.124105	0.296835	-0.174298	-0.0712747	0.510917
4	1	-0.318915	-1.55055	-0.246423	0.699213	0.024048	-0.0165691	-0.082943	-0.0717352	-0.258637	0.157385	0.0676496	0.26552	-0.833542	-0.612432	-0.590984	-0.554088	0.0843628	-0.0892035	0.25122	0.0148955	0.684185
5	1	-0.381152	-1.37026	-0.0758699	0.786566	0.00873336	-0.0369685	-1.05217	0.358252	0.376164	-0.47035	0.0492732	0.744551	0.492775	1.02437	-0.0910745	-0.0296177	0.0126857	-0.542567	0.742364	0.0261293	0.198136
6	1	-0.440253	-1.56896	-0.137646	0.653305	-0.00451056	-0.0835069	1.17402	-0.178791	-0.0572864	0.256474	0.0890975	0.271815	-0.615751	-0.401782	0.00656677	0.297471	-0.0281159	-0.136008	0.408524	-0.0901558	0.596442
7	1	-0.476244	-1.47699	-0.0174573	0.842257	0.00632504	-0.00913573	-0.236408	-0.191699	-0.419872	-0.459131	0.0937187	-0.282505	-0.0498754	-1.99599	-0.37	0.0361324	-0.0666521	0.679727	-0.0057242	-0.0106337	0.566882
8	1	-0.409399	-1.45823	-0.126684	0.753781	-0.0335097	-0.0432645	0.504763	0.0411695	0.0848976	-0.242908	0.0302417	0.746248	-0.732897	0.0890382	0.751744	-0.187248	-0.141579	0.0354881	0.38547	0.103648	0.18035
9	1	-0.470271	-1.47546	-0.133408	0.72265	0.0138835	-0.0837144	0.0841367	-0.333175	0.0202132	-0.00790451	0.0499001	0.245775	0.275593	1.65487	-0.305464	-0.522014	0.113594	-0.0461648	-0.00117544	-0.00170947	0.459393
10	1	-0.404888	-1.61802	-0.136443	0.80233	-0.00553357	-0.0893756	0.265542	0.10347	0.0178033	0.0546596	0.104763	-0.0611794	-0.225777	1.24767	0.297863	-0.644388	0.138988	-0.307378	0.125528	0.0271536	0.384365
1	2	0.0807309	1.43993	0.159815	-0.109427	0.0628455	-0.176085	0.708054	-0.0193477	0.144159	0.0108771	-0.00556719	-0.910237	-0.14185	0.547765	0.812581	-0.17953	-0.0442093	0.375247	-0.51972	0.00814666	-0.596285
2	2	-0.522164	1.07438	0.0431136	-0.140044	0.0197168	-0.0712873	0.823943	-0.0479467	-0.0366352	-0.0678133	0.0226493	0.0461234	-0.07879	0.0870596	-0.334235	0.44857	0.058535	-0.105454	0.111225	-0.090712	-0.0514555
3	2	0.105255	0.131346	0.103704	-0.166703	0.036872	-0.258689	-0.0260934	0.164047	-0.369397	-0.127019	0.00310389	0.233352	-0.119567	2.16402	-0.914611	-0.906562	0.0687128	0.58436	-0.127456	-0.0355696	-0.135198
4	2	0.26833	-2.13673	0.186314	-0.0799409	0.0522025	0.0755636	-0.193073	-0.0475556	0.0535673	0.531902	-0.0130029	-0.201775	0.162047	-1.54661	0.034072	0.13874	-0.111047	0.211318	0.0844835	-0.0814367	0.40468
5	2	-0.17269	-0.859068	0.257938	-0.210261	-0.0128968	-0.17438	0.168257	-0.253989	-0.0175096	0.0633874	-0.0169612	0.227409	0.360464	-0.531854	-0.222921	0.563513	-0.0282503	0.525598	-0.00199023	-0.087113	-0.131842
6	2	-0.0848992	-0.5786	-0.0369885	-0.206039	0.0183498	-0.178915	-0.741733	0.14622	-0.357595	0.00767657	-0.00798025	-0.185163	-0.266528	-2.46596	0.10565	0.858685	0.0133986	0.17354	-0.340258	0.0230427	-0.108821
7	2	0.312212	0.0282901	0.162498	-0.12664	0.00273897	-0.0948362	-0.145336	-0.112127	0.378469	0.292604	-0.022094	0.0348975	0.429275	-1.56195	0.113487	-0.529555	-0.0400145	0.331358	0.0918802	0.0036781	-0.102142
8	2	-0.0137313	-0.574863	0.0912716	-0.0922964	0.0179143	-0.0820632	-0.238355	0.0979327	-0.2129	0.36163	-0.0300287	0.190905	0.130267	-1.03239	0.0595808	-0.596355	-0.0364098	0.349785	0.242526	-0.0657919	-0.10694
9	2	0.163821	0.383489	0.174533	-0.214962	-0.00422072	-0.167548	-0.503828	-0.0240329	-0.22445	0.0955387	-0.0162594	0.185529	0.473832	1.24653	0.827226	-0.280961	-0.0716405	0.35746	0.417573	0.0102793	-0.24642
10	2	-0.556061	-1.51822	0.0520554	-0.12441	-0.012303	-0.147318	0.818978	0.264367	-0.336154	-0.0751811	-0.000864499	0.275296	0.0489184	-0.599011	1.52929	0.538333	0.0529083	0.312203	0.249267	0.134138	-0.635531
1	3	-0.03699	-0.166068	0.0533121	-0.0344896	0.0247087	-0.0951154	-0.11782	-0.0835049	-0.273819	-0.0946529	0.0269792	0.0826881	-0.238571	-0.676755	1.3123	0.0816477	0.00527376	-0.544013	0.191626	-0.20446	0.987508
2	3	0.030876	0.0664201	-0.071557	0.0209921	-0.00262718	-0.101046	-1.55976	0.0262491	0.106784	0.113467	0.055398	-0.0856355	-0.703955	-0.698915	0.932285	-0.332382	-0.0233286	0.663578	0.226317	0.0192712	0.931528
3	3	0.158832	-0.196237	0.080902	0.0295285	-0.0369615	-0.0424283	0.649829	0.139015	-0.456015	-0.686715	0.0301701	0.49231	0.429472	-1.96043	0.579904	0.00183814	0.0208512	0.892595	0.241853	0.0160002	0.685855
4	3	0.429155	0.191298	0.144896	0.053932	0.0144562	-0.032264	-0.130791	-0.152618	0.127751	-0.276121	0.0408231	0.343418	-0.0048833	-1.91803	1.08655	-0.169143	-0.115348	0.342971	-0.143015	-0.0360932	0.850679
5	3	-0.329024	-0.67787	-0.0514454	0.0261954	0.0279239	0.0112992	1.20381	0.0734143	0.227213	0.0217885	0.0128176	-0.274112	0.375857	4.06831	-0.113756	-0.292218	0.0199511	-0.0388067	0.45762	0.056954	0.805062
6	3	-0.00964544	-0.0287335	0.0722937	0.0602909	0.0503667	-0.0348746	0.273365	0.221844	-0.298677	0.570134	0.0425281	-0.408165	-0.69884	-1.81104	0.127529	-0.869246	0.139849	-0.0345547	0.0372298	-0.0469692	1.14494
7	3	-0.343172	-0.787275	-0.169567	-0.0214496	-0.00388813	-0.0551581	0.272822	0.197443	-0.0390117	0.0386751	0.0482543	-0.360757	-0.0507651	0.147971	-0.550557	-0.084696	0.0175496	0.167857	0.219567	-0.105417	1.0977
8	3	0.139019	-0.119115	0.0615068	0.063832	-0.00307725	0.0198971	-0.459945	0.00195328	-0.106396	-0.13741	0.0348646	0.788346	-0.0907926	2.70882	-0.983661	0.134854	-0.157613	0.953775	0.108421	0.0089652	0.982751
9	3	0.333899	0.385546	0.110259	0.0800637	0.039382	-0.0432921	-0.707899	0.096881	-0.0285668	-0.0379121	0.0499929	0.329944	-0.618552	-1.49233	-0.422463	0.205903	-0.132972	-0.579297	-0.200405	-0.0557478	0.794546
10	3	-0.423712	-0.32905	0.00995704	0.0444935	-0.0160872	-0.0124904	0.243761	-0.168898	-0.0175738	0.203646	0.0289205	0.266942	0.192059	2.43041	0.194477	-0.359809	-0.0326148	0.228823	-0.297156	0.0732654	0.981541
1	4	0.213778	0.100808	0.216883	-0.103401	-0.012418	0.00916903	-0.540789	-0.0152697	-0.518956	-0.134904	0.00690772	0.546528	0.638302	0.616167	0.563566	0.632834	0.121573	-0.246767	0.428919	-0.07376	-1.03361
2	4	-0.392086	-0.224994	0.0174138	-0.215455	0.0114365	-0.0208853	-1.01916	0.114606	0.0347451	0.107707	-0.0142598	0.609423	0.223496	1.01257	-0.263561	0.531235	0.0193282	0.63431	0.567705	0.0499782	-1.09375
3	4	0.452251	1.20199	0.0121576	-0.125229	-0.0137917	-0.0277809	0.24051	-0.103069	-0.0301894	0.0259841	-0.0077351	0.261365	0.0395991	2.7467	0.392015	0.822848	0.0334657	-0.566222	0.27969	-0.0707571	-1.17646
4	4	0.0128066	-0.586938	0.0113955	-0.140963	-0.0273175	-0.0146156	-0.457033	-0.0958232	-0.0654996	0.225955	-0.0575901	0.0231029	0.0142904	-0.184414	1.04875	-0.19816	-0.0758551	-0.717912	-0.324977	-0.101649	-1.27874
5	4	0.272711	-0.109295	0.134302	-0.0910659	-0.0322804	-0.0126645	-0.779208	0.0559981	-0.0791534	0.33138	-0.00123024	-0.333732	-0.137195	-0.113868	-1.8184	0.0886698	0.0047984	0.167755	-0.703046	0.103602	-1.12982
6	4	-0.27412	0.258131	0.0254715	-0.145742	-0.0112512	0.0063863	-0.315486	0.0317207	-0.297418	0.241132	-0.0340083	0.141453	-0.318095	1.91163	0.650723	-0.141331	-0.0363414	0.244078	0.321912	0.116419	-1.16364
7	4	-0.744726	-0.769407	0.064982	-0.222441	-0.00198597	0.0749464	-0.259664	-0.0801049	-0.115956	0.412537	-0.0206766	0.168894	-0.206123	-0.594962	0.822831	0.0464147	-0.216116	-0.141045	0.04714	-0.135613	-1.04824
8	4	-0.0898231	0.35309	0.0979273	-0.211466	-0.00990893	0.0492616	-0.215712	0.0406013	0.490385	0.171944	-0.0191001	0.546696	0.291573	-2.73528	0.0642709	-0.398856	-0.304634	0.050341	-0.287188	-0.0612212	-0.977856
9	4	-0.0836732	-0.218465	0.133997	-0.163399	-0.0702765	-0.0685931	0.222419	0.00422968	0.283421	0.0905805	0.011802	-0.19387	0.138181	0.729112	-1.02912	0.330293	0.112181	0.784175	0.0824788	0.110722	-1.07177
10	4	0.214959	0.430344	0.140034	-0.125116	-0.0108289	-0.021258	-0.777109	-0.128464	0.0519562	0.384422	-0.0177862	-0.383608	-0.247122	2.68257	0.641623	0.222057	0.0213126	0.161686	-0.0176929	0.194211	-1.17128
1	5	0.0681937	1.80605	-0.480552	-0.641892	0.0293937	-0.0366192	-0.164858	0.00339315	-0.0576639	-0.256301	0.0214482	0.0503915	0.312362	-2.05801	-0.985589	0.229718	0.192517	-0.376029	-0.126692	-0.0481285	0.0956595
2	5	-0.220739	0.435893	-0.498949	-0.684228	0.0264059	-0.0653483	-0.975806	0.00218915	0.201467	-0.475078	0.0195746	-0.095685	-0.0189095	3.35182	-1.10246	0.415427	0.0194088	-0.194044	0.510592	-0.0659373	-0.0170911
3	5	-0.00013192	0.0795932	-0.433591	-0.585074	-0.0407182	-0.0823438	-0.0251797	0.154252	0.276122	0.0395828	0.0260357	-0.0307146	-0.388997	-0.635881	-0.249943	-0.622047	-0.112359	0.0710293	0.239224	-0.0668601	0.212989
4	5	-0.243151	0.675579	-0.503238	-0.546977	-0.00444989	0.0713231	0.772612	-0.143583	0.286016	0.0404339	0.0594369	0.239271	-0.473652	-2.11781	1.61026	0.500273	0.0522852	0.0476309	0.633417	0.106848	-0.201956
5	5	0.153883	-0.144982	-0.425504	-0.633406	-0.0192839	-0.0745782	-1.00486	-0.0487268	0.40719	-0.137473	0.034827	0.0915523	0.458424	-0.293448	0.510313	-0.0959417	-0.0466881	0.892177	0.0173507	0.0809397	0.233527
6	5	0.0991573	1.011	-0.44825	-0.669858	-0.0316742	0.0428785	-0.827547	0.116548	0.161661	-0.0467619	0.00959759	-0.424642	-0.418394	1.50888	0.133702	-0.184798	-0.00646608	-0.523032	-0.0975139	-0.195132	0.373455
7	5	0.395517	0.634837	-0.392592	-0.63384	0.00952328	-0.0878652	1.01705	-0.0713074	-0.408685	-0.26936	0.0259848	-0.831361	0.182238	-0.911833	-0.102089	-0.510686	-0.0669162	0.0149236	0.0540126	0.0669377	0.114761
8	5	0.446558	0.25135	-0.480827	-0.590274	-0.0274416	-0.0985677	-1.52145	0.082692	0.0991715	0.64443	0.0158832	-0.38691	0.659903	1.89775	-1.15959	0.25735	-0.0667059	0.343001	0.34963	0.0565044	-0.191846
9	5	-0.100668	0.356717	-0.422084	-0.604892	-0.0127875	-0.0845774	0.446737	0.0947747	0.358717	-0.153173	0.0122046	-0.00726435	0.218083	-1.4962	0.675622	-0.225245	0.0952435	-0.519611	0.0427758	-0.0644062	-0.00419298
10	5	0.170128	-0.096381	-0.401663	-0.583072	-0.0160415	-0.0225476	-0.0199289	-0.105379	-0.191657	0.508883	0.0337294	-0.664637	0.117533	-0.857437	0.814546	-0.890942	0.0306329	-0.509062	-0.404112	0.077703	0.219587
1	6	-0.00171863	0.891393	0.347545	0.305882	0.00327352	-0.0127971	-0.295639	-0.026907	-0.0895105	0.0278951	0.05017	-0.136939	-0.322675	-0.788918	0.867673	0.34717	-0.0033144	0.159441	-0.126682	-0.024452	-0.784857
2	6	-0.175485	-1.13628	0.347933	0.264265	-0.0190482	-0.0201412	-0.265034	0.0728614	0.0520382	0.0282592	0.0294881	-0.0659661	0.22339	2.79224	-0.790531	0.705369	-0.187974	0.2323	0.251665	-0.131341	-0.664667
3	6	-0.661495	-0.345343	0.404272	0.350636	0.0126037	-0.0869306	0.493972	-0.19507	0.199388	-0.38341	0.0312966	0.20608	0.184664	2.07983	0.30345	0.711009	0.157287	0.0385189	0.326278	-0.053503	-0.923794
4	6	-0.493013	-1.21235	0.28691	0.331814	-0.00802905	-0.0365496	0.166309	-0.0629642	0.313942	0.0146958	0.0162983	-0.235366	0.0208207	-0.515366	0.069638	0.937336	-0.126736	-0.409	0.0287349	0.102536	-0.939406
5	6	-0.828509	-1.06751	0.293368	0.206066	-0.0272481	-0.0600968	-1.12203	0.0196338	-0.240885	0.0112039	-0.00306481	0.161664	-0.529196	-1.15399	-0.973427	-0.308872	-0.192901	0.525759	0.318096	-0.015731	-0.843674
6	6	-0.143922	-0.882271	0.458515	0.34837	-0.00465585	0.0978461	0.38065	0.0315559	-0.224671	-0.0459082	-0.0141808	0.0188244	0.725865	0.122141	1.44693	0.40055	-0.185241	0.525732	-0.324125	0.145597	-0.842031
7	6	0.924552	-0.0410636	0.423543	0.311338	-0.0107123	0.164291	1.40701	0.132566	-0.251436	-0.137909	-0.00261791	-0.0291572	0.145452	1.99795	-0.376696	1.10196	0.163252	-0.317435	0.222215	0.153501	-0.731485
8	6	-0.573381	0.165349	0.376123	0.308202	-0.0241612	-0.0193052	0.131108	0.140221	-0.0666578	-0.0324407	0.0413722	0.133726	0.151225	1.30557	-0.677968	-0.0921043	-0.0665673	0.111328	-0.500298	-0.130023	-0.780777
9	6	-0.260053	-1.6469	0.235063	0.338276	-0.00927373	0.00267293	-1.12973	0.235518	0.109	-0.0446365	0.00486234	0.342687	0.0837106	-1.5003	-1.05985	0.486511	-0.0849319	0.32276	0.39408	-0.0208648	-0.788943
10	6	-0.282747	-0.118741	0.364337	0.299673	-0.0106479	-0.0425841	0.381776	-0.0721508	-0.0633612	0.232023	0.0258164	0.367864	-0.431839	0.677081	0.0704434	-0.47317	-0.026431	1.13907	0.296486	-0.0799584	-0.773701
1	7	-0.386162	0.64578	-0.12359	0.403787	0.061598	-0.0376863	0.424071	0.10058	-0.245523	-0.167991	0.0599251	-0.109478	-0.135254	1.80206	1.71116	0.533683	-0.129114	-0.0993818	-0.515534	-0.178201	1.37713
2	7	-0.412467	-0.401358	-0.171228	0.44232	-0.00454078	0.0581795	0.508551	-0.0205136	0.210434	0.0905038	0.0199136	-0.096867	0.210555	1.48824	-1.10712	-0.179604	-0.246985	-0.252155	0.410571	-0.0324847	1.77274
3	7	0.255988	0.32517	-0.235211	0.383784	-0.0223408	0.0328356	-0.364504	0.0731597	0.180905	-0.0726054	0.0366287	-0.289861	-0.0761076	0.286558	0.45701	0.575126	0.0255603	-0.0553177	0.121588	-0.141266	1.48893
4	7	-0.161561	0.214323	-0.166266	0.414236	-0.0130602	-0.0899378	0.542166	-0.0036283	-0.0103067	0.0265981	0.0225566	-0.116033	-0.0595725	-0.0692865	-0.344411	0.0917709	-0.0826101	0.143497	0.177231	-0.0117611	1.33645
5	7	0.114284	0.496914	-0.118868	0.436038	0.0127444	-0.038751	-0.782631	0.147759	-0.00624726	0.641771	0.0743541	0.259747	0.0865387	-0.571976	-1.60712	0.563923	-0.00152261	0.116202	-0.195639	0.0452001	1.44535
6	7	-0.214082	-0.165098	-0.122331	0.429703	-0.000448685	-0.0619326	1.20227	0.0565851	-0.0996712	-0.697177	0.0348693	-0.538863	-0.146202	0.353782	-0.787142	-0.268038	-0.052434	0.436851	-0.225686	0.0354837	1.40491
7	7	0.0178561	1.19216	-0.203891	0.427789	-0.0283892	0.0518377	0.450254	-0.065336	-0.0118858	-0.293923	-0.00211285	0.312968	0.366049	0.199395	-0.22772	-0.186479	-0.133561	-0.288983	-0.00974326	-0.0171738	1.70906
8	7	-0.509527	1.18516	-0.149416	0.378273	0.0327035	-0.119407	-0.146289	0.109516	0.137246	-0.194829	0.03764	-0.599255	0.0979901	0.0298989	0.583986	0.476722	0.0750119	-0.18	-0.0644014	-0.0791528	1.12296
9	7	0.41829	1.82505	-0.132128	0.471819	0.0268875	-0.0561052	0.551011	0.139077	0.170573	0.0584692	0.0893609	0.212667	0.354282	-0.744365	-0.992753	-0.702792	0.0341682	-0.319208	-0.459322	0.0851807	1.84187
10	7	0.30649	0.225648	-0.193398	0.386566	-0.027111	-0.0519361	-0.0892529	-0.0970177	-0.121165	0.243013	0.0511287	-0.0652137	-0.607385	-1.06303	-0.424523	0.592205	-0.0338732	0.614262	-0.0876206	-0.207853	1.42386
1	8	-0.477594	0.881564	0.0135117	0.107327	0.032609	-0.0177692	0.0806214	0.202726	0.0854053	-0.147412	0.0186009	-0.266878	-0.494883	-0.409395	0.133304	0.12506	0.268108	-0.35357	0.166985	-0.032727	0.335771
2	8	-0.253694	3.09987	0.0778501	0.271548	0.0225934	0.0637496	0.539563	-0.0515075	-0.180309	0.0335833	0.0362911	-0.504371	-0.222022	-1.74804	-0.0617816	-0.050538	0.0707633	0.215217	0.388872	0.0797098	0.0174612
3	8	0.264517	2.08824	0.00314649	0.231045	-0.0218625	0.0856928	-0.180274	-0.164563	0.00997579	0.410858	0.0543987	0.314072	-0.222909	-1.01395	1.06598	-0.0389539	0.200431	-0.137583	0.0538827	0.0228685	0.773735
4	8	-0.0940842	1.28871	0.0790711	0.182296	0.00595089	0.135549	0.158326	-0.164388	0.0959479	0.510554	0.0135335	-0.382172	-0.349926	-2.45529	-0.0886387	0.685536	0.1484	-0.662883	0.569976	-0.10856	0.323764
5	8	-0.89569	0.839925	0.0406994	0.209874	-0.0560624	0.019835	0.0137634	-0.210007	0.122003	0.312556	0.028139	0.0130179	0.524626	-0.102197	0.113	0.800523	0.121932	-0.027387	0.260799	0.0563338	-0.0235398
6	8	-0.407829	2.07537	0.024337	0.135658	-0.0465227	0.0017973	0.106192	0.0624225	-0.178066	0.433129	0.00392855	0.427142	-0.372367	-0.0361262	0.398777	-0.556568	0.0598417	0.487124	-0.384138	0.11232	0.269459
7	8	-0.370383	1.14931	0.0258838	0.200968	-0.017891	0.0311645	-0.855415	-0.133964	-0.330422	0.225908	0.0264937	0.298029	0.145835	2.23172	0.222785	0.149553	0.0621469	1.22039	0.05985	-0.0154202	0.0768199
8	8	-0.38913	0.181379	0.0485495	0.197785	-0.0348532	-0.0306008	0.488902	0.011961	0.33243	0.401949	0.0202205	-0.661529	0.242118	-1.91983	0.344194	0.0996968	0.0219811	-0.169315	-0.361917	-0.00275657	0.0388598
9	8	-0.179617	1.1088	0.111629	0.251897	-0.0344175	0.0163963	-0.518185	-0.0425246	0.0826716	0.126541	0.0389313	-0.116119	0.527583	0.187936	-0.885258	-0.1697	-0.206687	-0.186247	0.128508	-0.0345812	0.449618
10	8	0.108143	1.22602	0.0916641	0.220586	-0.0357177	0.101897	0.308523	0.101467	0.35001	-0.0857692	0.028278	-0.687912	-0.339561	-0.27266	1.96378	-0.726362	0.157963	0.524191	-0.582071	0.131811	0.598801
1	9	0.114526	-0.371513	-0.361491	-0.146412	-0.0530369	-0.0533293	-0.0557381	0.140324	0.176853	0.631698	0.0507963	-0.706826	0.587967	1.71676	0.68517	0.116939	-0.239827	0.722392	0.382044	0.00373515	-0.0607538
2	9	0.108998	-0.733008	-0.38108	-0.124055	-0.036279	0.0458157	1.13382	0.141668	0.280833	0.0310927	0.0338705	-0.1715	0.655132	1.11191	0.0646882	-0.0745606	-0.0224315	-0.483747	-0.0598194	-0.0518191	-0.156395
3	9	0.0213947	-1.03092	-0.401666	-0.097707	-0.00238609	0.0323095	-0.815619	-0.130916	-0.208303	-0.18655	0.0066565	-0.246978	-0.0970471	-0.378762	-0.292668	0.129069	-0.0166607	0.745565	-0.0648892	-0.10305	-0.152202
4	9	-0.0107657	-0.908574	-0.366232	-0.145985	-0.0596014	0.00302261	-0.274032	0.0463061	-0.307906	-0.00791868	0.0115598	-0.616777	-0.0613491	-1.10038	0.312865	0.236578	0.0147652	0.435863	0.304924	0.0112801	-0.273966
5	9	0.0214568	-1.03064	-0.491028	-0.214698	0.0405743	0.113524	0.0741387	-0.15182	0.0327489	-0.00609308	0.00150891	0.286042	0.721216	1.49537	-0.0685712	0.624001	0.110801	0.386873	-0.0869314	0.0373169	0.0867929
6	9	0.0690304	-0.858742	-0.363865	-0.146343	-0.0169893	0.104136	0.672079	-0.229857	-0.198662	-0.0228014	0.0271063	-0.309903	0.0724529	-0.818021	1.28197	-0.0178908	0.0431919	1.11989	0.794989	0.060971	0.127779
7	9	0.10902	-0.55334	-0.398942	-0.122845	-0.0253184	0.0639169	-0.0470033	-0.0544038	0.137618	0.0447992	0.0261243	-0.0752027	0.485791	-1.49063	0.770979	0.309191	-0.0482412	-0.0606239	-0.724974	0.0252784	-0.123289
8	9	0.105568	-0.491605	-0.371038	-0.14823	-0.0274689	-0.0161992	-0.380909	-0.313699	-0.160276	0.321388	0.0387642	-0.126668	0.0872599	-1.32711	0.057411	-0.16717	-0.109944	-0.16098	-0.156788	0.135291	-0.0399061
9	9	0.10579	-0.468029	-0.436301	-0.139657	-0.00200232	0.0271018	0.316376	-0.0139615	0.104498	-0.134854	0.0347861	-0.136873	0.0246286	0.41853	0.403402	0.290021	-0.00839287	-0.419866	-0.287901	0.0926486	0.126057
10	9	0.0862486	-0.909443	-0.464654	-0.121981	0.00882816	0.083898	0.264969	0.00963068	-0.626595	-0.182641	-0.0292718	-0.493827	0.218688	0.213036	0.75278	-0.206534	-0.019592	-0.00475245	0.233705	0.0304729	-0.198127
1	10	0.127503	0.254275	0.0134458	-0.15646	0.00211056	-0.000170984	0.52479	-0.140219	0.0865318	-0.176865	-0.0148391	-0.455189	0.224207	2.42976	0.690604	0.104816	-0.0425853	0.0896233	-0.127358	-0.0460894	-0.228746
2	10	-0.279963	0.347308	0.00575294	-0.116318	0.0093113	-0.0249422	0.211423	0.0546191	-0.170727	0.47693	-0.0136644	-0.327346	-0.73748	-2.96818	-0.403435	-0.851389	-0.032004	-0.207365	0.253988	0.0979597	-0.286442
3	10	-0.430101	0.234873	0.181806	-0.186055	-0.0498964	-0.07427	-0.186311	-0.135064	-0.13295	-0.0617855	0.0240852	-0.124468	0.152985	1.77354	0.219189	0.679093	0.0654357	-0.318248	-0.0740841	-0.00428679	-0.0918975
4	10	0.027093	0.49231	0.146874	-0.211531	-0.00356981	0.0577031	-0.0368522	-0.0560858	-0.287834	-0.0591561	-0.012383	0.169425	-0.115659	0.549771	-0.547233	1.36728	0.0408033	0.187657	0.516475	-0.172668	-0.33343
5	10	-0.317187	0.565591	0.114181	-0.105248	-0.00849451	-0.0379603	-0.112861	0.0728594	-0.104808	-0.0830741	0.00747625	0.83661	-0.217401	-0.0392807	0.749774	0.218479	0.0767735	-0.418808	-0.00199807	-0.0035207	-0.273965
6	10	0.223137	0.029307	0.00772517	-0.163054	-0.0424373	-0.076152	0.427043	0.179533	0.233028	0.460421	-0.0168819	0.315484	0.216846	1.2728	0.846755	0.953459	-0.0267631	0.162913	0.0683576	0.167681	-0.33959
7	10	-0.224188	0.619701	0.0358739	-0.176956	0.0221412	-0.013867	-0.755567	0.0966484	0.105387	-0.0967204	0.00292747	0.402951	-0.951096	-0.153423	-0.160767	-0.175688	-0.0856333	0.250059	-0.100406	0.0332901	-0.20825
8	10	0.650371	-0.175026	0.294604	-0.0632886	0.00227552	0.02494	0.121041	-0.0176035	0.11958	0.0885516	0.0184088	0.758325	-0.380902	2.98301	0.444043	0.902379	0.0252861	0.269134	-0.219789	0.109587	-0.193697
9	10	0.201707	-1.1957	0.136494	-0.0870466	-0.0685825	0.0850224	0.248669	-0.0197249	-0.237995	-0.338689	-0.0255732	-0.0928112	-0.247693	1.38193	0.133726	0.818514	-0.0119088	-0.631335	0.471244	-0.026174	-0.454194
10	10	-0.260766	0.33314	0.0371371	-0.119963	-0.0392526	-0.074401	0.194542	-0.0560278	0.126622	0.144654	0.0168505	-0.308803	-0.418165	-0.269027	0.208684	0.453392	0.106559	-0.232041	-0.283813	0.0282299	-0.110925
1	12	0.0625887	0.85617	-0.0339637	-0.0994152	0.0123779	-0.0116411	0.721767	0.0415657	-0.0374309	0.209912	0.0239289	-0.591615	-0.198622	0.513966	-0.238404	0.697937	0.148246	0.0265312	-0.0721205	-0.0616239	-0.308833
2	12	0.266365	0.764268	0.0944916	-0.0315151	-0.048629	0.006926	-0.265435	-0.0777517	0.278862	-0.184416	0.00885197	0.0408855	0.167298	-0.845232	0.646322	-0.395674	0.077815	-0.589333	-0.196394	0.000625513	-0.175563
3	12	0.000311739	0.388091	0.0568525	0.0333061	0.022426	-0.012364	1.07516	0.00259773	-0.526263	0.168084	0.0289683	-0.803845	-0.945949	0.834626	-1.92661	-0.157144	0.140217	-0.459528	-0.109582	-0.089427	-0.321743
4	12	-0.158496	0.279847	-0.101356	-0.0582429	0.0155417	-0.0275419	-0.429578	0.127458	0.441425	-0.0817441	0.0080557	0.153856	0.654484	0.418683	0.409656	-0.968369	-0.0819951	-0.0771595	0.440608	-0.0428367	-0.284395
5	12	0.259774	0.648436	-0.0474022	-0.0940985	0.0244517	-0.0162401	-1.57059	0.147848	3.55632e-05	0.133552	0.0304123	-0.226803	-0.307055	-1.96432	0.513053	-0.0217267	0.0533935	-0.525964	0.142785	0.0111987	-0.195034
6	12	0.0979268	0.554424	0.0359234	0.00275745	0.0149429	0.0637925	-0.652767	-0.0387177	0.0311723	-0.283881	0.0393864	-0.531582	0.281932	0.476969	-0.349005	0.475178	-0.0597674	-0.194869	0.0834551	0.078081	-0.1423
7	12	0.119174	0.881828	0.051814	-0.0683912	-0.0105418	-0.0115186	0.13029	0.104374	0.0406946	-0.0022438	0.0178043	-0.406692	0.552627	-0.437821	-0.80274	-0.688323	0.147269	0.375839	-0.273313	-0.129018	-0.0487532
8	12	-0.0241476	0.362289	-0.0334364	-0.120503	0.03656	-0.0131794	-0.0298276	-0.121636	0.371656	0.21193	0.0257331	-0.559053	-0.570644	-0.599781	-0.977177	-0.365221	0.00142577	-0.414507	-0.296454	0.0988653	0.132221
9	12	-0.306624	-0.120172	-0.128679	-0.101897	-0.0180265	-0.0157279	-0.0788306	0.105606	0.319687	0.434289	0.00887443	0.0660104	-0.184034	-1.2603	0.673371	-0.434103	0.153363	-0.105628	0.110224	-0.0197908	-0.34226
10	12	-0.394899	0.322763	-0.066114	-0.0804934	-0.00823087	-0.0287901	1.05193	0.135222	0.441881	0.231935	0.00733775	-0.249686	-0.990151	-2.28833	0.938997	-0.265942	-0.0239516	0.550446	-0.0548	-0.0331664	-0.316348
1	13	0.538614	-1.26322	-0.166687	0.000560373	-0.0120668	0.207093	0.638778	0.214888	0.401109	-0.298802	-0.028481	0.307038	0.781771	1.28078	-0.182395	-0.100185	0.0510583	0.212658	-0.457178	-0.00125697	-0.562392
2	13	0.531993	-1.56924	-0.262917	0.0118192	-0.0263381	0.14693	0.551904	-0.040161	-0.315821	-0.40555	0.0539067	-0.372979	0.504988	-1.64372	0.422981	-0.698033	-0.132815	-0.178484	0.0983446	0.00208349	-0.623661
3	13	0.534608	-1.45056	-0.199207	0.0513521	0.0217324	0.236029	-0.61266	0.0557696	-0.040578	0.089088	-0.0390724	0.077488	0.366184	-0.042698	0.322533	-0.0605287	-0.0488476	-0.673741	-0.100686	0.195287	-0.538947
4	13	0.527585	-1.43761	-0.0760741	0.0568534	-0.0212913	0.170582	0.566804	-0.119998	0.135461	-0.0508348	0.00276528	-0.263072	-0.3435	0.409419	-0.263279	-0.192237	-0.0794384	0.782315	0.150999	0.115255	-0.662322
5	13	0.556886	-1.18618	-0.0935227	0.0307195	-0.0130472	0.204677	0.308504	-0.119575	-0.432517	-0.203435	0.0184133	-0.340099	0.4281	1.00792	0.379545	-0.261869	-0.0809322	-0.425298	-0.411794	0.278723	-0.249374
6	13	0.546613	-1.32874	-0.129382	0.0435139	0.00581929	0.158857	-0.91215	0.229179	0.121851	-0.221374	0.0203704	-0.708869	-0.289588	0.00840307	-0.171292	0.082281	-0.00308305	-0.658738	0.308727	0.0045613	-0.533423
7	13	0.529455	-1.49974	-0.196392	0.0730515	-0.0282091	0.158568	-0.0272518	-0.112447	0.116007	-0.255963	-0.00802922	0.0583803	0.418721	1.70196	-1.8477	0.136155	0.198107	-0.527271	0.221848	-0.0612444	0.012712
8	13	0.508632	-1.71127	-0.176134	-0.0108009	-0.0216161	0.171505	-0.130436	-0.212052	-0.16185	-0.0644947	0.00591053	-0.0560071	0.620565	2.69419	-1.31306	0.618236	-0.188795	-0.0575217	-0.263301	-0.00638633	-0.239219
9	13	0.490091	-1.70192	-0.184578	0.0179859	-0.00386781	0.207928	-0.297273	-0.175045	0.125216	-0.227528	-0.0485754	-0.332725	-0.387633	0.52262	-0.157992	-0.504559	0.165124	-0.243895	-0.401367	-0.00453789	-1.05156
10	13	0.502449	-1.71255	-0.208902	0.0473329	-0.0215558	0.137047	0.00358272	0.0463617	0.0692504	0.304353	5.20998e-06	0.541835	0.127886	2.23761	0.589854	0.199	-0.180231	0.362384	-0.153875	-0.0732605	-0.747484
1	14	0.309423	-0.547963	0.0287679	0.208677	0.000145053	-0.0393931	0.00694791	0.134832	0.572905	-0.031639	0.0696071	0.397229	-0.390035	1.60699	0.229991	1.06729	0.0551923	0.432909	-0.264197	-0.0565192	-0.313429
2	14	0.526932	0.74192	0.0985963	0.227639	0.00809109	-0.0501794	0.372792	-0.0928924	-0.399164	-0.103768	0.0482159	-0.914842	0.0310144	-0.98396	1.48464	-0.67413	-0.136012	-0.162875	-0.600646	0.0866633	-0.340849
3	14	0.532999	0.91711	0.174436	0.274961	0.045382	-0.086302	0.397057	0.285622	0.179272	-0.358999	0.02656	-0.455273	-0.239322	1.14691	0.684619	-0.535862	-0.000459641	0.187078	-0.254448	0.0205816	-0.532894
4	14	0.376303	0.120522	0.163732	0.231722	-0.00482166	-0.0112114	0.664587	0.0186393	-0.0337733	-0.297684	0.0783992	-0.185196	-0.0717307	-1.7509	-0.0921404	-0.480341	-0.0250865	0.00915121	-0.0711972	-0.0420154	-0.422076
5	14	0.515478	0.570295	0.14703	0.282633	0.00177434	-0.0062286	0.108571	-0.189999	0.388622	-0.0318404	0.0690598	-0.34833	-0.763677	1.30768	0.294489	0.213938	0.0246918	0.332	-0.193873	0.125055	-0.321833
6	14	0.462645	0.226388	0.155638	0.19934	-0.0215694	-0.00264027	-0.86081	0.0502593	-0.538211	0.158961	0.0453141	0.695512	-0.7248	-0.974206	0.888056	-0.573582	-0.0693271	-0.0600788	0.258065	0.0414563	-0.326215
7	14	0.539049	0.793579	0.0572546	0.25381	-0.0336065	-0.0439993	-0.454639	-0.0489041	-0.0635353	-0.198051	0.0598859	-0.148236	0.300241	-0.265749	0.628782	-0.315527	0.038532	0.186237	-0.20211	-0.0276016	-0.434572
8	14	0.441935	0.220827	0.178006	0.256604	-0.0190791	-0.0247086	-0.579556	-0.000286602	0.243047	0.0117847	0.0588132	-0.0424078	-0.318493	-3.53555	0.585234	-1.06109	-0.0880008	-0.27985	-0.7419	-0.095485	-0.366429
9	14	0.282049	-0.0688938	0.156959	0.300064	-0.0256993	-0.00150662	0.632788	-0.000519466	-0.183123	-0.0272459	0.06725	0.0893799	0.00947958	1.10023	0.088971	0.750661	-0.0375602	-0.106701	0.603324	-0.103887	-0.685817
10	14	0.469332	0.284087	0.174576	0.279256	-0.0128383	-0.0348565	-0.426666	0.0834369	-0.00859769	-0.422455	0.03444	-0.102653	-0.165814	3.74688	0.660527	0.185744	0.0839927	-0.541065	-0.214011	-0.110106	-0.591722
1	15	0.067476	0.397981	-0.160152	0.0800617	-0.0606974	-0.0891201	-0.751004	-0.0932456	0.00800817	-0.316927	0.089062	-0.420064	-0.170784	1.30043	0.278602	0.292574	-0.0382846	0.438712	0.152435	0.120928	0.495563
2	15	-0.0776849	0.079302	-0.304065	0.186053	-0.020108	0.0535404	-1.25547	0.0110828	-0.0471456	0.202343	0.0621254	0.101901	0.0133667	1.88089	-0.329889	0.256387	-0.230623	-0.330675	0.147315	0.00507883	0.398766
3	15	0.14567	1.14981	-0.317236	0.120581	0.0132472	-0.000713399	0.0100232	0.129573	0.40216	-0.0872175	0.0715927	0.767117	0.0862935	1.20379	0.7924	-0.0910065	0.240392	0.448022	0.347196	-0.0244696	0.563422
4	15	0.0980259	0.556612	-0.2244	0.215149	-0.0350858	0.0442569	0.348588	-0.106538	-0.478645	-0.206719	0.0582061	0.121338	0.00209146	1.57338	1.45465	0.299998	0.135578	-0.60501	-0.40339	-0.0997318	0.117605
5	15	0.136705	1.07472	-0.205828	0.121183	-0.000822828	0.0593973	1.02933	0.19468	0.0626221	0.149475	0.0478356	-0.50411	-0.468051	-0.0306994	0.00947735	0.0334427	-0.0596441	-0.555215	0.0671529	-0.0055581	0.272328
6	15	-0.00196307	0.0388345	-0.306258	0.120056	-0.0101248	-0.0292754	-0.993086	0.0315242	0.047545	0.0392041	0.0540759	0.0317239	-0.792594	-0.700905	-0.621684	-0.139156	0.037546	-0.386177	-0.644572	-0.0994207	0.281457
7	15	0.00967314	0.23221	-0.263911	0.146009	-0.0318381	0.000502094	0.591671	-0.162826	0.382292	0.141312	0.0722663	0.515141	-0.962781	3.44183	0.245352	-0.373598	-0.0784928	-0.0120801	0.249889	0.0537001	0.221895
8	15	0.0239895	0.182941	-0.237837	0.223518	-0.0135891	0.0582833	1.07884	-0.11544	0.012067	-0.297556	0.0377071	0.15944	0.25331	0.156538	-0.294055	-0.253364	-0.0719787	-0.360201	0.0875211	-0.0822576	0.145722
9	15	0.0799664	0.228885	-0.377601	0.0886627	-0.0394013	-0.0372949	-0.00849892	-0.176573	-0.154143	0.122741	0.0527283	0.584245	-0.160826	0.531997	-0.417533	-0.569425	-0.0314664	-0.409441	0.177157	0.05242	0.236068
10	15	0.141602	0.943671	-0.327155	0.19029	-0.00474094	0.0989162	-0.289437	0.110785	-0.104427	0.467794	0.0515924	0.393781	0.352452	1.19716	0.955983	-0.187598	0.0325936	-0.356584	-0.219257	-0.123604	0.588392
1	16	0.117314	2.16726	-0.154074	-0.293695	0.00603028	-0.0817634	0.453809	0.0286151	0.0813813	0.425431	0.0370849	0.0855367	0.243985	0.124802	-0.394537	0.336966	0.147646	-0.546827	0.376865	-0.0694091	0.118767
2	16	-0.095093	0.687078	-0.136091	-0.256057	-0.00368952	-0.0594125	-0.179504	-0.0654902	-0.11445	0.0436109	0.0530251	0.317587	0.150978	1.70176	-0.662011	-0.538474	-0.0498009	-0.443086	0.0158946	0.124241	0.276098
3	16	0.0212168	1.35374	-0.198994	-0.183215	0.023237	-0.0325221	-0.481026	0.187396	0.132726	-0.368297	0.0721595	-0.0624093	0.595532	1.11292	-1.35358	0.960422	-0.0513579	0.0597387	-0.0513227	0.0468346	0.023314
4	16	-0.259432	0.33627	-0.128089	-0.227057	0.0277221	-0.0378951	-0.295326	-0.123612	0.185321	0.266811	0.0676801	0.451254	-0.343768	-0.783087	-0.495462	1.12177	-0.173176	-0.238591	-0.241784	-0.080479	0.123244
5	16	0.000763403	1.03438	-0.284485	-0.309851	0.00976494	0.00251551	1.06414	-0.0151609	-0.250002	0.00944909	0.0342502	-0.310139	-0.291778	2.84107	-0.200437	0.502381	0.0457298	-0.091456	0.571887	-0.00201296	-0.218851
6	16	-0.47383	0.321002	-0.146005	-0.30471	0.0576474	-0.0214254	-0.386753	0.0513213	-0.559818	-0.262946	0.0319244	0.487239	0.0932968	-1.63284	0.140835	0.443184	0.096114	0.555938	-0.318575	-0.0650533	-0.0227469
7	16	-0.230362	0.653946	-0.0499271	-0.288458	0.0668542	-0.0210989	-1.50548	0.088382	-0.141919	-0.111541	0.0690161	-0.195318	0.216023	-2.43998	1.02543	0.30733	-0.0112595	-0.389661	-0.205852	0.123683	0.260344
8	16	-0.0621047	0.501091	-0.285082	-0.293507	-0.00125443	0.00642777	0.738376	-0.311506	0.331409	-0.489522	0.0472805	-0.219051	-0.231636	2.34788	-0.811797	-0.0382998	0.190802	0.239679	0.538053	-0.11278	-0.326515
9	16	-0.102876	0.707572	-0.201564	-0.239617	0.0127586	-0.0603518	-0.814722	-0.122132	-0.109012	-0.126351	0.0353631	-0.543285	-0.258806	-0.287168	-1.3035	-0.323697	0.0549681	0.797842	0.522909	0.0788562	-0.0360772
10	16	-0.489418	0.174791	-0.141377	-0.210218	0.00864964	-0.0692434	0.227131	-0.0417738	0.361278	-0.0330653	0.0536432	0.126952	-0.438735	1.03759	0.0112851	-0.0437428	0.0376764	-0.144876	0.441992	-0.0576925	-0.0732804
1	17	0.719869	-0.181109	-0.243268	-0.306226	-0.00154906	-0.0740555	0.871925	0.143469	0.13898	0.220782	-0.0424831	0.464624	-0.256258	-0.809284	-1.11381	0.719245	0.00768243	0.754296	-0.2581	0.114465	0.0814983
2	17	0.826214	-0.523108	-0.211388	-0.24091	0.0595671	0.0691874	0.224721	0.0411216	0.534986	0.103808	-0.0319013	0.130202	0.187126	1.67257	0.610084	0.768264	0.171188	0.555835	0.11396	0.0674741	0.808564
3	17	-0.571392	-1.10265	-0.201283	-0.275814	0.0408358	-0.0437146	-0.201825	0.121966	0.119506	-0.277477	-0.0516367	-0.165035	0.133073	-0.484713	0.807495	-0.661148	0.0269376	-0.598353	0.378115	-0.0432131	0.517938
4	17	-0.674568	-0.762524	-0.168756	-0.349626	-0.0351816	-0.128147	0.407046	0.143688	0.670419	0.544138	-0.0427827	0.100043	-0.164858	0.423135	-0.392572	-0.456359	-0.169882	0.093834	0.243913	0.195696	0.572258
5	17	0.302973	-1.38047	-0.156625	-0.169916	-0.00135275	0.0515442	1.41869	0.105315	0.264938	-0.171028	-0.042929	0.0774102	0.0790387	-1.08721	0.307851	0.725178	0.0540839	-0.771475	0.13888	-0.0258091	0.505245
6	17	0.136674	0.275086	-0.124584	-0.288659	-0.0105794	-0.103748	0.440061	-0.065566	-0.051587	0.654649	-0.0400082	0.0142305	-0.249101	-0.887826	-0.513534	0.396282	-0.032288	-0.0651685	0.41041	0.00416061	0.378801
7	17	-0.141752	0.380381	-0.168238	-0.332333	-0.0617883	-0.0500679	-0.355226	0.108545	0.00563085	0.185652	-0.0414056	0.197886	-0.171454	-0.514902	-0.168806	0.153485	-0.0291307	-0.0925451	-0.556256	-0.0705209	0.639274
8	17	-0.837864	0.0706143	-0.279565	-0.288819	0.0176327	-0.0443874	-1.52066	-0.240887	0.391817	-0.289722	-0.0345385	-0.733422	-0.378047	0.195489	-0.148999	0.125461	0.103303	-0.373327	-0.302912	0.0152798	0.809104
9	17	0.0636836	-0.309615	-0.196206	-0.298529	0.00948614	-0.0425315	-0.326753	-0.0442146	0.233532	-0.455433	-0.0326046	-0.246717	-0.0224194	-2.6193	-0.919069	0.369437	0.0557015	-0.351831	-0.468273	-0.0803348	0.557956
10	17	0.586899	-0.71487	-0.279254	-0.25768	-0.00576382	-0.154816	0.796889	-0.145047	-0.464043	0.566019	-0.0219925	-0.16935	-0.309536	0.762701	-0.00654054	0.0341597	0.18334	0.66624	-0.497822	-0.0297445	-0.185239
1	18	-0.0885338	-0.103223	0.335368	0.189493	0.00443793	0.0783803	0.335333	-0.216389	0.201543	-0.158867	-0.0286059	-0.359035	0.391346	2.2446	-0.172162	-0.111799	-0.101329	0.194763	0.131448	0.044303	-0.669304
2	18	-0.143854	0.903741	0.356016	0.0640565	0.026725	0.0793614	-0.255476	-0.105565	-0.00215213	-0.237085	-0.0137624	0.295055	0.0571502	-1.71701	-1.38446	-0.0334524	-0.0968969	0.0983374	0.224638	-0.133946	-0.547384
3	18	0.440422	0.0111137	0.280124	0.10203	-0.0188236	0.150243	-0.475179	-0.00758103	-0.0675797	0.0254233	-0.0401911	0.562008	-0.295891	-1.99725	-0.487246	0.409323	-0.0219804	-0.0886044	-0.524516	0.0256289	-0.477145
4	18	0.290921	0.430107	0.258516	0.152715	0.00618997	0.12074	0.379391	-0.113447	-0.83735	-0.0520001	-0.0394097	0.469067	0.510077	4.13674	0.254748	0.0118674	-0.00316329	-0.171877	-0.36306	-0.0386705	-0.721576
5	18	-0.201113	0.646776	0.401663	0.0967416	-0.0284079	0.0187712	-0.774675	-0.0902464	0.111163	0.232302	-0.0120255	0.406181	-0.390685	-0.757729	0.760698	-0.677143	-0.0482385	-0.227088	-0.0174338	-0.145043	-0.336636
6	18	-0.465313	-1.2183	0.434664	0.246078	0.00202113	0.11692	-0.481049	-0.0611729	0.0028416	-0.268447	-0.0252047	0.776432	0.0863839	-2.56356	-0.0250766	0.777168	-0.0831514	-0.147568	0.328496	-0.0570198	-0.715766
7	18	0.100302	0.641963	0.325291	0.195384	-0.00377562	0.150436	0.148401	0.104012	0.439967	-0.329023	-0.0239559	0.200012	-0.477574	1.4956	0.0997568	0.404849	0.106225	-0.650375	-0.46729	-0.0919334	-0.594949
8	18	0.101548	0.261882	0.434453	0.174128	-0.00146127	0.128604	-0.767805	-0.0951166	-0.0433954	-0.0636585	-0.00553798	0.990657	0.0156822	-1.12319	0.394229	0.786702	0.0280944	-0.299005	-0.156743	0.205132	-0.634776
9	18	-0.0908655	-0.301695	0.309026	0.115095	0.0185697	0.0182821	0.397217	-0.0863675	0.339452	0.0689868	-0.0207074	0.264118	0.224932	-0.503898	-0.0277316	0.126096	-0.154989	0.61697	-0.252436	0.177615	-0.73743
10	18	-0.686322	0.591102	0.411154	0.154316	-0.025991	0.0918753	-0.544602	-0.162038	-0.0898523	-0.396232	-0.0134484	-0.726083	-0.506096	0.479545	1.12448	-1.0912	0.105716	0.288996	0.0268313	0.0657447	-0.363848
1	19	0.0139149	-0.297346	-0.00230859	0.301157	-0.0226267	0.0650995	-0.578042	0.211952	0.0289793	-0.120699	0.0105055	0.101729	-0.0869042	-0.121931	-0.816702	0.0471247	0.0165837	-0.215031	-0.149867	0.0178291	-0.401613
2	19	-0.426312	-2.58885	-0.0445646	0.452705	-0.0147475	0.0269797	-0.720977	0.173696	0.142068	0.172367	-0.00401234	-0.109695	-0.521427	-1.74086	1.02194	0.625573	-0.095534	0.605352	-0.486954	-0.0771661	-0.614879
3	19	-0.44874	0.600248	-0.232542	0.190431	-0.0505023	0.0614465	-0.725862	0.14768	0.387231	0.594483	-0.0167949	0.431492	-0.373027	1.36003	0.801942	-0.49117	0.113293	0.0411668	0.182538	0.0351193	-0.599763
4	19	-0.366632	1.02547	-0.180625	0.274442	0.0164905	0.0367281	-0.638385	0.128295	0.00224717	-0.139557	-0.00708678	0.178399	0.178431	-1.37679	-0.169446	0.443799	0.0360732	-0.12209	-0.161346	0.0280883	-0.684447
5	19	-0.489145	1.40376	-0.0126814	0.291389	0.000986929	0.0702002	-0.0548163	0.208174	-0.934489	-0.28272	-0.0276586	0.642166	-0.565344	-0.564214	0.345125	0.124161	-0.15674	-0.0434856	0.191403	0.0826766	-0.64727
6	19	-0.265388	1.27766	-0.162485	0.296707	-0.0223915	0.0469704	-0.316474	0.293389	0.0409309	-0.159952	0.00256795	-0.204588	0.536785	-0.452504	-0.778651	0.21097	0.132947	0.47261	0.23303	0.00630249	-0.687147
7	19	0.590964	0.887004	0.0610253	0.374213	0.0103661	0.0923392	-0.488431	-0.0657004	0.470793	0.105531	-0.0257441	0.364099	0.989602	2.20445	0.432376	0.409992	0.0368215	0.112837	-0.165406	0.0239344	-0.629067
8	19	-0.204317	0.168089	-0.0689431	0.358841	0.0130075	0.0585806	0.0686179	0.00335823	0.175796	0.314902	0.00282957	-0.645331	-0.09825	-1.93343	-0.354048	-0.0442963	-0.0629845	-0.470218	-0.0875227	-0.00778602	-0.566632
9	19	0.352427	0.894219	-0.219766	0.222508	0.0408147	0.0123268	0.678867	-0.183506	-0.16599	0.117929	0.0301821	-0.776726	0.732204	2.94196	1.16987	0.157105	-0.101619	0.778835	0.2955	0.165332	-0.740102
10	19	-0.1542	-0.430505	-0.0394109	0.236972	0.0129744	-0.0544574	-0.361164	0.193987	0.359128	-0.0816861	0.0475084	0.158871	-0.107479	1.7244	-1.01104	0.517895	0.0999504	0.0727405	0.072484	0.0385961	-0.326751
1	20	-0.277637	-0.151178	0.145193	0.347803	0.014777	-0.0269619	-0.163672	-0.0281805	0.0544612	-0.140406	0.0423458	0.684525	-0.328117	0.282664	0.853062	0.00242877	-0.136657	0.140719	-0.514714	0.222144	-0.726002
2	20	-0.126424	0.788419	0.09216	0.360295	0.0463235	0.0796211	0.19995	-0.167365	0.217157	-0.120662	0.0116624	-0.404881	0.267398	-0.172645	-0.254197	0.851147	0.19187	0.657046	0.202568	0.0207361	-0.795493
3	20	0.802743	0.773614	0.114236	0.346607	0.0157927	0.00797429	0.1703	0.054025	-0.304043	0.473614	0.0445109	0.541457	-1.09736	-0.897219	-0.700384	1.87668	0.238598	-0.487382	0.888124	0.0822139	-0.7042
4	20	-0.0269649	0.0708321	0.124275	0.327388	0.00290611	-0.00753997	-0.169026	-0.152454	0.313377	-0.44048	0.0330765	-0.272626	-0.311508	1.53998	-0.288319	-0.115028	-0.008564	0.198939	0.366298	-0.0560932	-0.570157
5	20	-0.0813977	-0.0830622	0.0946356	0.319743	0.0517146	0.177781	-0.888998	-0.0325379	0.268009	0.473919	-0.0433766	0.614982	-0.541341	0.871448	-0.496469	-0.0979667	0.0950318	-0.154667	-0.21943	0.0955337	-0.724392
6	20	-0.296879	1.60809	-0.000994322	0.262319	-0.0277511	-0.110967	-1.19501	0.0166188	-0.18975	-0.340195	0.0455247	-0.561831	-0.133247	-0.774032	-1.03499	0.337752	-0.0288292	-1.01851	-0.0331673	0.027608	-0.784171
7	20	0.0726317	2.06127	0.187641	0.301864	0.0132776	-0.0255709	-0.333198	-0.125099	-0.209932	0.2322	0.0568922	-0.334502	-0.280247	0.252775	0.468657	-0.8125	-0.11397	-0.115564	0.354696	0.0109243	-0.700339
8	20	-0.0165493	-0.0872021	0.0148065	0.295703	0.00786409	0.0202089	0.152425	-0.04214	0.0598536	0.121966	0.0174951	0.266936	0.205145	2.30481	-0.364069	0.304173	0.0856957	0.442689	-0.289644	0.127654	-0.65198
9	20	-0.248756	-0.22167	0.275579	0.385961	-0.00893711	-0.0929924	0.0165882	0.149399	-0.105951	-0.335125	0.0663614	0.225003	-0.19495	0.877188	-0.397596	-1.08132	-0.0992776	0.177979	0.253319	0.136807	-0.691238
10	20	0.0299367	2.24873	0.0627436	0.330848	-0.00426561	0.0709056	1.16853	0.190995	-0.464553	0.107179	-0.00551269	-0.607531	0.024834	0.270435	0.565164	-0.454163	-0.0674295	0.228673	0.00685577	-0.259948	-0.607807
1	21	-0.0526315	0.255459	-0.264872	-0.40051	0.0353472	-0.159408	-0.643647	-0.148889	-0.461317	-0.53059	-0.0294541	0.0429089	0.442983	2.0118	0.504807	-0.424002	0.0144391	0.185011	-0.104275	-0.152028	0.000102441
2	21	0.237462	0.321848	-0.171909	-0.293701	0.022735	-0.132144	-0.104523	-0.166089	0.282928	0.109053	-0.00538403	-0.261322	0.300885	1.36582	-1.54252	0.0670707	-0.0256666	0.808863	-0.459597	0.0636779	-0.161295
3	21	0.255611	-0.460885	-0.208834	-0.228287	-0.00266083	-0.0648471	0.561667	-0.0556138	-0.428661	0.127662	-0.0206053	-0.0581434	0.654022	0.100833	1.47643	-0.501633	0.1547	0.015954	0.396322	0.120851	-0.264733
4	21	0.354671	1.06898	-0.313335	-0.334714	0.00371595	-0.191226	0.338216	0.109869	0.173355	-0.0100171	-0.0331413	0.00445113	-0.531178	-1.17762	-1.44632	-0.138985	-0.0559031	-0.21661	0.0902041	0.164799	-0.289553
5	21	-0.0974215	-0.114523	-0.119505	-0.291226	0.00187267	-0.0535246	0.308182	-0.161302	0.0313076	-0.433355	-0.0263686	0.0458486	0.654556	-0.0994251	-0.196124	0.553062	0.0825267	0.630853	-0.205086	0.0492261	-0.0925194
6	21	-0.0523661	0.316818	-0.143931	-0.314183	0.00996621	-0.0781047	0.239809	-0.145394	0.201108	0.261117	-0.0159778	0.15735	-0.319163	0.413189	-0.0205342	0.193351	-0.104261	0.959017	-0.0623333	-0.0318808	0.122193
7	21	-0.514358	-0.155482	0.00598257	-0.289381	0.0148776	0.045159	1.29237	0.00221375	0.371272	0.399737	-0.0377525	0.436559	0.330818	0.131678	-0.310197	-0.773729	0.032154	0.381616	0.378833	-0.0324437	-0.0682052
8	21	-0.111402	-1.15442	0.00652554	-0.149148	0.0324997	-0.0510977	-1.52763	0.102786	-0.505731	0.359816	0.0171431	0.106517	-0.316588	2.94755	1.13372	0.434185	0.0473242	0.483721	0.528494	-0.0413548	0.17762
9	21	-0.330883	-1.54955	0.0138864	-0.216204	-0.012386	0.0195182	0.151223	0.0283089	0.112462	-0.0582367	-0.022382	0.388748	0.278628	0.0870756	-0.202268	-0.276537	0.0551021	0.364186	0.453339	0.0889866	-0.054272
10	21	-0.369592	-0.066307	-0.251954	-0.382142	0.0183064	-0.139853	0.0996879	-0.0469312	0.292418	0.288972	-0.0323668	-0.105999	0.371132	2.51288	-0.24372	-0.898188	-0.159196	-0.339962	-0.317181	0.0341891	-0.0380011
1	22	0.764127	0.612008	0.138489	0.043784	0.00962216	-0.00702466	-0.723249	0.0606673	0.263634	-0.0682596	0.00298633	0.533786	-0.682513	1.32356	-0.472844	0.114928	0.0794627	0.159717	0.0659824	0.107281	0.765781
2	22	0.413645	-1.05709	0.235783	0.145539	-0.00439913	-0.104264	0.210265	0.0509571	-0.109357	0.356291	0.039521	-0.0504846	0.117106	-0.161103	0.340211	-0.395148	-0.178865	0.165548	0.203293	-0.00508522	0.403044
3	22	-0.0627313	1.8294	0.265504	0.0849608	0.0161767	0.029019	-0.647749	-0.0479269	-0.502166	-0.482899	0.0210256	0.614636	0.120845	-1.49494	0.99938	-0.0514194	0.0272933	0.133681	-0.118268	-0.0720333	0.735806
4	22	0.116242	-0.262542	0.134873	-0.0554083	-0.00642499	-0.0513728	0.90629	-0.0966329	-0.0619246	0.0375237	0.0162526	-0.565933	-0.0855605	-1.57866	-0.709257	-0.11474	0.0556942	0.848309	0.333513	0.0473817	0.913898
5	22	0.0666668	0.901509	0.178235	0.118976	0.00452483	0.0387738	0.156715	0.164892	-0.171792	-0.395627	-0.00179478	0.54086	-0.0957968	-1.96979	0.293604	0.702158	-0.0724714	0.357389	0.670456	-0.0909141	0.268701
6	22	0.376837	0.17744	0.177564	0.0319632	0.0399128	-0.0739973	1.09454	-0.167488	0.0587027	-0.154354	0.0280064	0.0943394	-0.54955	1.03868	-1.29717	-0.142683	0.00256311	-0.314037	0.0305775	0.0444992	1.01629
7	22	-0.247892	-0.72932	0.24124	-0.0137279	0.0218991	0.0809251	0.582286	-0.0267253	0.0313951	0.118447	0.00279781	0.455086	0.35617	2.36889	1.31442	0.432209	-0.0729836	-0.978734	0.0672979	-0.166678	0.984008
8	22	-0.321065	0.792414	0.231371	0.0446581	-0.0209722	-0.0487954	1.09625	0.0380792	-0.0528074	-0.138773	0.0184165	0.377863	-0.168008	1.93774	0.984017	0.392955	0.0808838	0.276195	0.481605	0.0690142	0.59297
9	22	0.360889	-0.39393	0.290468	0.0836107	-0.00129133	-0.0455945	0.213252	0.00494299	0.0154717	0.165544	0.0293255	-0.712305	0.286813	-0.453026	0.063385	-0.292934	0.0129348	-0.113718	-0.0139419	0.176256	0.56288
10	22	0.200423	-1.31053	0.199706	0.0346872	0.00879817	0.03569	0.903862	-0.0905193	-0.635977	-0.00290992	0.0229224	0.402161	-0.66312	0.929657	0.403167	-0.242357	-0.0764458	-0.122316	-0.248894	-0.0686808	0.55841
1	23	-0.373171	1.9659	-0.326888	-0.240972	-0.0195645	0.0359007	0.626519	0.222958	0.277919	-0.409864	-0.0315354	-0.0262982	-0.309531	0.483339	0.386269	-0.344029	0.115639	-0.377848	-0.0103531	-0.0640823	0.558972
2	23	0.193474	-0.227472	-0.198437	-0.223516	-0.0214304	0.0160209	-0.551614	-0.044585	0.589165	-0.208891	-0.0211644	-0.210406	0.851288	0.619779	-0.234737	-0.231947	-0.0498525	-0.0909652	-0.00931887	-0.0263435	1.13405
3	23	0.663035	-0.693835	-0.362114	-0.222374	0.0433898	-0.0332095	-0.887943	-0.22923	0.0303786	0.0819116	-0.0292354	0.287608	-0.450357	0.571435	0.247653	-0.195653	0.025692	0.0949913	-0.0285817	0.0338928	0.566645
4	23	-0.00996061	1.81761	-0.210817	-0.185461	-0.0325126	-0.0920888	-1.10401	0.0419573	-0.397512	0.365051	-0.0309389	-0.257285	0.484312	-1.07636	-0.285114	0.828227	0.146428	0.727276	-0.64594	-0.062755	0.0112969
5	23	0.0853828	0.639846	-0.202642	-0.21111	-0.0361071	-0.0637886	-0.556818	0.248968	-0.232587	0.134305	-0.00781211	0.571163	-0.731003	-1.4756	-0.164263	1.01314	-0.0219149	0.0127282	-0.0591373	-0.0300179	0.429018
6	23	0.0876626	0.555003	-0.382475	-0.205359	0.0109323	0.0286573	0.92057	-0.0919345	0.051025	0.316553	-0.0425969	-0.531276	0.0452169	1.35309	-0.264967	0.783113	0.0505614	0.765247	0.215416	-0.0156524	-0.0685047
7	23	-0.0703523	0.23146	-0.269972	-0.211663	0.0215151	0.0224611	-0.227517	-0.340249	0.517689	0.0476814	-0.0350193	0.480697	-0.00101983	-0.954662	1.21118	0.668473	-0.164721	-0.272603	-0.156008	0.0619578	0.429751
8	23	-0.451305	1.14322	-0.285534	-0.261168	0.0517345	0.0159289	0.316798	0.0126379	0.459654	-0.422313	-0.0354279	0.458455	-0.111138	3.16072	-0.574106	-0.178774	-0.0914482	-0.254902	0.0152801	0.115948	0.416185
9	23	-0.0637881	0.413081	-0.201328	-0.233654	-0.00874081	-0.0775717	-0.485993	-0.0960575	-0.195877	-0.0485266	-0.0318763	-0.565546	-0.0678716	-1.59444	-1.30845	-0.00970439	0.0447684	-0.0490235	0.175303	0.123071	0.446704
10	23	-0.409	0.542561	-0.330646	-0.349266	0.00266411	-0.0577535	0.421758	-0.0685624	-0.0421531	0.146809	-0.0439739	0.479751	-0.394503	2.3195	0.535333	-0.34758	-0.0364706	0.128375	-0.676034	0.000863994	0.401407
1	24	-0.392304	0.580058	0.362875	-0.0858312	-0.0334123	0.0438205	-0.128465	0.0133342	-0.417145	0.22067	0.000513923	-0.0200666	-1.00048	-0.0693543	-0.220022	-0.789744	0.0322292	0.175159	0.0896717	0.0195553	-0.33731
2	24	-0.079194	2.76838	-0.111936	-0.083738	0.0022591	0.0536476	0.612763	-0.0720539	-0.0264821	0.174294	-0.0814614	-0.0205994	-0.0511968	-2.96084	-1.38251	-0.256242	0.0803556	-0.292401	-0.359719	-0.0208822	-0.840828
3	24	-0.0326526	-0.604079	0.158956	-0.101515	0.0132406	0.00353733	-0.441523	-0.0253007	-0.365983	0.338357	-0.0127944	-0.554975	0.0138585	1.93335	0.847052	0.387594	0.214413	-0.182503	0.227758	-0.00525527	-0.67222
4	24	0.0140264	1.90796	0.0288873	-0.0880452	0.0419154	0.10891	-0.440657	0.419899	0.24636	-0.251597	-0.0566753	-0.704358	0.685164	0.453172	0.0425546	0.218722	-0.0127652	-0.0301507	-0.231339	0.136791	-0.744875
5	24	0.277795	1.17606	0.0975141	-0.114759	-0.0210571	0.0704578	0.30339	0.147876	0.417005	-0.362215	-0.0211262	-0.23775	-0.32165	0.662738	0.0997097	0.417506	-0.123538	0.101235	0.72858	-0.088297	-0.6316
6	24	-0.307173	0.0205493	-0.025501	-0.0705421	0.00451261	0.0728035	0.642543	0.0396562	0.0198906	0.0830642	-0.0413294	-0.259784	0.577229	-0.580127	0.227483	0.257395	0.0410911	0.904564	0.170004	-0.00587813	-0.842523
7	24	-0.135469	0.637466	-0.0519333	-0.165506	-0.0291286	-0.0370046	-1.17198	-0.074339	-0.37021	-0.129247	-0.0199559	-0.260711	0.411655	0.446019	0.653829	0.319511	-0.0998533	-0.472146	-0.165038	-0.0346073	-0.533664
8	24	0.414413	-0.149152	0.182928	0.0401833	-0.0326967	0.109537	0.260096	0.0261597	0.320517	0.71183	-0.0268019	0.212333	-0.0535837	-0.146378	-2.04675	-0.371902	0.0635853	0.064801	0.19517	0.0184113	-0.627197
9	24	0.287211	-0.480271	0.0491571	-0.0411786	-0.00842707	-0.00428551	0.523999	-0.106925	-0.458351	-0.421394	0.000962145	-0.0946089	-0.00589184	-2.19632	-0.189622	0.711004	-0.091078	-0.113097	0.214744	-0.0771889	-0.585757
10	24	-0.165488	1.01107	0.0796939	-0.0434377	-0.0365635	0.0351539	-0.428116	-0.160013	0.175696	0.223633	-0.0417674	-0.0200863	-0.333916	-0.00814723	-0.59317	-0.136827	0.0279649	0.410582	0.198922	-0.00989551	-0.811112
1	25	-0.538721	-0.236815	0.261001	-0.19793	-0.00640683	-0.00861165	0.39323	0.201071	-0.0884116	0.0903614	-0.000906123	0.478215	0.131228	1.11964	-1.14364	0.0178703	-0.159332	0.111177	0.334106	-0.167658	1.8976
2	25	-0.491541	0.258219	0.401426	-0.18561	0.00247072	0.0745981	0.370216	0.00608731	0.017905	-0.441446	0.00416199	0.572152	0.263648	-0.629855	1.48042	-0.556771	0.236751	-0.803697	-0.0288268	0.0497187	1.43577
3	25	-0.143945	0.607541	0.348224	-0.310128	-0.043539	0.0968777	0.473627	-0.117108	-0.639402	-0.0789177	-0.0338874	-0.759247	-0.261499	-0.521278	0.544096	-0.0184319	-0.00546264	-0.0459676	0.0320432	-0.1227	0.994981
4	25	0.0592398	0.641612	0.242992	-0.170077	-0.0642352	-0.0667538	0.173523	0.420702	0.180478	0.24717	-0.00473127	0.611302	0.347924	-1.83598	-0.237414	0.0329318	0.0430732	0.494348	-0.144018	-0.0493621	0.745815
5	25	-0.135877	1.63982	0.356962	-0.314849	-0.0228527	-0.00571765	0.322202	-0.165818	-0.538703	0.543034	-0.00538407	-0.551624	-0.100114	0.36197	-1.06262	0.533466	0.0756924	0.259374	0.140538	-0.0421138	1.2307
6	25	0.118938	1.7277	0.214233	-0.166441	-0.017219	0.0644336	0.81401	-0.0160919	-0.208403	-0.172762	-0.00662776	-0.0928501	-0.384655	-2.91289	0.166855	-0.170566	0.0224844	0.352742	0.220162	-0.0474953	1.09144
7	25	-0.105908	0.357459	0.238761	-0.177932	-0.00396429	0.0219861	-0.598583	-0.15274	0.269484	-0.439444	-0.00570781	-0.615382	-0.351507	-1.50105	1.3462	0.142607	-0.0695214	0.298048	0.504466	-0.0597731	1.20734
8	25	-0.120577	-0.637103	0.307726	-0.294382	-0.00740795	-0.0353328	-0.423571	-0.0164669	-0.105078	-0.0491136	-0.00439307	0.351183	-0.646377	2.67494	-0.105161	-0.658006	0.00837842	0.636053	-0.182274	-0.101609	2.15697
9	25	0.0904625	0.961679	0.210791	-0.256734	-0.0179232	0.123184	0.0213766	-0.083326	0.143125	0.320252	-0.0257427	-0.398463	-0.684822	-0.66642	1.51781	0.132	0.0213997	0.258342	0.393518	-0.000503947	1.43039
10	25	0.0110609	1.5651	0.311599	-0.244575	-0.00242885	0.095476	0.155358	-0.00239708	-0.154211	-0.076044	-0.0207996	-0.157263	-0.141391	0.0818209	1.21188	-0.617904	-0.210909	-0.0591969	0.0940042	0.0264542	1.12896
1	26	0.600807	1.35697	-0.0180935	-0.189595	0.028743	0.0751934	0.222235	0.246426	-0.195554	-0.449053	-0.0243074	0.580792	0.0239392	-0.416464	1.95195	0.497155	-0.133831	-0.0464306	0.414224	-0.00216247	0.136348
2	26	0.790838	-0.828457	-0.112679	-0.145075	0.0330478	0.0670631	-0.237364	0.129862	-0.328036	-0.157412	-0.0499281	-0.263381	0.0225638	0.0978338	0.58798	0.34499	-0.022674	0.56404	-0.0864927	-0.0755336	-0.180182
3	26	0.157327	0.438355	-0.122806	-0.159517	0.0111407	0.0857984	0.547642	-0.0321061	-0.204044	-0.392586	-0.0188774	-0.0432737	0.615372	-2.24402	0.22615	0.200193	-0.0417724	-0.23854	0.536379	-0.0765313	0.302013
4	26	0.0250292	-0.0993346	-0.0235778	-0.273838	-0.0436409	0.0740715	0.299646	-0.249457	0.70938	-0.145667	-0.0738758	0.231134	0.191607	0.0831178	0.158794	-0.287614	-0.154982	0.484934	-0.23982	0.142636	-0.230898
5	26	0.123413	-0.318989	-0.0356142	-0.174654	0.018676	0.0721187	0.669395	0.257322	-0.047143	-0.0165967	-0.0296275	0.173441	-0.611602	-0.622197	-0.794465	0.108858	-0.165789	-0.922563	0.191146	-0.0351347	-0.209784
6	26	0.0771014	0.330093	0.0531906	-0.114608	-0.000335231	0.0443657	-0.539151	0.125724	0.468386	0.199491	-0.0104934	0.366157	0.412969	0.106659	0.173819	0.00466166	-0.0885854	-0.385457	0.514887	-0.0770444	0.15135
7	26	0.369474	-0.128865	-0.0483823	-0.177486	-0.00736192	0.0391055	-0.867491	0.219673	-0.0102599	0.107354	-0.0227667	-0.331419	-0.0299523	0.41751	-1.39652	0.80568	-0.093449	-0.788542	0.13617	-0.054554	-0.0442993
8	26	0.58533	-0.0517009	-0.0522112	-0.176122	-0.00703033	0.0294838	0.49414	0.110258	-0.338304	-0.59816	-0.0471865	0.407995	-0.190771	0.295689	-0.285529	-0.638256	-0.156626	0.915999	0.122954	0.125566	-0.159006
9	26	-0.227656	-0.783298	-0.0416637	-0.0965741	-0.00536787	0.0534208	0.222468	0.0422605	0.379058	0.158349	-0.0172318	-0.396512	0.0979846	-1.23458	1.02583	1.39706	0.087098	0.358242	-0.223087	-0.0682264	-0.0815941
10	26	-0.274963	-0.466306	-0.185077	-0.250253	0.000527863	0.0801093	0.330773	0.0522522	-0.315251	0.380044	-0.0638054	-0.0991881	-0.0930773	0.144624	-0.403344	0.212394	-0.0899661	-0.266139	-0.310619	0.0877999	-0.188478
1	27	0.0875894	0.0894821	0.117363	-0.0143854	-0.00462993	-0.0714439	0.908296	0.154894	-0.32621	-0.337059	0.0158736	0.231702	-0.105627	0.780271	-0.124614	0.739043	-0.0397669	1.26988	-0.0873541	0.073521	-0.78798
2	27	0.0243201	-1.02006	0.0342315	-0.117117	0.0247488	-0.0231952	0.591104	-0.267296	-0.134535	-0.163289	-0.0582594	0.173993	0.165703	-2.34932	1.12504	-0.6355	-0.0140479	0.172976	-0.38696	0.158211	-0.673226
3	27	0.20519	-0.741366	0.129205	0.0173422	0.01542	-0.0161354	0.304395	-0.0737486	-0.0109783	0.202839	-0.0479174	0.0563349	0.118777	1.25906	0.0279037	0.103684	0.0441511	-0.968433	-0.0992356	0.0284155	-0.736114
4	27	0.789888	-0.086084	0.259385	0.0526855	-0.027543	-0.0531007	0.121725	-0.187672	-0.53925	-0.532993	0.00904314	0.135136	-0.656669	3.53388	-0.239498	0.279085	-0.0862195	0.05021	-0.011901	0.00323612	-0.436138
5	27	0.697832	1.02874	0.157824	-0.063823	0.0228122	-0.113532	0.232112	-0.0696013	0.0541612	0.28265	-0.000661658	-0.218069	-0.280173	-0.816351	-1.2866	0.252637	0.0938818	0.667108	0.0760667	-0.041788	-0.405427
6	27	-0.255625	-0.156256	0.185012	-0.234552	0.00730624	-0.132868	-0.482513	-0.094077	0.0456075	0.515075	-0.0271414	0.30487	-0.483912	-1.77348	-0.0238762	-0.267661	-0.205667	-0.518777	0.125644	0.0501121	-0.163465
7	27	-0.130967	0.0354297	-0.121733	-0.068577	-0.00106337	-0.163288	-0.887901	-0.0130587	0.0115874	0.166337	-0.00891343	0.768213	-0.344115	-1.83685	-0.160432	-0.56719	0.0650414	-0.207415	-0.0519793	-0.0298679	-0.534058
8	27	0.293337	0.0933622	0.00863074	-0.0870437	0.00432792	-0.168888	0.646073	-0.30869	-0.126582	0.502234	0.00103222	0.571727	0.0677908	2.32222	-0.0791524	0.355021	0.0393831	0.311231	0.197046	0.0902181	-0.539762
9	27	-0.289759	-0.573032	0.246177	-0.142188	-0.0244797	-0.0849705	0.621704	-0.00103579	-0.127379	0.158445	-0.0181193	0.637367	-0.0202151	-1.78449	0.104745	0.0835156	0.0844745	-0.0428066	0.375213	0.157062	-0.536472
10	27	-0.262595	-1.11168	0.107848	-0.0783302	-0.0275095	-0.156526	-0.425319	-0.230683	-0.0586231	0.0348116	-0.0159805	0.153079	-0.264548	0.325234	-0.894475	1.50015	-0.136702	0.27706	0.294604	0.0882282	-0.675086
1	28	-0.524082	-0.308314	0.0683496	-0.0729025	-0.00427317	0.0737564	-0.519434	-0.00975282	0.0603519	-0.292506	-0.0326922	-0.277483	0.156703	-0.413327	-0.459698	-0.235593	-0.0824322	-0.103213	-0.193227	-0.0312306	0.745798
2	28	-0.202129	-1.03335	-0.085432	-0.0734172	-0.00928089	0.0913798	-0.307016	-0.136195	-0.465667	-0.142271	-0.0536092	-0.137808	0.208079	-2.28886	-0.618092	-0.810784	0.100262	0.51525	0.0698749	0.0642596	0.794036
3	28	0.0902139	0.798376	-0.0854517	-0.192128	0.000281678	0.0517513	-0.174614	0.0264993	0.137844	-0.451634	-0.0438288	0.283739	-0.340912	-1.01703	-0.777303	-0.88184	-0.0834553	-0.211011	-0.515278	0.133961	1.02015
4	28	0.368916	0.74242	-0.0159539	0.0174013	0.0314008	0.0368928	-0.865889	-0.0459199	0.136924	-0.0811713	-0.0138308	0.0261232	-0.612386	1.43091	-0.542908	0.0454513	0.046891	0.0611969	0.420717	0.0305452	0.633188
5	28	0.229415	-1.41208	0.113238	0.0389641	0.0460445	0.0803866	1.01332	0.0745409	0.123609	-0.795183	-0.0271914	0.147693	0.131235	-0.385161	-0.0523701	0.199779	-0.223847	0.11559	0.267897	-0.135495	0.527068
6	28	0.124612	0.969905	-0.0292456	-0.0715367	-0.0116195	-0.0209286	0.0660415	0.0209108	-0.341936	-0.336502	-0.0191294	-0.198258	0.243475	2.21091	1.59489	0.661025	0.150191	0.215983	-0.044053	0.0727149	0.529057
7	28	-0.438965	0.0315528	0.066302	-0.0692779	0.0238796	-0.0342943	0.975239	-0.0945141	-0.205242	-0.641239	-0.00077976	-0.846625	0.310844	3.78058	-0.566773	0.510826	-0.0110105	0.905938	0.316582	0.0534194	0.795599
8	28	-0.0530233	-0.932082	0.12071	0.00815256	-0.0169553	0.0514689	0.169431	-0.161419	0.26746	0.382599	-0.00884079	-0.0732413	0.0976946	-1.99758	0.353739	-0.194032	-0.0902613	0.134288	0.122001	-0.0130417	1.09138
9	28	-0.210468	-0.349872	0.0761368	-0.0450201	0.0402128	0.0174099	0.523145	0.0337962	-0.431555	-0.188054	-0.00814218	-0.599284	0.655393	0.216506	-0.108072	0.54507	0.135349	-0.573753	0.285762	0.204755	0.804852
10	28	-0.258725	-0.3507	0.121971	0.021169	-0.0184728	0.0035865	-1.31817	0.0110183	0.0365465	-0.219629	-0.0132266	0.0267245	-0.279002	-1.95276	0.135971	-0.682771	0.0119666	-0.2448	-0.240899	0.125772	0.428502
1	29	0.204783	0.223878	0.0854344	-0.0400736	0.0133148	-0.077707	0.571727	0.0282418	-0.0371366	-0.320633	0.00183799	-0.186928	-0.232935	-1.14856	0.426767	-0.478323	-0.049075	-0.543482	0.622117	-0.0587149	-0.451968
2	29	-0.432492	0.54781	0.182083	0.0543769	-0.0241835	-0.0371408	-1.39883	-0.0917854	-0.0103989	-0.566284	-0.00740146	-0.214252	-0.081306	0.88878	0.0470594	-0.0940549	0.0305345	-0.846525	-0.0129294	-0.0682013	-0.692062
3	29	-0.416882	0.757861	0.0700209	0.054946	-0.013451	-0.0522308	0.584675	0.0636095	0.0750854	0.430019	0.0265099	0.392579	0.260886	1.57272	-0.438964	0.905066	-0.0637085	0.210812	-0.435631	-0.101478	-0.771889
4	29	0.689913	0.855889	-0.0540642	0.0588278	0.026592	-0.0252756	-0.186567	0.0332674	-0.408578	-0.0584693	-0.0235357	-0.250528	0.103363	0.692911	1.29134	-0.244453	0.0475855	0.12447	0.133663	0.0426166	-0.932433
5	29	-0.298401	-1.60359	0.194523	0.105019	-0.0210839	-0.0139856	0.0338307	-0.00167508	0.171912	0.00401686	0.00842002	0.405487	-0.39646	-0.947366	0.0462287	-0.391299	-0.0409337	-0.240368	0.33229	-0.120489	-0.661587
6	29	0.313778	0.0529465	0.0877778	0.119658	-0.00930352	-0.0174987	0.414563	0.0905508	0.00119916	-0.277101	-0.0180986	0.215447	0.0297401	-2.88325	-0.737971	-0.555412	0.157586	0.48326	-0.129556	0.0130488	-0.778903
7	29	-0.208674	0.769624	-0.0361044	0.073067	0.00855623	0.0176966	-0.170543	-0.108955	-0.00188638	-0.234514	0.000956618	-0.736045	-0.348412	-1.34194	1.50843	-0.21461	0.0199694	-0.860416	-0.180019	0.0702247	-0.71599
8	29	0.247096	1.07624	0.158404	0.0820614	0.0203952	-0.0539312	-0.0306972	0.0466456	-0.395017	-0.552935	0.0334711	-0.189707	-0.245049	0.374127	0.564795	0.204212	-0.0270723	-0.0339607	0.279483	-0.01763	-0.522463
9	29	-0.40293	-0.661491	0.0164293	0.0244729	0.0304649	0.0120107	0.338273	0.0673426	0.177153	-0.356471	-0.0230498	-0.333792	-0.189506	-2.42906	0.0648766	-0.102303	0.0834097	-0.395642	0.1575	-0.0876342	-0.608386
10	29	0.22179	0.399326	0.0527818	0.090247	0.00593021	-0.00163208	0.105892	-0.062474	0.235499	0.114193	0.00639675	-0.0531828	0.968306	-0.134441	0.0375291	-0.589921	0.125418	-0.508825	0.0864842	0.0193625	-0.631603
1	30	0.039653	0.738537	0.145552	0.240845	-0.0104643	0.0457911	0.86412	-0.0234023	0.396968	0.00332464	0.0110125	0.102157	0.0509004	-2.29553	1.36358	-0.368737	-0.141093	-0.677977	-0.077609	0.134823	0.360774
2	30	-0.0811643	0.30119	0.335857	0.299002	0.0459932	0.0402766	0.107431	0.100169	-0.0858381	-0.563834	-0.00088273	0.242717	0.245313	-0.462336	-0.445736	-0.237343	0.0703263	0.0758119	-0.377539	0.0755191	0.33394
3	30	-0.410296	0.4874	0.396391	0.338633	-0.0262242	0.0196319	0.561145	-0.0681134	-0.248804	0.0209651	0.00791981	1.00794	0.149599	1.14517	-0.157445	-0.272034	0.0377758	-0.327072	-0.153867	-0.153076	0.360061
4	30	-0.338883	0.65061	0.499076	0.314932	-0.0149522	0.027546	0.128914	0.0380287	-0.34525	-0.159871	0.00220955	-0.370803	0.62505	-0.0696301	-0.648495	-0.289011	-0.030923	-0.0477906	0.251329	-0.170467	0.518789
5	30	-0.57371	0.208891	0.446306	0.31129	-0.0279685	-0.00300234	-0.940101	0.00397872	0.157986	0.300728	0.00160786	0.634672	0.389805	0.565522	1.54169	-0.0972976	-0.0737691	0.581214	-0.709838	-0.0978691	0.254177
6	30	0.145455	0.0806909	0.450799	0.305608	-0.0148464	0.0629203	0.625938	-0.017829	0.0326059	-0.190736	0.0238423	0.0566758	-0.180679	0.488249	0.131353	0.774787	-0.0615264	0.52113	-0.313078	-0.0507765	0.49073
7	30	-0.0146809	0.68347	0.471249	0.340269	-0.0322551	0.025743	0.3167	-0.137418	0.0243158	-0.211943	-0.012589	-0.0930834	-0.680782	1.33316	-0.446819	-1.01889	-0.100017	0.811141	-0.315317	0.015728	0.450591
8	30	-0.866946	1.43664	0.40948	0.289222	0.0265783	-0.00927688	0.0405241	0.0166557	0.205847	0.217871	0.0251927	-0.187265	0.130703	1.83374	-0.918414	0.743586	-0.058154	-0.268333	-0.306287	0.0878898	0.76029
9	30	0.286896	-0.935632	0.372116	0.360546	-0.0232096	0.00631342	0.476881	0.0194232	0.501488	-0.45452	-0.00671891	0.256785	0.426597	0.978557	-0.468912	0.203765	-0.108126	-0.693246	-0.339631	-0.0191794	0.144999
10	30	-0.160128	-0.395266	0.390661	0.368427	-0.0270188	-0.0688036	0.740356	-0.095024	0.0574931	0.306641	0.0248324	0.465174	0.00128549	2.78946	-0.87173	0.193971	-0.0186006	0.218886	0.45828	-0.0492019	0.0161266
1	31	-0.514409	1.43909	0.024109	-0.0283813	0.0123689	-0.0154727	-0.248025	-0.133848	0.782345	-0.21468	-0.0341535	-0.0728696	0.264402	0.711668	-1.52224	-0.710222	0.0352576	-0.393853	0.172769	0.110372	-0.076418
2	31	-0.0430032	0.919163	0.00781883	-0.0715166	0.0252305	-0.0585445	-0.699252	0.12487	0.0645098	-0.0950544	-0.0476243	0.316372	0.340434	-1.70103	-0.844557	0.332726	0.0142292	0.653891	-0.223994	0.0584874	-0.0733556
3	31	-0.594657	-0.474735	-0.0250181	-0.00867363	0.0156627	-0.113102	-0.57799	-0.316056	-0.276754	0.358151	0.00534412	0.291002	-0.444828	3.93712	0.926808	0.567277	-0.0122661	0.495681	-0.332933	-0.0515243	-0.0335661
4	31	0.109112	-2.00395	0.204754	-0.143643	-0.00555944	-0.169556	0.0459669	0.243707	-0.72652	-0.292079	-9.27212e-05	-0.136249	-0.0438091	-1.06959	-0.733953	0.771044	-0.0850512	-0.612436	-0.200779	0.106295	0.118848
5	31	-0.436747	-1.62326	-0.0703009	0.0337412	0.0134696	-0.103215	-0.520593	-0.122038	0.246451	-0.348687	-0.0381782	-0.290312	-0.20245	0.0406651	-0.0915994	-0.084992	0.100454	0.247446	-0.462075	0.0342583	-0.174628
6	31	-0.266782	-0.811714	0.102627	0.0111405	0.0392448	-0.076112	0.00603469	0.153379	-0.121747	0.476172	-0.000624349	-0.567964	0.0185627	-1.3515	0.515119	0.0132014	-0.0286145	0.538776	0.658267	0.0152963	0.0631002
7	31	-0.0248665	0.446719	0.00709632	-0.060339	-0.0391147	-0.0522794	1.00351	-0.0190353	0.0407663	-0.611495	-0.0263342	0.195512	0.0164296	-0.906988	0.296459	-0.134426	-0.0446108	-0.187731	0.372374	-0.118254	0.0513419
8	31	0.149527	-0.475842	-0.00379767	-0.0110142	-0.0242846	-0.125229	-0.0646787	0.0202483	-0.266883	0.100573	-0.00961922	-0.502041	0.467522	-0.173869	0.654973	-0.394734	0.108507	-0.351206	0.0841105	0.113029	0.226444
9	31	0.0615776	-0.764304	0.0191522	0.0258874	0.0537855	-0.000284709	0.306979	-0.0527887	-0.200646	0.253775	-0.0169065	-0.328071	0.332873	-0.576776	0.0218049	-0.235606	-0.0850105	-0.187147	-0.217648	-0.110363	0.218751
10	31	-0.143134	0.305649	-0.0170088	-0.0297437	0.0105188	-0.0780183	0.746229	-0.10875	-0.170919	0.18252	0.0274609	0.602467	0.300246	-2.70724	1.09168	-0.404382	0.0241456	0.010488	0.158119	-0.0331182	-0.186599
1	32	-0.489787	-0.911699	0.256782	0.0689623	0.0185983	-0.099064	-0.237695	0.140216	-0.27966	0.494223	-0.0284316	-0.0759107	0.557069	-2.09081	-0.289472	-0.494619	0.176118	0.519756	-0.632213	0.0192811	0.120615
2	32	0.464761	0.938407	0.356609	0.00106996	0.0167083	-0.0650676	0.846716	-0.129312	-0.0471048	-0.332629	0.00900601	0.511746	0.246407	-1.25441	0.301654	-0.19938	0.0200967	-0.380886	0.0254842	0.144703	0.34114
3	32	0.496505	0.825821	0.281577	-0.0197505	0.0182475	-0.0293438	0.501506	-0.0845106	-0.0920306	0.287137	-0.0370426	0.576876	-0.0817903	-0.557373	-1.18356	0.207146	-0.106854	-0.264615	-0.0614908	0.0292421	0.200466
4	32	-0.165598	0.157632	0.222741	-0.0027425	-0.01053	-0.131796	0.663022	0.13172	0.0939709	-0.0191839	-0.0168077	-0.121151	0.217061	0.662743	-0.0587889	0.17493	0.0639606	-0.799969	0.350919	-0.209534	0.131034
5	32	0.685454	0.837294	0.335763	0.0308527	-0.000395545	-0.133552	0.246047	-0.0167525	0.0319039	0.325264	0.0154076	-0.551291	-0.0236285	-1.79423	0.510092	0.155247	0.024794	0.206702	-0.079931	0.286769	0.454448
6	32	0.587464	0.897405	0.182918	0.0370612	0.00643367	-0.12825	0.866245	0.247133	0.236349	0.385314	0.0329212	0.08217	-0.351969	-1.74296	0.0254016	0.314581	0.0242067	0.453535	0.14021	0.0510666	0.203207
7	32	0.0969147	0.0498367	0.133755	-0.0555627	-0.0226946	-0.150506	0.203233	-0.0984305	-0.0522616	0.061078	-0.0266972	-0.405827	0.473577	2.22188	-0.126851	-0.321046	-0.00253582	-0.1749	0.109506	-0.0106346	0.430247
8	32	0.0728485	-1.0242	0.310576	0.052164	0.0537998	-0.0866302	0.37494	0.0356134	0.00943927	0.146163	-0.00359295	0.0134236	0.312795	-0.67522	1.01484	0.312482	0.151034	0.191806	0.290751	-0.0409488	0.315335
9	32	-0.402622	0.321961	0.068911	-0.0453847	0.0419607	-0.138274	0.712813	0.0195389	0.205215	-0.182696	0.016111	0.0387889	0.416347	-0.997128	-0.993041	0.634375	0.02699	-0.127321	0.289728	-0.122136	0.346542
10	32	-0.164848	1.52889	0.0193235	0.0351104	0.00167767	-0.028533	0.889365	0.0376893	-0.0177505	0.192402	-0.0421786	0.202577	0.274416	1.64386	0.364183	-0.489579	-0.0491837	-0.0500164	0.102906	-0.156142	-0.364579
1	33	-0.17171	0.258704	0.159191	-0.142847	-0.00166813	-0.0156898	-0.00386721	-0.0744064	0.0841658	-0.403055	-0.0456753	0.121197	-0.695794	-1.84777	1.31123	-0.807982	-0.058675	-0.562213	0.0577074	-0.0371229	-0.607634
2	33	0.489828	0.563756	0.144036	-0.268469	-0.0162172	0.0573231	-1.61825	-0.227395	0.253179	0.343195	-0.0575574	-0.152523	-0.324534	-0.165643	-0.625133	0.907677	-0.118224	0.546356	0.143286	-0.0660331	-0.477897
3	33	-0.361694	1.53375	0.0632419	-0.215326	0.0465057	0.0244464	-0.57287	0.144172	0.179903	-0.0708846	-0.0672063	-0.00679858	-0.118607	0.213046	-0.24219	-0.95632	0.103873	-0.855837	-0.213009	0.0830594	-0.625193
4	33	-0.362937	0.59444	0.0262822	-0.342937	0.0138552	0.13124	-0.388733	-0.110709	0.252136	-0.110813	-0.0774414	-0.4655	0.414893	0.305185	0.513528	-0.369805	-0.00470488	0.198816	0.706424	0.118971	-0.472017
5	33	-0.0550616	-0.191889	0.0933352	-0.265941	0.00699942	0.0104276	-0.569773	-0.160336	0.0701025	-0.240647	-0.0361198	0.387881	0.0953823	1.4029	-1.10243	0.454896	0.00652281	-0.193566	-0.272649	-0.000965196	-0.474786
6	33	0.0616413	0.46426	0.0511573	-0.270272	0.00469574	-0.00332933	1.40207	-0.02218	-0.00170891	-0.341776	-0.0280622	-0.237386	-0.0812813	-0.81995	0.902387	1.09423	0.123957	-0.32607	-0.476618	-0.111302	-0.485811
7	33	-0.32388	0.130238	0.134369	-0.216449	-0.0390176	-0.0829916	0.448442	-0.221791	-0.247703	-0.0480031	-0.0251552	0.0809254	0.973349	1.40285	0.542355	-0.495406	0.0618729	-0.425328	0.408275	-0.0688735	-0.476256
8	33	-0.416454	-1.25097	0.0537205	-0.212986	0.00196327	0.0016417	0.782716	-0.0729577	-0.633887	0.0248741	-0.0217759	-0.70483	-0.107521	0.00833009	-0.82028	-0.244604	0.150202	-0.262047	0.288656	-0.0397035	-0.769246
9	33	0.259131	-0.404113	0.0947313	-0.238642	-0.00853167	-0.0259303	-0.448363	0.0880668	-0.120129	-0.171272	-0.0531883	0.194879	-0.232652	2.5168	1.75533	-0.762061	0.144241	0.0569628	-0.22202	0.0719036	-0.454781
10	33	-0.381159	-1.75092	0.10486	-0.127786	-0.0267279	-0.0110064	0.901839	-0.0301638	-0.269774	-0.361004	-0.0318808	-0.506809	0.474035	-0.1951	0.2344	0.403066	0.127892	0.0611237	-0.485763	-0.00747348	-0.742191
