# Supplementary material for: Automated Pharmacometric Model Development by Leveraging Low‐Dimensional Neural ODEs and LASSO Regression
Source: CPT Pharmacometrics Syst Pharmacol. 2026 Jun 24;15(7):e70285. doi: 10.1002/psp4.70285 (PMC13291805; doi:10.1002/psp4.70285)
Supplement: Supplementary file 2 — Data S2: Supporting Information. [file PSP4-15-e70285-s002.zip › Supplemental_files/Warf_node_mlx_file_ind/populationParameters.txt]

parameter	value	CV
Tlag_pop	0.808327021863975
ka_pop	1.24103750716188
V_pop	8.00330109670927
Cl_pop	0.130798108892028
R0_pop	95.1494895315056
kout_pop	0.04074788557565
Wrc_11_pop	-0.831182806282164
Wrc_12_pop	0.847738875709482
Wrc_13_pop	-0.734778745543524
Wrc_14_pop	-0.0329204148187805
Wrc_15_pop	0.388797941794558
brc_11_pop	3.49729824388274
brc_12_pop	1.89601613209086
brc_13_pop	3.00836503572554
brc_14_pop	0.674859444377844
brc_15_pop	24.3761239925392
Wrc_21_pop	1.20105606854911
Wrc_22_pop	-0.443457148068339
Wrc_23_pop	-0.0864056336436934
Wrc_24_pop	0.249689692646057
Wrc_25_pop	1.75547754212371
omega_Tlag	0.368625309283149	38.1509778236943
omega_ka	0.852623975404321	103.382675246362
omega_V	0.215985025386417	21.8528577924432
omega_Cl	0.270425063129657	27.5445247014593
omega_R0	0.0282021949253777	2.82078036059194
omega_kout	0.0772410892003664	7.73564412014105
omega_Wrc_11	0.632289068423692	-76.0709995015281
omega_Wrc_12	0.131472120409786	15.5085633296875
omega_Wrc_13	0.280455833481093	-38.1687460588747
omega_Wrc_14	0.280126500848085	-850.920325245348
omega_Wrc_15	0.0360838014002875	9.28086224781362
omega_brc_11	0.38776370899177	11.0875219083767
omega_brc_12	0.37237863689953	19.640056358006
omega_brc_13	1.52460212360593	50.678760905032
omega_brc_14	0.804844521853478	119.261059255897
omega_brc_15	0.517592942787506	2.12336031333745
omega_Wrc_21	0.105787363578368	8.80786220964353
omega_Wrc_22	0.444379036542218	-100.207886709662
omega_Wrc_23	0.312457971500172	-361.617591728613
omega_Wrc_24	0.0944274462726303	37.8179192228348
omega_Wrc_25	0.62875402067328	35.8166940667687
acp	2.22044604925031e-16
bcp	0.124023750458425
apca	0.0453462873737628
bpca	0.0973560412001303
