# Supplementary material for: Automated Pharmacometric Model Development by Leveraging Low‐Dimensional Neural ODEs and LASSO Regression
Source: CPT Pharmacometrics Syst Pharmacol. 2026 Jun 24;15(7):e70285. doi: 10.1002/psp4.70285 (PMC13291805; doi:10.1002/psp4.70285)
Supplement: Supplementary file 2 — Data S2: Supporting Information. [file PSP4-15-e70285-s002.zip › Supplemental_files/Warf_node_mlx_file_ind/predictions_ycp.txt]

id	time	ycp	popPred_medianCOV	popPred	indivPred_SAEM	indivPred_mean	indivPred_mode	indWRes_SAEM	indWRes_mean	indWRes_mode
1	0	0	0	0	0	0	0	0	0	0
1	0.5	0	0	0	0	0	0	0	0	0
1	1	1.9	2.64082	2.64082	1.67456	1.67045	1.70436	1.08549	1.10798	0.925548
1	2	3.3	9.53198	9.53198	4.59554	4.61021	4.39975	-2.27305	-2.29147	-2.0154
1	3	6.6	11.382	11.382	6.65574	6.66633	6.33762	-0.0675262	-0.0802267	0.333813
1	6	9.1	11.6114	11.6114	9.6168	9.57095	9.23759	-0.433301	-0.396745	-0.120093
1	9	10.8	11.0746	11.0746	10.1092	10.0163	9.81408	0.550959	0.630885	0.810001
1	12	8.6	10.5451	10.5451	9.64726	9.53551	9.43692	-0.875274	-0.791043	-0.715068
1	24	5.6	8.66724	8.66724	6.39465	6.32807	6.31216	-1.00196	-0.927679	-0.909698
1	36	4	7.12375	7.12375	4.01911	4.00134	3.95954	-0.0383378	-0.00270963	0.0823824
1	48	2.7	5.85513	5.85513	2.51959	2.52482	2.4742	0.577341	0.559434	0.735828
1	72	0.8	3.95541	3.95541	0.989954	1.00507	0.965607	-1.54714	-1.64514	-1.38285
2	0	0	0	0	0	0	0	0	0	0
2	24	9.2	8.66724	8.66724	9.01807	8.75872	8.96149	0.16266	0.406225	0.214596
2	36	8.5	7.12375	7.12375	7.64547	7.45909	7.59851	0.901191	1.12519	0.956595
2	48	6.4	5.85513	5.85513	6.48179	6.35229	6.44283	-0.101742	0.060557	-0.0535992
2	72	4.8	3.95541	3.95541	4.65882	4.60702	4.63205	0.244332	0.337745	0.292353
2	96	3.1	2.67207	2.67207	3.34856	3.34126	3.33019	-0.598497	-0.582187	-0.557338
2	120	2.5	1.80511	1.80511	2.40679	2.42326	2.39423	0.31225	0.255352	0.356199
3	0	0	0	0	0	0	0	0	0	0
3	0.5	0	0	0	0	0	0	0	0	0
3	2	8.4	9.53198	9.53198	9.0263	8.86245	8.21726	-0.559461	-0.420729	0.179311
3	3	9.7	11.382	11.382	11.1758	11.0129	10.6491	-1.06475	-0.96122	-0.718583
3	6	9.8	11.6114	11.6114	11.6496	11.5522	11.5024	-1.28012	-1.22297	-1.19337
3	12	11	10.5451	10.5451	10.5804	10.5036	10.4872	0.319735	0.381071	0.394249
3	24	8.3	8.66724	8.66724	8.67397	8.61936	8.60783	-0.347625	-0.298748	-0.288341
3	36	7.7	7.12375	7.12375	7.111	7.07311	7.06512	0.667856	0.714619	0.724548
3	48	6.3	5.85513	5.85513	5.82966	5.80425	5.7989	0.650527	0.688675	0.696744
3	72	4.1	3.95541	3.95541	3.91804	3.90856	3.90659	0.374466	0.394924	0.399186
3	96	3	2.67207	2.67207	2.63326	2.63201	2.63178	1.12295	1.12731	1.1281
3	120	1.4	1.80511	1.80511	1.76978	1.77239	1.77297	-1.68468	-1.69406	-1.69618
4	0	0	0	0	0	0	0	0	0	0
4	3	12	13.6584	13.6584	13.594	13.1901	12.7788	-0.94544	-0.72748	-0.491416
4	6	13.2	13.9337	13.9337	13.1369	12.9889	13.0076	0.038699	0.131059	0.119267
4	9	14.4	13.2895	13.2895	12.6355	12.4994	12.5248	1.12594	1.22604	1.20719
4	24	9.6	10.4007	10.4007	10.4011	10.3083	10.3061	-0.621033	-0.554032	-0.552392
4	36	8.2	8.5485	8.5485	8.90164	8.83542	8.81743	-0.635531	-0.579869	-0.5646
4	48	7.8	7.02615	7.02615	7.61832	7.57298	7.54382	0.192282	0.241709	0.273813
4	72	5.8	4.7465	4.7465	5.58005	5.56347	5.52191	0.317815	0.342794	0.40606
4	96	4.3	3.20648	3.20648	4.08712	4.08719	4.04192	0.419965	0.419818	0.51483
4	120	3	2.16613	2.16613	2.99362	3.00264	2.9586	0.0171887	-0.00710159	0.112834
5	0	0	0	0	0	0	0	0	0	0
5	3	11.1	6.82918	6.82918	11.1802	11.0686	10.6215	-0.0578481	0.0228831	0.363211
5	6	11.9	6.96686	6.96686	10.7758	10.7191	10.7412	0.841182	0.888294	0.869843
5	9	9.8	6.64474	6.64474	10.3426	10.2896	10.3162	-0.422973	-0.383624	-0.403476
5	12	11	6.32709	6.32709	9.92672	9.87714	9.89958	0.871771	0.916622	0.896265
5	24	8.5	5.20034	5.20034	8.42398	8.38626	8.3941	0.0727654	0.109358	0.101721
5	36	7.6	4.27425	4.27425	7.14872	7.12041	7.11757	0.50899	0.543071	0.546514
5	48	5.4	3.51308	3.51308	6.06652	6.04564	6.03516	-0.885871	-0.861079	-0.848574
5	72	4.5	2.37325	2.37325	4.3688	4.35829	4.33914	0.242132	0.262164	0.298913
5	96	3.3	1.60324	1.60324	3.14619	3.14189	3.11974	0.394173	0.405765	0.465889
5	120	2.3	1.08306	1.08306	2.26573	2.26498	2.24302	0.121958	0.124663	0.204835
6	0	0	0	0	0	0	0	0	0	0
6	6	8.6	13.1209	13.1209	9.31232	9.2001	9.17306	-0.616753	-0.525929	-0.50371
6	12	8.6	11.916	11.916	8.49357	8.4012	8.38131	0.101032	0.190794	0.210386
6	24	7	9.79398	9.79398	7.06439	7.00485	6.98755	-0.0734932	-0.00557956	0.0143702
6	36	5.7	8.04984	8.04984	5.87569	5.84058	5.82556	-0.241096	-0.194071	-0.173782
6	48	4.7	6.6163	6.6163	4.88701	4.86982	4.8568	-0.308547	-0.281176	-0.260314
6	72	3.3	4.46962	4.46962	3.38074	3.38554	3.3758	-0.192568	-0.203716	-0.181036
6	96	2.3	3.01944	3.01944	2.33873	2.35365	2.3464	-0.133537	-0.183795	-0.159443
6	120	1.7	2.03977	2.03977	1.61789	1.63628	1.6309	0.409198	0.314007	0.341616
7	0	0	0	0	0	0	0	0	0	0
7	3	13.4	10.2438	10.2438	12.4452	12.4416	12.3242	0.618597	0.621118	0.703829
7	6	12.4	10.4503	10.4503	11.4188	11.4247	11.4573	0.692806	0.688345	0.663448
7	9	12.7	9.96712	9.96712	10.4644	10.4699	10.497	1.72255	1.71743	1.69215
7	12	8.8	9.49063	9.49063	9.58975	9.5949	9.61674	-0.664014	-0.667988	-0.684776
7	24	6.1	7.80052	7.80052	6.76359	6.7676	6.77444	-0.79108	-0.795383	-0.802721
7	36	3.5	6.41137	6.41137	4.77032	4.77341	4.7722	-2.14715	-2.15097	-2.14948
7	48	1.8	5.26962	5.26962	3.36448	3.36684	3.36175	-3.74928	-3.7523	-3.74576
7	72	1.5	3.55987	3.55987	1.67363	1.67498	1.66823	-0.836476	-0.842331	-0.813102
7	96	1	2.40486	2.40486	0.832529	0.833295	0.827842	1.62195	1.61304	1.67677
8	0	0	0	0	0	0	0	0	0	0
8	2	17.6	12.8682	12.8682	15.6822	15.6049	15.4128	0.986023	1.03083	1.1442
8	3	17.3	15.3657	15.3657	15.4892	15.4045	15.4177	0.942594	0.992115	0.984381
8	6	15	15.6754	15.6754	14.6338	14.5528	14.5744	0.201764	0.247782	0.235443
8	9	15	14.9507	14.9507	13.8237	13.7465	13.7635	0.686084	0.73521	0.724371
8	12	12.4	14.2359	14.2359	13.0585	12.985	12.9977	-0.406586	-0.363235	-0.370774
8	24	7.9	11.7008	11.7008	10.3983	10.3379	10.3375	-1.93724	-1.9014	-1.9012
8	36	7.9	9.61706	9.61706	8.2801	8.2304	8.22179	-0.370129	-0.323678	-0.315577
8	48	5.1	7.90442	7.90442	6.59336	6.55256	6.53908	-1.82622	-1.78738	-1.77445
8	72	3.6	5.33981	5.33981	4.1807	4.15328	4.13635	-1.11995	-1.0741	-1.0455
8	96	2.4	3.60729	3.60729	2.65089	2.63251	2.61648	-0.763101	-0.712155	-0.667101
8	120	2	2.4369	2.4369	1.68087	1.66859	1.65507	1.53085	1.60142	1.68037
9	0	0	0	0	0	0	0	0	0	0
9	0.5	0	0	0	0	0	0	0	0	0
9	1	1	1.98062	1.98062	1.0468	1.06546	0.979974	-0.360463	-0.495355	0.164766
9	2	4.6	7.14899	7.14899	6.41397	6.59678	6.4349	-2.28034	-2.44058	-2.29914
9	3	12.7	8.53648	8.53648	9.44034	9.61929	9.47344	2.78407	2.58227	2.74616
9	3	8	8.53648	8.53648	9.44034	9.61929	9.47344	-1.23019	-1.35731	-1.25407
9	6	12.7	8.70858	8.70858	12.3356	12.3365	12.312	0.238217	0.237612	0.254129
9	6	11.5	8.70858	8.70858	12.3356	12.3365	12.312	-0.546148	-0.546695	-0.531739
9	9	12.9	8.30593	8.30593	12.2724	12.1871	12.2154	0.412364	0.471643	0.451892
9	9	11.4	8.30593	8.30593	12.2724	12.1871	12.2154	-0.57314	-0.520754	-0.538209
9	12	11.4	7.90886	7.90886	11.6519	11.5494	11.5872	-0.1743	-0.104287	-0.13026
9	12	11	7.90886	7.90886	11.6519	11.5494	11.5872	-0.451095	-0.383539	-0.408601
9	24	9.1	6.50043	6.50043	9.04501	8.97888	8.9933	0.0490157	0.108764	0.0956618
9	36	8.2	5.34281	5.34281	6.99807	6.96396	6.95965	1.38484	1.4311	1.43698
9	48	5.9	4.39135	4.39135	5.41432	5.40118	5.38584	0.723278	0.744644	0.769731
9	72	3.6	2.96656	2.96656	3.24097	3.24903	3.22541	0.893209	0.870984	0.936398
9	96	1.7	2.00405	2.00405	1.94002	1.95442	1.9316	-0.997551	-1.04963	-0.966762
9	120	1.1	1.35383	1.35383	1.16128	1.17567	1.15678	-0.425483	-0.518933	-0.395747
10	0	0	0	0	0	0	0	0	0	0
10	24	8.6	9.1006	9.1006	8.52761	8.51993	8.61702	0.0684422	0.0757785	-0.0159301
10	36	8	7.47994	7.47994	7.37181	7.3625	7.41778	0.687085	0.698152	0.632856
10	48	6	6.14789	6.14789	6.37266	6.36231	6.38544	-0.471509	-0.459156	-0.486704
10	72	4.4	4.15319	4.15319	4.76227	4.7511	4.73178	-0.613363	-0.595835	-0.565359
10	96	3.6	2.80567	2.80567	3.55883	3.54791	3.50638	0.0932652	0.118379	0.215289
10	120	2.8	1.89536	1.89536	2.65951	2.64942	2.59832	0.425938	0.458245	0.625851
12	0	0	0	0	0	0	0	0	0	0
12	1.5	11.4	8.79787	8.79787	13.5857	12.8153	11.1164	-1.2972	-0.890468	0.2057
12	3	15.4	13.9998	13.9998	15.2911	15.0712	14.968	0.0574371	0.175905	0.232737
12	6	17.5	14.2821	14.2821	14.6104	14.4453	14.625	1.59469	1.70506	1.58505
12	12	14	12.9705	12.9705	13.2854	13.1352	13.2868	0.433721	0.530839	0.432829
12	24	9	10.6607	10.6607	10.9849	10.8607	10.9626	-1.45694	-1.38135	-1.44348
12	36	8.9	8.76221	8.76221	9.08283	8.97996	9.04497	-0.162299	-0.071799	-0.129233
12	48	6.6	7.20181	7.20181	7.51009	7.42494	7.46279	-0.977087	-0.895833	-0.932182
12	72	4.2	4.86516	4.86516	5.13444	5.0761	5.08031	-1.46741	-1.39162	-1.39714
12	96	3.6	3.28664	3.28664	3.51027	3.47031	3.45842	0.206105	0.301335	0.330069
12	120	2.6	2.22028	2.22028	2.39987	2.37249	2.35433	0.672373	0.773189	0.841369
13	0	0	0	0	0	0	0	0	0	0
13	1.5	0.6	8.08259	8.08259	0.661986	0.646182	0.588125	-0.754983	-0.576247	0.162802
13	3	2.8	12.8616	12.8616	6.10371	6.14623	6.00267	-4.36418	-4.38978	-4.30193
13	6	13.8	13.1209	13.1209	11.4869	11.5022	11.3466	1.62362	1.61072	1.74337
13	9	15	12.5143	12.5143	13.2424	13.197	13.0827	1.07013	1.10161	1.18164
13	24	10.5	9.79398	9.79398	11.3217	11.2122	11.1775	-0.58518	-0.512152	-0.488738
13	36	9.1	8.04984	8.04984	8.99526	8.91272	8.88028	0.093883	0.169421	0.199493
13	48	6.6	6.6163	6.6163	7.13232	7.07251	7.04112	-0.601781	-0.53868	-0.505133
13	72	4.9	4.46962	4.46962	4.48327	4.45291	4.42591	0.749477	0.809547	0.863683
13	96	2.4	3.01944	3.01944	2.8181	2.80359	2.78203	-1.19625	-1.1607	-1.10722
13	120	1.9	2.03977	2.03977	1.77141	1.76516	1.74873	0.585307	0.615931	0.697488
14	0	0	0	0	0	0	0	0	0	0
14	1.5	3.6	8.08259	8.08259	4.37473	4.42463	3.58531	-1.42789	-1.50272	0.0330467
14	3	12.9	12.8616	12.8616	11.9783	11.8335	11.6669	0.620403	0.726689	0.8522
14	6	12.9	13.1209	13.1209	11.8512	11.6561	11.7246	0.713583	0.860438	0.808285
14	9	10.2	12.5143	12.5143	11.2013	11.0238	11.0847	-0.720783	-0.602521	-0.643541
14	24	6.4	9.79398	9.79398	8.44037	8.33453	8.35506	-1.94914	-1.8715	-1.88671
14	36	6.9	8.04984	8.04984	6.7303	6.6638	6.6639	0.203297	0.285796	0.285671
14	48	4.5	6.6163	6.6163	5.36671	5.32798	5.31505	-1.30214	-1.253	-1.23643
14	72	3.2	4.46962	4.46962	3.41235	3.40599	3.38115	-0.501765	-0.487644	-0.431992
14	96	2.4	3.01944	3.01944	2.1697	2.17733	2.15091	0.855823	0.824567	0.933743
14	120	1.3	2.03977	2.03977	1.37958	1.39189	1.3683	-0.465098	-0.532323	-0.402449
15	0	0	0	0	0	0	0	0	0	0
15	0.5	0	0	0	0	0	0	0	0	0
15	1	2.7	1.98062	1.98062	3.10615	3.50263	2.67308	-1.05428	-1.84763	0.0811872
15	2	11.6	7.14899	7.14899	10.2783	11.3662	10.9008	1.03683	0.165868	0.517207
15	3	11.6	8.53648	8.53648	11.4974	11.6258	11.5921	0.0719182	-0.0178761	0.00549227
15	6	11.3	8.70858	8.70858	11.0107	10.8206	10.8645	0.211873	0.357189	0.323237
15	9	9.7	8.30593	8.30593	10.2043	10.0362	10.0695	-0.398447	-0.270135	-0.295892
15	24	6.5	6.50043	6.50043	6.96589	6.88905	6.88612	-0.539269	-0.455342	-0.452104
15	36	5.2	5.34281	5.34281	5.13254	5.09835	5.08097	0.105981	0.160763	0.188891
15	48	3.6	4.39135	4.39135	3.7817	3.77311	3.74903	-0.387407	-0.369932	-0.320511
15	72	2.4	2.96656	2.96656	2.05304	2.06652	2.04109	1.36262	1.30113	1.41779
15	96	0.9	2.00405	2.00405	1.11457	1.13183	1.11124	-1.55225	-1.65151	-1.53271
16	0	0	0	0	0	0	0	0	0	0
16	1	6.6	2.2447	2.2447	7.34303	7.8748	6.37968	-0.815875	-1.30526	0.278446
16	3	11.9	9.67467	9.67467	12.0967	12.2082	12.2296	-0.131117	-0.20354	-0.217287
16	6	11.7	9.86972	9.86972	11.681	11.7006	11.8013	0.0131495	-0.00038873	-0.0691905
16	9	12.2	9.41339	9.41339	11.1878	11.2005	11.2892	0.729504	0.719492	0.650509
16	24	8.1	7.36715	7.36715	9.01619	9.00321	9.04258	-0.819329	-0.808883	-0.840467
16	36	7.4	6.05519	6.05519	7.58659	7.56004	7.57174	-0.198305	-0.170689	-0.182879
16	48	6.8	4.97686	4.97686	6.38366	6.34821	6.34014	0.52586	0.57383	0.584822
16	72	5.3	3.3621	3.3621	4.51978	4.47615	4.44534	1.39187	1.48401	1.55018
16	96	3	2.27126	2.27126	3.2001	3.15616	3.11682	-0.504174	-0.398935	-0.302201
16	120	2	1.53434	1.53434	2.26574	2.22542	2.18533	-0.945683	-0.816736	-0.683808
17	0	0	0	0	0	0	0	0	0	0
17	24	10.4	7.5405	7.5405	9.45918	9.38914	9.51675	0.801948	0.868085	0.748324
17	36	8.9	6.19766	6.19766	7.91978	7.86717	7.95443	0.997946	1.05853	0.958477
17	48	7	5.09396	5.09396	6.6309	6.59191	6.64858	0.448819	0.499154	0.426176
17	72	4.4	3.44121	3.44121	4.64826	4.62804	4.64483	-0.430644	-0.397299	-0.424994
17	96	3.2	2.3247	2.3247	3.25844	3.24925	3.24496	-0.144603	-0.122219	-0.111723
17	120	2.4	1.57044	1.57044	2.28417	2.28123	2.26699	0.408881	0.419784	0.473064
18	0	0	0	0	0	0	0	0	0	0
18	24	7.6	10.1407	10.1407	8.10147	7.98185	8.07623	-0.499088	-0.385731	-0.475449
18	36	6.4	8.33479	8.33479	6.8256	6.73773	6.79795	-0.50276	-0.404158	-0.472008
18	48	6	6.8505	6.8505	5.75067	5.68753	5.722	0.349586	0.442978	0.391739
18	72	4	4.62784	4.62784	4.082	4.05269	4.05403	-0.161967	-0.104832	-0.107451
18	96	3.1	3.12632	3.12632	2.89753	2.88778	2.87227	0.563428	0.59255	0.639276
18	120	2	2.11198	2.11198	2.05675	2.05771	2.035	-0.222477	-0.226121	-0.138672
19	0	0	0	0	0	0	0	0	0	0
19	24	7.6	9.70731	9.70731	8.81119	8.67236	8.80038	-1.10834	-0.997005	-1.0998
19	36	6.6	7.9786	7.9786	6.64466	6.5447	6.61656	-0.0541869	0.0681338	-0.0201833
19	48	5.4	6.55774	6.55774	5.01084	4.93903	4.97466	0.6262	0.752531	0.689398
19	72	3.4	4.43006	4.43006	2.84962	2.81285	2.81206	1.5573	1.68305	1.68578
19	96	1.2	2.99272	2.99272	1.62055	1.60196	1.5896	-2.09243	-2.02314	-1.97616
19	120	0.9	2.02172	2.02172	0.921593	0.912338	0.898562	-0.188912	-0.109043	0.0129001
20	0	0	0	0	0	0	0	0	0	0
20	24	6.6	8.27721	8.27721	6.59826	6.47633	6.63612	0.00212081	0.153973	-0.0438804
20	36	5.3	6.80318	6.80318	5.23564	5.14386	5.24248	0.0991202	0.244746	0.0884584
20	48	3.6	5.59165	5.59165	4.15441	4.08554	4.14153	-1.07601	-0.958238	-1.05428
20	72	2.7	3.77742	3.77742	2.61571	2.57734	2.58468	0.259838	0.383746	0.359739
20	96	1.4	2.55183	2.55183	1.64691	1.62589	1.61307	-1.20881	-1.12023	-1.06504
20	120	1.1	1.72388	1.72388	1.03693	1.02568	1.0067	0.490445	0.584213	0.747267
21	0	0	0	0	0	0	0	0	0	0
21	24	9.6	7.67051	7.67051	9.11151	9.07521	9.15126	0.432275	0.466259	0.395378
21	36	8	6.30452	6.30452	7.75847	7.72595	7.77023	0.25101	0.286001	0.238425
21	48	6.6	5.18179	5.18179	6.60635	6.5773	6.59762	-0.00775341	0.027828	0.00291057
21	72	5.6	3.50054	3.50054	4.78997	4.76693	4.75657	1.36352	1.40909	1.42972
21	96	3.5	2.36478	2.36478	3.473	3.45485	3.42926	0.062689	0.10536	0.166332
21	120	2.3	1.59752	1.59752	2.51812	2.50392	2.47233	-0.698407	-0.656659	-0.562019
22	0	0	0	0	0	0	0	0	0	0
22	24	7.3	8.06053	8.06053	7.20341	6.9972	7.06201	0.108114	0.348921	0.271724
22	36	6.1	6.62509	6.62509	6.00916	5.86181	5.89719	0.121883	0.327628	0.277299
22	48	4.3	5.44527	5.44527	5.01291	4.91066	4.92449	-1.14667	-1.00266	-1.02249
22	72	3.2	3.67854	3.67854	3.48852	3.44632	3.43395	-0.666852	-0.57628	-0.549329
22	96	2.3	2.48502	2.48502	2.42769	2.41864	2.39457	-0.42408	-0.395496	-0.318439
22	120	1.9	1.67875	1.67875	1.68945	1.69741	1.66979	1.00489	0.962351	1.11164
23	0	0	0	0	0	0	0	0	0	0
23	24	8.9	7.5405	7.5405	9.66363	9.4939	9.68499	-0.637144	-0.504388	-0.653522
23	36	8.4	6.19766	6.19766	7.92442	7.80426	7.92361	0.4839	0.61549	0.484771
23	48	8	5.09396	5.09396	6.49822	6.41533	6.48256	1.86341	1.99167	1.88738
23	72	4.4	3.44121	3.44121	4.36966	4.33504	4.33905	0.0559749	0.120832	0.113263
23	96	3.2	2.3247	2.3247	2.93834	2.92932	2.9043	0.71801	0.745053	0.820915
23	120	1.7	1.57044	1.57044	1.97586	1.97943	1.94397	-1.12571	-1.13823	-1.01191
24	0	0	0	0	0	0	0	0	0	0
24	24	9.8	9.53396	9.53396	9.35744	9.4045	9.54162	0.381334	0.339081	0.218343
24	36	8.4	7.83612	7.83612	7.84993	7.90007	7.9809	0.565002	0.510235	0.423406
24	48	6.6	6.44064	6.44064	6.58528	6.63631	6.67548	0.0180283	-0.0441112	-0.0911631
24	72	4.8	4.35096	4.35096	4.63437	4.68292	4.67028	0.288167	0.201581	0.223963
24	96	3.2	2.93928	2.93928	3.26142	3.30451	3.2674	-0.151856	-0.255013	-0.166331
24	120	2.4	1.98562	1.98562	2.29522	2.33184	2.28593	0.368091	0.235692	0.402348
25	0	0	0	0	0	0	0	0	0	0
25	24	8.2	9.96733	9.96733	8.82143	8.84497	8.91094	-0.568002	-0.587947	-0.643287
25	36	7.5	8.19231	8.19231	7.8008	7.82153	7.8687	-0.310909	-0.331459	-0.377805
25	48	6.8	6.7334	6.7334	6.89825	6.91652	6.94837	-0.114844	-0.135831	-0.172165
25	72	5.5	4.54873	4.54873	5.39435	5.40852	5.41803	0.157912	0.136374	0.121979
25	96	4.5	3.07288	3.07288	4.21832	4.22931	4.22475	0.538409	0.516053	0.52532
25	120	3.7	2.07587	2.07587	3.29868	3.3072	3.29428	0.98096	0.95764	0.993038
26	0	0	0	0	0	0	0	0	0	0
26	24	11	9.70731	9.70731	10.8313	10.8672	11.006	0.1256	0.0985316	-0.00441303
26	36	10	7.9786	7.9786	9.11284	9.12116	9.20317	0.784953	0.776885	0.698108
26	48	8.2	6.55774	6.55774	7.66704	7.65565	7.69564	0.560481	0.57331	0.528439
26	72	6	4.43006	4.43006	5.4272	5.3932	5.38095	0.850985	0.907178	0.92761
26	96	3.7	2.99272	2.99272	3.8417	3.79937	3.76247	-0.29741	-0.210875	-0.133866
26	120	2.6	2.02172	2.02172	2.71939	2.67655	2.63079	-0.354001	-0.23061	-0.0943772
27	0	0	0	0	0	0	0	0	0	0
27	24	10	10.4007	10.4007	9.90142	9.91592	10.032	0.0802794	0.0683691	-0.0256993
27	36	9	8.5485	8.5485	8.41682	8.4182	8.48753	0.55866	0.557254	0.486839
27	48	7.3	7.02615	7.02615	7.15483	7.14669	7.18085	0.1636	0.172963	0.133787
27	72	5.2	4.7465	4.7465	5.17012	5.15083	5.14003	0.0465945	0.0769698	0.0940797
27	96	3.7	3.20648	3.20648	3.73596	3.71235	3.67921	-0.0776167	-0.0268306	0.045559
27	120	2.7	2.16613	2.16613	2.69963	2.6756	2.63357	0.00110213	0.0735256	0.203397
28	0	0	0	0	0	0	0	0	0	0
28	24	11.8	10.4007	10.4007	10.831	10.7306	10.802	0.721357	0.803526	0.744968
28	36	9.2	8.5485	8.5485	9.01928	8.94163	8.97303	0.161555	0.232982	0.203948
28	48	7.7	7.02615	7.02615	7.51062	7.45089	7.45376	0.203313	0.269571	0.266361
28	72	4.9	4.7465	4.7465	5.20814	5.17358	5.14338	-0.477044	-0.426378	-0.38153
28	96	3.4	3.20648	3.20648	3.61152	3.59232	3.54913	-0.472223	-0.431659	-0.338785
28	120	2.7	2.16613	2.16613	2.50436	2.49435	2.44903	0.629884	0.664749	0.826271
29	0	0	0	0	0	0	0	0	0	0
29	24	10.1	10.4007	10.4007	9.58649	9.61226	9.74419	0.431905	0.409123	0.294423
29	36	8	8.5485	8.5485	7.97463	7.97134	8.05908	0.025651	0.0289935	-0.0591131
29	48	6	7.02615	7.02615	6.63379	6.61053	6.66539	-0.770333	-0.744677	-0.804912
29	72	4.9	4.7465	4.7465	4.59054	4.54619	4.55938	0.543542	0.627511	0.602358
29	96	3.4	3.20648	3.20648	3.17663	3.1265	3.11879	0.566969	0.705339	0.727004
29	120	2	2.16613	2.16613	2.19821	2.15015	2.13337	-0.727017	-0.563059	-0.504074
30	0	0	0	0	0	0	0	0	0	0
30	24	8.3	13.2609	13.2609	8.87134	8.77403	8.89298	-0.519278	-0.43561	-0.537632
30	36	7	10.8993	10.8993	7.4095	7.34437	7.4122	-0.445611	-0.378066	-0.448391
30	48	5.6	8.95835	8.95835	6.18854	6.14767	6.17799	-0.766799	-0.718293	-0.754344
30	72	4.1	6.05178	6.05178	4.31705	4.30747	4.29188	-0.405384	-0.388347	-0.360475
30	96	3.1	4.08827	4.08827	3.01152	3.0181	2.98159	0.236891	0.218805	0.320215
30	120	2.2	2.76182	2.76182	2.1008	2.11468	2.07132	0.380732	0.325311	0.500896
31	0	0	0	0	0	0	0	0	0	0
31	24	9.9	9.1006	9.1006	8.93523	9.02243	9.05154	0.870587	0.784247	0.7558
31	36	7.5	7.47994	7.47994	7.46693	7.53203	7.54356	0.0357124	-0.0342914	-0.0465581
31	48	6.5	6.14789	6.14789	6.23991	6.28783	6.28681	0.336083	0.272066	0.273421
31	72	4.1	4.15319	4.15319	4.35763	4.38206	4.36655	-0.476695	-0.518989	-0.492192
31	96	2.9	2.80567	2.80567	3.04314	3.05391	3.03282	-0.379269	-0.406345	-0.353108
31	120	2.3	1.89536	1.89536	2.12518	2.1283	2.10647	0.663289	0.650474	0.740793
32	0	0	0	0	0	0	0	0	0	0
32	24	9.5	10.8341	10.8341	9.03517	9.13441	9.28618	0.414818	0.322703	0.185655
32	36	7.8	8.90469	8.90469	7.66218	7.73838	7.83627	0.145034	0.0642022	-0.037322
32	48	6.4	7.31891	7.31891	6.49783	6.55571	6.61275	-0.121389	-0.191509	-0.259405
32	72	4.5	4.94427	4.94427	4.67305	4.70499	4.70898	-0.298576	-0.35129	-0.357827
32	96	3.4	3.34009	3.34009	3.36072	3.37674	3.35329	0.0942477	0.0555426	0.112302
32	120	2.5	2.25639	2.25639	2.41693	2.42346	2.3879	0.277129	0.254642	0.378507
33	0	0	0	0	0	0	0	0	0	0
33	24	8.9	8.06053	8.06053	8.49033	8.45651	8.53912	0.389046	0.422856	0.340755
33	36	7.7	6.62509	6.62509	7.28853	7.27085	7.30948	0.455192	0.475902	0.43078
33	48	6.9	5.44527	5.44527	6.25684	6.25143	6.2569	0.828819	0.836508	0.82873
33	72	4.4	3.67854	3.67854	4.61089	4.62134	4.58464	-0.368787	-0.386184	-0.324729
33	96	3.5	2.48502	2.48502	3.39794	3.41631	3.35932	0.242184	0.197527	0.337654
33	120	2.5	1.67875	1.67875	2.50407	2.52549	2.46149	-0.01309	-0.0813791	0.126153
