# Supplementary material for: Automated Pharmacometric Model Development by Leveraging Low‐Dimensional Neural ODEs and LASSO Regression
Source: CPT Pharmacometrics Syst Pharmacol. 2026 Jun 24;15(7):e70285. doi: 10.1002/psp4.70285 (PMC13291805; doi:10.1002/psp4.70285)
Supplement: Supplementary file 2 — Data S2: Supporting Information. [file PSP4-15-e70285-s002.zip › Supplemental_files/Warf_node_mlx_file_ind/predictions_ypca.txt]

id	time	ypca	popPred_medianCOV	popPred	indivPred_SAEM	indivPred_mean	indivPred_mode	indWRes_SAEM	indWRes_mean	indWRes_mode
1	24	44	37.0193	37.0193	38.3563	39.021	38.7631	1.49321	1.29516	1.37122
1	36	27	23.927	23.927	28.4307	28.0684	27.9238	-0.508548	-0.384602	-0.334241
1	48	28	18.9423	18.9423	29.8953	29.0642	28.9127	-0.641214	-0.370151	-0.319097
1	72	31	21.0226	21.0226	42.3274	41.759	41.425	-2.71889	-2.61724	-2.5562
1	96	60	27.9879	27.9879	53.3679	53.5359	53.9623	1.26542	1.22953	1.13943
1	120	65	34.786	34.786	60.8384	61.8802	62.2092	0.697275	0.513993	0.457374
1	144	71	40.1675	40.1675	65.6826	67.0698	66.5255	0.825684	0.597751	0.686058
2	0	100	95.1495	95.1495	96.7978	96.8312	96.9868	0.338167	0.33453	0.317597
2	24	49	36.9903	36.9903	42.0274	41.6767	42.5863	1.68545	1.78493	1.53022
2	36	32	23.8845	23.8845	30.1966	29.4981	30.3503	0.604107	0.857647	0.549878
2	48	26	18.9231	18.9231	24.844	23.9854	24.7191	0.469143	0.846319	0.522406
2	72	22	21.0044	21.0044	23.92	23.0432	23.5196	-0.808738	-0.45581	-0.650738
2	96	28	27.9788	27.9788	27.9701	27.2609	27.5561	0.0107919	0.273823	0.162716
2	120	33	34.7867	34.7867	32.8267	32.3331	32.5101	0.0534572	0.208851	0.152601
3	0	100	95.1495	95.1495	96.4636	96.1737	96.0033	0.374749	0.406692	0.425552
3	24	46	37.0193	37.0193	38.9029	39.1481	38.9738	1.85169	1.77666	1.8299
3	36	22	23.9271	23.9271	24.5137	24.7279	24.617	-1.03364	-1.11219	-1.07167
3	48	19	18.9423	18.9423	18.3261	18.3536	18.5489	0.368345	0.352794	0.243702
3	72	20	21.0227	21.0227	23.3976	23.3661	23.6737	-1.46243	-1.45081	-1.56319
3	96	42	27.988	27.988	35.5803	35.8116	35.9026	1.82935	1.75218	1.72209
3	120	49	34.786	34.786	47.1772	47.7391	47.5279	0.39299	0.268672	0.315058
3	144	54	40.1675	40.1675	56.2968	57.1576	56.6717	-0.41562	-0.562857	-0.480287
4	0	100	95.1495	95.1495	95.0008	94.912	94.8009	0.537883	0.547948	0.560568
4	24	30	36.8896	36.8896	35.1349	35.4673	35.3979	-1.48153	-1.56284	-1.54599
4	36	24	22.7857	22.7857	21.5994	21.7403	21.6492	1.1175	1.04522	1.09187
4	48	13	15.3536	15.3536	14.2203	14.0274	13.822	-0.853493	-0.728154	-0.590908
4	72	9	15.8676	15.8676	9.20332	8.84684	8.56027	-0.215986	0.168928	0.500412
4	96	9	23.4818	23.4818	9.38623	9.20571	8.87826	-0.402682	-0.218472	0.133829
4	120	11	31.356	31.356	10.927	11.0012	10.6719	0.0658082	-0.00103764	0.302557
4	144	12	37.7046	37.7046	12.5678	12.8836	12.5574	-0.447467	-0.679913	-0.439592
5	0	82	95.1495	95.1495	94.9436	94.7951	94.9365	-1.39348	-1.37964	-1.39282
5	24	43	44.9263	44.9263	39.0831	38.8642	39.0626	1.01729	1.08013	1.02315
5	36	25	36.1485	36.1485	25.0634	24.8183	24.9318	-0.0255031	0.0738241	0.0275924
5	48	18	32.8811	32.8811	17.997	17.5028	17.5469	0.0016582	0.284238	0.258352
5	72	17	33.8858	33.8858	17.5154	16.9044	16.9262	-0.2944	0.0565256	0.0435979
5	96	23	37.9848	37.9848	23.8429	23.4029	23.4682	-0.356154	-0.173399	-0.200916
5	120	29	42.0326	42.0326	31.0622	30.8419	30.972	-0.671837	-0.604307	-0.644308
5	144	41	45.2464	45.2464	37.3256	37.2989	37.4846	0.998683	1.00665	0.951478
6	0	100	95.1495	95.1495	95.3065	95.2163	95.1183	0.503378	0.513533	0.524592
6	24	34	36.9242	36.9242	35.8565	36.2833	36.0995	-0.52501	-0.63819	-0.589768
6	36	23	22.9426	22.9426	23.9048	24.1501	24.0459	-0.381338	-0.47992	-0.438271
6	48	20	16.2802	16.2802	18.1319	18.3187	18.2711	1.03175	0.919335	0.947776
6	72	16	17.5339	17.5339	15.4534	15.7716	15.7709	0.35267	0.144468	0.14491
6	96	17	25.0016	25.0016	17.1191	17.6802	17.6695	-0.0695569	-0.385003	-0.379185
6	120	18	32.538	32.538	19.5412	20.3631	20.3223	-0.791267	-1.16532	-1.14748
6	144	25	38.5621	38.5621	21.6784	22.7278	22.6521	1.5407	1.00629	1.04319
7	24	36	37.3504	37.3504	38.4938	38.5875	38.5614	-0.657488	-0.680538	-0.674145
7	36	33	25.674	25.674	29.776	29.9234	30.0351	1.09502	1.03989	0.99848
7	48	28	21.6331	21.6331	33.6326	33.9207	34.0901	-1.69672	-1.76857	-1.81025
7	72	52	23.9426	23.9426	53.0997	53.7141	53.868	-0.210871	-0.324962	-0.353144
7	96	80	30.3632	30.3632	71.3978	72.2213	72.3183	1.22953	1.09922	1.08407
7	120	90	36.5456	36.5456	84.5326	84.9568	85.1771	0.660702	0.606417	0.578437
7	144	100	41.4168	41.4168	93.2408	93.4375	94.0805	0.740908	0.717835	0.643098
8	0	88	95.1495	95.1495	94.5557	94.0638	94.0528	-0.708654	-0.65889	-0.657778
8	24	35	36.8691	36.8691	34.2947	34.2836	34.1237	0.208402	0.211748	0.260238
8	36	20	22.7244	22.7244	20.4792	20.5511	20.4038	-0.234993	-0.269334	-0.198763
8	48	12	14.2883	14.2883	12.95	13.0098	12.7867	-0.727373	-0.769726	-0.609773
8	72	16	12.6365	12.6365	15.4789	15.5576	15.1968	0.335721	0.283621	0.52673
8	96	23	20.3322	20.3322	26.1602	26.2886	25.9387	-1.21913	-1.26256	-1.14319
8	120	36	28.865	28.865	36.1675	36.3311	36.0028	-0.0469593	-0.0924215	-0.000794272
8	144	48	35.8834	35.8834	43.6615	43.843	43.5255	1.00987	0.96366	1.04475
9	0	92	95.1495	95.1495	94.3226	93.9963	94.3102	-0.251685	-0.217077	-0.250372
9	24	33	39.6771	39.6771	35.2865	35.1771	35.2907	-0.656904	-0.627387	-0.658031
9	36	22	29.9663	29.9663	21.5091	21.4696	21.4827	0.229479	0.248382	0.242066
9	48	16	26.6517	26.6517	16.0438	16.0691	15.5317	-0.0272265	-0.0429501	0.300696
9	72	18	28.6629	28.6629	19.6253	19.8629	19.5826	-0.830929	-0.941297	-0.81083
9	96	32	34.0812	34.0812	27.9687	28.4276	28.443	1.45624	1.26998	1.26386
9	120	30	39.2567	39.2567	35.1973	35.8469	36.0338	-1.49692	-1.65389	-1.698
9	144	45	43.3194	43.3194	40.3293	41.1275	41.4104	1.176	0.956318	0.880462
10	0	90	95.1495	95.1495	94.8094	94.6444	94.8569	-0.518498	-0.501577	-0.523364
10	24	39	36.9488	36.9488	36.3615	36.5188	36.4809	0.735905	0.689094	0.700343
10	36	22	23.379	23.379	23.0355	23.2951	23.1235	-0.452587	-0.559849	-0.489219
10	48	17	17.7667	17.7667	17.0063	17.2835	17.0299	-0.00371946	-0.164057	-0.0175475
10	72	17	19.6176	19.6176	16.4696	16.6751	16.3806	0.321722	0.194666	0.377632
10	96	22	26.8089	26.8089	21.4702	21.5818	21.2748	0.248062	0.194813	0.342646
10	120	25	33.9057	33.9057	27.2162	27.2577	26.9086	-0.822329	-0.836471	-0.716149
10	144	33	39.5436	39.5436	32.2584	32.248	31.8426	0.232782	0.23612	0.367967
12	0	100	95.1495	95.1495	95.4288	95.7128	95.5002	0.489632	0.457861	0.48163
12	24	37	36.913	36.913	36.963	37.3984	37.1027	0.0101551	-0.10808	-0.0280852
12	36	24	22.7836	22.7836	22.8371	23.2208	22.9648	0.512591	0.337907	0.453792
12	48	14	15.0629	15.0629	14.1969	14.5444	14.3267	-0.137911	-0.372533	-0.226873
12	72	11	15.1787	15.1787	9.93234	10.5699	10.2756	1.05467	0.400368	0.692748
12	96	14	22.8206	22.8206	15.7506	16.5013	16.1938	-1.10887	-1.51425	-1.3526
12	120	23	30.8389	30.8389	23.1622	23.9439	23.6105	-0.070507	-0.397179	-0.260449
12	144	33	37.3307	37.3307	29.5347	30.3264	29.9497	1.18644	0.891837	1.0301
13	0	85	95.1495	95.1495	92.7382	93.0692	92.7878	-0.852791	-0.88612	-0.857799
13	24	25	36.9348	36.9348	30.3524	30.8713	30.0917	-1.78392	-1.92448	-1.71153
13	36	15	22.9694	22.9694	16.9842	17.4383	16.7857	-1.16795	-1.39883	-1.06323
13	48	11	16.3623	16.3623	9.96868	10.4085	10.6709	1.01522	0.558677	0.30351
14	0	88	95.1495	95.1495	94.8993	94.848	94.975	-0.743108	-0.737978	-0.750663
14	24	41	36.9348	36.9348	37.751	37.7042	37.7135	0.873232	0.886898	0.884185
14	36	23	22.9694	22.9694	23.6174	23.5526	23.5247	-0.263315	-0.23632	-0.22466
14	48	16	16.3623	16.3623	15.992	15.745	15.5835	0.00499385	0.16157	0.26657
14	72	14	17.5659	17.5659	14.6273	14.3261	14.0754	-0.42693	-0.226458	-0.0532642
14	96	18	25.008	25.008	19.6569	19.559	19.491	-0.845739	-0.799666	-0.767402
14	120	22	32.5333	32.5333	25.1338	25.2739	25.3856	-1.25739	-1.30648	-1.34522
14	144	35	38.5554	38.5554	29.4947	29.8442	30.071	1.88742	1.74721	1.65796
15	0	85	95.1495	95.1495	93.7356	93.9346	93.6389	-0.95252	-0.972164	-0.94294
15	24	32	39.6771	39.6771	34.384	34.6719	34.345	-0.702662	-0.781067	-0.691947
15	36	22	29.9663	29.9663	22.6272	22.5936	22.4838	-0.278956	-0.264402	-0.216523
15	48	21	26.6517	26.6517	21.1612	20.8822	20.8257	-0.076571	0.0566731	0.0840932
15	72	28	28.6629	28.6629	30.0882	29.8477	29.427	-0.702017	-0.626087	-0.490335
15	96	38	34.0812	34.0812	40.7836	40.8384	40.1514	-0.693147	-0.705856	-0.544066
15	120	46	39.2567	39.2567	48.6631	49.0246	48.8626	-0.556784	-0.627751	-0.596068
15	144	65	43.3194	43.3194	53.7593	54.3926	55.0115	2.12927	1.98611	1.84936
16	0	100	95.1495	95.1495	96.7292	96.632	96.2951	0.345662	0.356282	0.393294
16	24	43	37.7617	37.7617	38.7679	38.8059	38.7661	1.10799	1.09698	1.10852
16	36	26	26.8559	26.8559	24.3487	24.4099	24.4004	0.683545	0.656584	0.660735
16	48	15	23.1377	23.1377	15.5967	15.7488	15.6587	-0.381575	-0.474365	-0.419583
16	72	13	25.447	25.447	13.2531	13.5058	13.2245	-0.189516	-0.371852	-0.16841
16	96	21	31.5887	31.5887	20.9806	20.7437	20.5789	0.00927759	0.124106	0.205531
16	120	28	37.4503	37.4503	30.1896	29.3485	29.331	-0.733652	-0.464571	-0.458813
16	144	39	42.0523	42.0523	38.1854	36.7954	36.8832	0.216487	0.607729	0.582156
17	0	100	95.1495	95.1495	96.1988	95.9751	96.0556	0.40391	0.428674	0.419758
17	24	42	37.5469	37.5469	40.134	40.3516	41.0457	0.472081	0.414809	0.236129
17	36	32	26.3704	26.3704	28.8161	29.0103	29.3752	1.11685	1.04184	0.903475
17	48	26	22.5407	22.5407	25.5279	25.6154	25.768	0.186549	0.151452	0.0908456
17	72	31	24.8416	24.8416	30.1591	30.0167	30.0537	0.282053	0.331339	0.318491
17	96	33	31.0977	31.0977	39.282	39.0025	39.1416	-1.62338	-1.56213	-1.59273
17	120	54	37.094	37.094	47.9958	47.6585	47.9623	1.27261	1.35351	1.2806
18	0	100	95.1495	95.1495	94.9745	95.1831	95.0787	0.540855	0.517276	0.529071
18	24	35	36.8982	36.8982	35.5909	35.4256	35.5701	-0.168333	-0.121812	-0.162512
18	36	23	22.8326	22.8326	23.6038	23.5025	23.3266	-0.257675	-0.215345	-0.14101
18	48	17	15.705	15.705	18.0662	18.0673	17.7409	-0.590959	-0.591506	-0.417968
18	72	18	16.5568	16.5568	16.1845	16.3455	15.9873	1.12001	1.01092	1.2565
18	96	18	24.115	24.115	18.6675	18.9515	18.6739	-0.358362	-0.503321	-0.361643
18	120	21	31.8531	31.8531	21.8124	22.182	22.0136	-0.374566	-0.536075	-0.463156
19	0	100	95.1495	95.1495	94.901	94.8704	94.8224	0.549189	0.552669	0.558115
19	24	32	36.9307	36.9307	33.9121	34.591	34.2864	-0.571299	-0.759147	-0.675779
19	36	20	22.9822	22.9822	21.3936	21.8091	21.4606	-0.65484	-0.834236	-0.684243
19	48	18	16.4331	16.4331	16.9388	17.0436	16.6939	0.626297	0.56103	0.781847
19	72	18	17.7829	17.7829	18.3157	18.0969	17.781	-0.172678	-0.053607	0.123302
19	96	19	25.2187	25.2187	23.044	22.7231	22.4018	-1.76687	-1.64916	-1.52801
19	120	29	32.701	32.701	27.1191	26.7908	26.4287	0.700389	0.832532	0.982053
20	0	100	95.1495	95.1495	95.641	95.2533	95.4608	0.465872	0.509367	0.486043
20	24	33	37.0513	37.0513	35.5257	36.1711	36.3317	-0.720819	-0.88905	-0.930011
20	36	28	24.4948	24.4948	24.0673	24.5746	24.4922	1.64657	1.40511	1.44367
20	48	18	20.0215	20.0215	19.1705	19.4715	19.2534	-0.612263	-0.758121	-0.652892
20	72	18	22.2758	22.2758	18.1885	18.1285	17.8639	-0.103777	-0.0709974	0.0762442
20	96	17	29.0347	29.0347	20.902	20.6399	20.4202	-1.8757	-1.77144	-1.68204
20	120	26	35.5711	35.5711	23.8045	23.4547	23.3065	0.92918	1.09296	1.1638
21	0	100	95.1495	95.1495	95.9917	95.8509	96.0341	0.426832	0.442479	0.422137
21	24	41	37.4518	37.4518	39.5641	39.6485	39.9655	0.368448	0.346062	0.262816
21	36	30	26.0199	26.0199	27.4303	27.1422	27.4488	0.946202	1.06323	0.938771
21	48	22	22.0891	22.0891	22.1646	21.7709	22.0387	-0.0747313	0.105819	-0.0176495
21	72	23	24.3992	24.3992	21.8459	21.7336	21.8254	0.531334	0.585975	0.54125
21	96	23	30.7398	30.7398	26.5073	26.894	26.8198	-1.33562	-1.4619	-1.43795
21	120	35	36.8233	36.8233	31.8329	32.7048	32.492	1.0072	0.710746	0.781623
22	0	100	95.1495	95.1495	95.6819	95.8947	95.978	0.461307	0.437609	0.428352
22	24	46	37.1586	37.1586	38.9234	39.1018	39.5005	1.84537	1.79073	1.67042
22	36	27	25.0395	25.0395	28.9442	29.0261	29.0408	-0.679029	-0.705653	-0.710439
22	48	22	20.7562	20.7562	26.3812	26.335	26.1537	-1.67624	-1.66143	-1.60278
22	72	36	23.0388	23.0388	31.095	30.8804	30.6863	1.59635	1.67761	1.75207
22	96	40	29.6453	29.6453	39.4476	39.1858	39.1675	0.14217	0.21092	0.215743
22	120	44	36.0183	36.0183	47.1743	46.9548	47.1054	-0.684398	-0.640025	-0.670527
23	0	100	95.1495	95.1495	95.6304	95.4021	95.2294	0.467056	0.49263	0.51206
23	24	35	37.5469	37.5469	37.4652	37.4165	37.4441	-0.667557	-0.655221	-0.662212
23	36	27	26.3704	26.3704	25.8571	25.9015	25.753	0.445973	0.427933	0.48854
23	48	23	22.5407	22.5407	22.8979	22.9655	22.7187	0.0449032	0.0151151	0.124621
23	72	27	24.8416	24.8416	28.5333	28.5565	28.2426	-0.543111	-0.550868	-0.444575
23	96	43	31.0977	31.0977	38.1835	38.1512	37.771	1.28006	1.28971	1.40466
23	120	43	37.094	37.094	46.8769	46.8154	46.341	-0.841132	-0.828869	-0.733179
24	0	100	95.1495	95.1495	95.1384	95.2322	95.2828	0.522329	0.511749	0.506043
24	24	34	36.9351	36.9351	35.824	35.5888	35.8397	-0.516268	-0.452621	-0.520488
24	36	24	23.0482	23.0482	22.5286	22.3569	22.4245	0.657281	0.739514	0.706972
24	48	15	16.8288	16.8288	16.3153	16.1882	16.0665	-0.805112	-0.73285	-0.662604
24	72	15	18.3107	18.3107	14.6583	14.4989	14.2341	0.232095	0.343957	0.535158
24	96	19	25.6823	25.6823	18.0685	17.8076	17.5011	0.51625	0.670278	0.856913
24	120	19	33.0568	33.0568	22.1612	21.7881	21.4589	-1.43505	-1.28688	-1.152
25	0	88	95.1495	95.1495	93.9541	93.9686	93.9598	-0.647726	-0.649205	-0.648307
25	24	37	36.909	36.909	35.7531	35.9473	36.0456	0.353617	0.296948	0.268488
25	36	20	22.8796	22.8796	23.6951	23.6854	23.7105	-1.57092	-1.56741	-1.57646
25	48	20	15.9761	15.9761	19.7631	19.5963	19.5628	0.120285	0.206694	0.22424
25	72	26	17.0393	17.0393	24.0233	23.8499	23.7939	0.829089	0.908273	0.934052
25	96	28	24.5583	24.5583	33.6065	33.6098	33.5239	-1.69016	-1.69098	-1.66929
25	120	50	32.2048	32.2048	43.3605	43.579	43.4531	1.55611	1.49741	1.53116
26	0	100	95.1495	95.1495	94.8265	94.8949	94.7699	0.557655	0.549883	0.564091
26	24	32	36.9307	36.9307	34.0732	34.4252	34.5044	-0.616556	-0.713967	-0.735602
26	36	20	22.9822	22.9822	21.2495	21.4548	21.4395	-0.591041	-0.681689	-0.674981
26	48	17	16.4331	16.4331	16.3385	16.3434	16.2228	0.404344	0.401197	0.478365
26	72	19	17.7829	17.7829	17.8384	17.5977	17.3856	0.651844	0.79738	0.928908
26	96	21	25.2187	25.2187	23.9693	23.5949	23.3448	-1.24819	-1.10776	-1.01152
26	120	30	32.701	32.701	30.0838	29.6218	29.3271	-0.02819	0.129126	0.231996
27	0	100	95.1495	95.1495	96.2959	96.0544	96.166	0.393198	0.419887	0.407542
27	24	41	36.8896	36.8896	38.7799	39.4283	39.9838	0.581045	0.404672	0.25804
27	36	28	22.7857	22.7857	24.7697	25.4341	26.0075	1.31483	1.01762	0.773094
27	48	19	15.3536	15.3536	17.5491	18.1977	18.7535	0.827242	0.44154	0.131749
27	72	17	15.8676	15.8676	14.5266	15.3427	15.8015	1.69455	1.07684	0.756784
27	96	17	23.4818	23.4818	17.4454	18.5066	18.9123	-0.255417	-0.815688	-1.01365
27	120	24	31.356	31.356	21.5748	22.8808	23.2652	1.13021	0.492411	0.318053
28	0	100	95.1495	95.1495	94.979	94.892	94.7657	0.540351	0.550214	0.564561
28	24	32	36.8896	36.8896	35.2706	35.7508	35.5894	-0.940047	-1.06378	-1.02257
28	36	21	22.7857	22.7857	22.0696	22.3221	22.1556	-0.487513	-0.59593	-0.524738
28	48	19	15.3536	15.3536	17.8045	17.6614	17.5507	0.672126	0.758509	0.826302
28	72	22	15.8676	15.8676	23.2137	22.8613	22.6779	-0.526467	-0.379251	-0.300884
28	96	33	23.4818	23.4818	33.6787	33.5165	33.1574	-0.204175	-0.156124	-0.0480938
28	120	46	31.356	31.356	43.3337	43.476	42.9037	0.625293	0.589995	0.733314
29	0	100	95.1495	95.1495	95.612	96.0025	95.7847	0.469118	0.425641	0.449849
29	24	39	36.8896	36.8896	37.5983	37.7109	37.9448	0.378248	0.346847	0.282185
29	36	25	22.7857	22.7857	23.6485	23.6986	23.8822	0.575665	0.553172	0.471562
29	48	16	15.3536	15.3536	16.4047	16.3661	16.3134	-0.246423	-0.22341	-0.19183
29	72	14	15.8676	15.8676	13.5336	13.3466	13.115	0.342179	0.485902	0.669367
29	96	15	23.4818	23.4818	16.4545	16.1249	15.9081	-0.882984	-0.696441	-0.569659
29	120	20	31.356	31.356	20.3721	19.9124	19.7464	-0.18344	0.044169	0.12886
30	0	86	95.1495	95.1495	93.8467	94.1102	94.0281	-0.854581	-0.880824	-0.872663
30	24	35	36.8709	36.8709	35.6252	35.6009	35.6038	-0.177924	-0.171142	-0.171932
30	36	21	22.7201	22.7201	22.3238	22.2118	22.2141	-0.596645	-0.548892	-0.549854
30	48	18	14.0618	14.0618	17.3156	17.1447	17.1129	0.395336	0.498858	0.518325
30	72	20	9.5495	9.5495	20.7281	20.8111	20.6067	-0.352851	-0.391559	-0.295737
30	96	29	16.8485	16.8485	29.5046	29.9862	29.559	-0.172924	-0.332637	-0.191228
30	120	41	25.9874	25.9874	37.9647	38.821	38.1648	0.811264	0.56971	0.753863
31	0	100	95.1495	95.1495	96.1412	95.9843	96.0773	0.410278	0.427654	0.417354
31	24	45	36.9488	36.9488	38.9092	39.0759	39.4318	1.58889	1.53886	1.43352
31	36	24	23.379	23.379	26.4991	26.7091	26.9025	-0.951954	-1.02398	-1.08935
31	48	23	17.7667	17.7667	21.8697	22.0844	22.1558	0.519801	0.417057	0.383324
31	72	26	19.6176	19.6176	23.8547	24.0415	23.9913	0.906061	0.820843	0.843615
31	96	28	26.8089	26.8089	30.7067	30.8568	30.7835	-0.891867	-0.936814	-0.914944
31	120	39	33.9057	33.9057	37.6353	37.7431	37.6786	0.367919	0.337891	0.355841
32	0	100	95.1495	95.1495	96.2746	96.4298	96.5525	0.395553	0.378469	0.364997
32	24	45	36.8764	36.8764	41.5795	41.0212	41.9389	0.835634	0.985105	0.741481
32	36	30	22.7447	22.7447	27.6538	27.3045	28.2405	0.857028	0.996984	0.629563
32	48	24	14.8484	14.8484	21.4595	21.3312	22.2524	1.19015	1.25763	0.790142
32	72	22	14.7032	14.7032	22.4626	22.3858	23.1589	-0.207243	-0.173392	-0.503858
32	96	28	22.3861	22.3861	30.0253	29.7181	30.351	-0.682256	-0.584661	-0.783621
32	120	42	30.5054	30.5054	38.3213	37.6867	38.2187	0.974194	1.16125	1.00403
33	0	100	95.1495	95.1495	95.0728	95.2044	95.1985	0.529734	0.514882	0.515543
33	24	36	37.1586	37.1586	39.6812	39.2655	39.4112	-0.941822	-0.844207	-0.878674
33	36	27	25.0395	25.0395	28.3607	27.9751	28.0004	-0.484853	-0.352172	-0.360994
33	48	24	20.7562	20.7562	22.768	22.4453	22.3708	0.544652	0.697021	0.732768
33	72	23	23.0388	23.0388	20.2088	19.9463	19.7274	1.38671	1.53665	1.66464
33	96	20	29.6453	29.6453	22.122	21.8336	21.5226	-0.964943	-0.84461	-0.711243
33	120	22	36.0183	36.0183	24.9847	24.6291	24.2571	-1.20461	-1.0761	-0.937764
