# Supplementary material for: Automated Pharmacometric Model Development by Leveraging Low‐Dimensional Neural ODEs and LASSO Regression
Source: CPT Pharmacometrics Syst Pharmacol. 2026 Jun 24;15(7):e70285. doi: 10.1002/psp4.70285 (PMC13291805; doi:10.1002/psp4.70285)
Supplement: Supplementary file 2 — Data S2: Supporting Information. [file PSP4-15-e70285-s002.zip › Supplemental_files/Warf_node_mlx_file_ind/summary.txt]

********************************************************************************
*                        Warf_node_mlx_file_ind.mlxtran                        *
*                        April 01, 2026 at 12:03:07                            *
*                        Monolix version : 2024R1                              *
********************************************************************************


ESTIMATION OF THE POPULATION PARAMETERS ________________________________________

Fixed Effects ----------------------------
Tlag_pop     :                       0.808
ka_pop       :                        1.24
V_pop        :                           8
Cl_pop       :                       0.131
R0_pop       :                        95.1
kout_pop     :                      0.0407
Wrc_11_pop   :                      -0.831
Wrc_12_pop   :                       0.848
Wrc_13_pop   :                      -0.735
Wrc_14_pop   :                     -0.0329
Wrc_15_pop   :                       0.389
brc_11_pop   :                         3.5
brc_12_pop   :                         1.9
brc_13_pop   :                        3.01
brc_14_pop   :                       0.675
brc_15_pop   :                        24.4
Wrc_21_pop   :                         1.2
Wrc_22_pop   :                      -0.443
Wrc_23_pop   :                     -0.0864
Wrc_24_pop   :                        0.25
Wrc_25_pop   :                        1.76

Standard Deviation of the Random Effects -
omega_Tlag   :                       0.369
omega_ka     :                       0.853
omega_V      :                       0.216
omega_Cl     :                        0.27
omega_R0     :                      0.0282
omega_kout   :                      0.0772
omega_Wrc_11 :                       0.632
omega_Wrc_12 :                       0.131
omega_Wrc_13 :                        0.28
omega_Wrc_14 :                        0.28
omega_Wrc_15 :                      0.0361
omega_brc_11 :                       0.388
omega_brc_12 :                       0.372
omega_brc_13 :                        1.52
omega_brc_14 :                       0.805
omega_brc_15 :                       0.518
omega_Wrc_21 :                       0.106
omega_Wrc_22 :                       0.444
omega_Wrc_23 :                       0.312
omega_Wrc_24 :                      0.0944
omega_Wrc_25 :                       0.629

Error Model Parameters -------------------
acp          :                    2.22e-16
bcp          :                       0.124
apca         :                      0.0453
bpca         :                      0.0974

Elapsed time (seconds):       21
Exploratory phase iterations:      213 (Autostop)
Smoothing phase iterations:        124 (Autostop)

 _______________________________________________________________________________


ESTIMATION OF THE INDIVIDUAL PARAMETERS ________________________________________


Estimation of the individual parameters by Conditional Distribution ------------
                   min            Q1        median            Q3           max  shrinkage(%)
Tlag   :         0.555         0.822         0.858         0.879          1.36          57.3
ka     :         0.297          1.64          1.89             2             4          39.7
V      :          5.25          7.08          8.29          9.16          12.5          7.11
Cl     :        0.0716          0.11         0.125         0.157         0.282         0.391
R0     :          93.1          94.8          95.2          95.9          96.8          67.2
kout   :        0.0371        0.0391        0.0409        0.0423        0.0483          27.8
Wrc_11 :        -0.955        -0.853        -0.808        -0.757        -0.657          88.4
Wrc_12 :         0.837         0.845          0.85         0.856         0.868            94
Wrc_13 :        -0.773        -0.751        -0.745        -0.728        -0.704          94.4
Wrc_14 :       -0.0753       -0.0528       -0.0313       -0.0194        0.0112          92.2
Wrc_15 :         0.336         0.368         0.391         0.413         0.461          14.6
brc_11 :          3.42          3.48           3.5          3.51          3.58          91.4
brc_12 :          1.83          1.87          1.89          1.91          1.95          91.9
brc_13 :          2.82          2.97          3.06          3.09          3.25          93.3
brc_14 :         0.595         0.673         0.692         0.722         0.774            95
brc_15 :          24.2          24.3          24.4          24.4          24.5          86.9
Wrc_21 :          1.19          1.19           1.2           1.2          1.21          93.3
Wrc_22 :         -0.51        -0.457        -0.444        -0.421         -0.38            94
Wrc_23 :        -0.127       -0.0981       -0.0855        -0.068       -0.0384          93.2
Wrc_24 :         0.239         0.247          0.25         0.256         0.263          93.2
Wrc_25 :         0.649           1.2          1.71          2.19          3.26          3.99

Elapsed time (seconds):       18
Iterations:      230 (Autostop)

 -------------------------------------------------------------------------------


Estimation of the individual parameters by Conditional Mode --------------------
                   min            Q1        median            Q3           max  shrinkage(%)
Tlag   :           0.5         0.784         0.803         0.839          1.37          54.8
ka     :          0.27          1.16          1.33          1.47          3.03          43.6
V      :          5.25          7.06          8.19          9.06          12.2          7.93
Cl     :        0.0722         0.111         0.125         0.158         0.288         0.387
R0     :          92.8          94.8          95.2            96            97          65.9
kout   :        0.0363        0.0391        0.0406        0.0423        0.0494          19.8
Wrc_11 :        -0.882        -0.846        -0.825        -0.806        -0.414            83
Wrc_12 :         0.844         0.847         0.848         0.849         0.856          98.2
Wrc_13 :        -0.758        -0.746        -0.736        -0.732        -0.723            97
Wrc_14 :       -0.0626       -0.0482       -0.0295       -0.0204        0.0124          92.6
Wrc_15 :         0.337         0.367         0.388         0.415          0.46          13.6
brc_11 :          3.48          3.49           3.5           3.5          3.53          97.3
brc_12 :          1.87          1.89           1.9           1.9          1.93          97.4
brc_13 :          2.95             3          3.02          3.06          3.19          96.4
brc_14 :         0.605         0.665         0.695          0.73         0.816          94.4
brc_15 :          24.3          24.3          24.4          24.4          24.5            89
Wrc_21 :           1.2           1.2           1.2           1.2          1.21          97.7
Wrc_22 :        -0.518        -0.459        -0.448        -0.441        -0.423          95.8
Wrc_23 :        -0.128       -0.0986       -0.0886       -0.0767       -0.0409          93.6
Wrc_24 :          0.24         0.248          0.25         0.252         0.257          96.4
Wrc_25 :         0.638          1.19           1.7          2.14          3.25          5.35

Elapsed time (seconds):      1.1

 -------------------------------------------------------------------------------

 _______________________________________________________________________________


DATASET INFORMATION
Number of individuals: 32
Number of observations (obsid cp): 283
Number of observations (obsid pca): 232
Number of doses: 32
