# Supplementary material for: Automated Pharmacometric Model Development by Leveraging Low‐Dimensional Neural ODEs and LASSO Regression
Source: CPT Pharmacometrics Syst Pharmacol. 2026 Jun 24;15(7):e70285. doi: 10.1002/psp4.70285 (PMC13291805; doi:10.1002/psp4.70285)
Supplement: Supplementary file 2 — Data S2: Supporting Information. [file PSP4-15-e70285-s002.zip › Supplemental_files/Warf_node_mlx_file_ind/Tests/correlationRandomEffects.txt]

eta1	eta2	coeff	statistics	p-value
eta_Tlag	eta_ka	0	0.336749	0.738575
eta_Tlag	eta_V	0	-0.832078	0.411729
eta_Tlag	eta_Cl	0	-0.883346	0.383849
eta_Tlag	eta_R0	0	0.629862	0.5334
eta_Tlag	eta_kout	0	1.32883	0.193604
eta_Tlag	eta_Wrc_11	0	0.937669	0.355663
eta_Tlag	eta_Wrc_12	0	0.313029	0.756355
eta_Tlag	eta_Wrc_13	0	-1.0111	0.319798
eta_Tlag	eta_Wrc_14	0	0.0795785	0.937084
eta_Tlag	eta_Wrc_15	0	-0.05387	0.957384
eta_Tlag	eta_brc_11	0	-0.513643	0.611143
eta_Tlag	eta_brc_12	0	0.0130456	0.989675
eta_Tlag	eta_brc_13	0	0.403075	0.689659
eta_Tlag	eta_brc_14	0	-0.463454	0.646276
eta_Tlag	eta_brc_15	0	1.38477	0.176009
eta_Tlag	eta_Wrc_21	0	0.142377	0.887704
eta_Tlag	eta_Wrc_22	0	0.341277	0.735198
eta_Tlag	eta_Wrc_23	0	-1.12323	0.269963
eta_Tlag	eta_Wrc_24	0	2.00774	0.0534548
eta_Tlag	eta_Wrc_25	0	-0.923448	0.362906
eta_ka	eta_V	0	0.505524	0.616767
eta_ka	eta_Cl	0	-0.752953	0.457158
eta_ka	eta_R0	0	1.05713	0.298619
eta_ka	eta_kout	0	-0.295912	0.769271
eta_ka	eta_Wrc_11	0	-0.00481672	0.996188
eta_ka	eta_Wrc_12	0	0.961736	0.343624
eta_ka	eta_Wrc_13	0	0.617453	0.541445
eta_ka	eta_Wrc_14	0	0.42799	0.671617
eta_ka	eta_Wrc_15	0	0.351915	0.727283
eta_ka	eta_brc_11	0	-1.00284	0.323701
eta_ka	eta_brc_12	0	-1.57048	0.126457
eta_ka	eta_brc_13	0	-0.570766	0.572273
eta_ka	eta_brc_14	0	-0.149311	0.882275
eta_ka	eta_brc_15	0	-0.484009	0.631781
eta_ka	eta_Wrc_21	0	2.30537	0.0280031
eta_ka	eta_Wrc_22	0	-1.24826	0.221282
eta_ka	eta_Wrc_23	0	-0.234509	0.816132
eta_ka	eta_Wrc_24	0	-0.673543	0.505593
eta_ka	eta_Wrc_25	0	0.669965	0.50784
eta_V	eta_Cl	0	1.5694	0.126706
eta_V	eta_R0	0	-0.283132	0.778958
eta_V	eta_kout	0	0.190081	0.850485
eta_V	eta_Wrc_11	0	1.16879	0.251397
eta_V	eta_Wrc_12	0	-0.260081	0.796521
eta_V	eta_Wrc_13	0	-2.26535	0.0306263
eta_V	eta_Wrc_14	0	-0.862138	0.395232
eta_V	eta_Wrc_15	0	-0.829602	0.413107
eta_V	eta_brc_11	0	1.913	0.0650237
eta_V	eta_brc_12	0	-0.993118	0.328342
eta_V	eta_brc_13	0	-0.545872	0.589061
eta_V	eta_brc_14	0	0.669776	0.507959
eta_V	eta_brc_15	0	0.460627	0.648281
eta_V	eta_Wrc_21	0	-1.1169	0.272621
eta_V	eta_Wrc_22	0	0.583475	0.563795
eta_V	eta_Wrc_23	0	-0.0806962	0.936202
eta_V	eta_Wrc_24	0	-0.718267	0.477972
eta_V	eta_Wrc_25	0	-0.845298	0.404421
eta_Cl	eta_R0	0	-0.651335	0.51963
eta_Cl	eta_kout	0	1.14734	0.260017
eta_Cl	eta_Wrc_11	0	0.976319	0.336464
eta_Cl	eta_Wrc_12	0	1.38439	0.176124
eta_Cl	eta_Wrc_13	0	-0.761628	0.452038
eta_Cl	eta_Wrc_14	0	-1.31556	0.197969
eta_Cl	eta_Wrc_15	0	2.26023	0.0309776
eta_Cl	eta_brc_11	0	1.61116	0.117282
eta_Cl	eta_brc_12	0	-1.01499	0.317967
eta_Cl	eta_brc_13	0	1.09426	0.28227
eta_Cl	eta_brc_14	0	0.659319	0.514559
eta_Cl	eta_brc_15	0	-0.330861	0.742975
eta_Cl	eta_Wrc_21	0	-1.09594	0.281545
eta_Cl	eta_Wrc_22	0	-0.181041	0.857514
eta_Cl	eta_Wrc_23	0	-0.406996	0.686807
eta_Cl	eta_Wrc_24	0	-0.172957	0.86381
eta_Cl	eta_Wrc_25	0	0.141072	0.888726
eta_R0	eta_kout	0	-0.646568	0.52267
eta_R0	eta_Wrc_11	0	0.393511	0.696635
eta_R0	eta_Wrc_12	0	0.591232	0.558652
eta_R0	eta_Wrc_13	0	0.0136288	0.989213
eta_R0	eta_Wrc_14	0	-1.2053	0.237207
eta_R0	eta_Wrc_15	0	-0.815596	0.420954
eta_R0	eta_brc_11	0	-0.935487	0.356768
eta_R0	eta_brc_12	0	0.082578	0.934718
eta_R0	eta_brc_13	0	-0.436309	0.665636
eta_R0	eta_brc_14	0	-0.348335	0.729943
eta_R0	eta_brc_15	0	0.336248	0.73895
eta_R0	eta_Wrc_21	0	1.6284	0.113563
eta_R0	eta_Wrc_22	0	-1.07854	0.289116
eta_R0	eta_Wrc_23	0	-0.0823432	0.934903
eta_R0	eta_Wrc_24	0	0.491095	0.626818
eta_R0	eta_Wrc_25	0	0.996444	0.326749
eta_kout	eta_Wrc_11	0	0.249823	0.804372
eta_kout	eta_Wrc_12	0	-0.414291	0.681514
eta_kout	eta_Wrc_13	0	1.31532	0.19805
eta_kout	eta_Wrc_14	0	-1.50648	0.142068
eta_kout	eta_Wrc_15	0	-2.49947	0.0179423
eta_kout	eta_brc_11	0	0.0738888	0.941574
eta_kout	eta_brc_12	0	1.08888	0.2846
eta_kout	eta_brc_13	0	-0.00324387	0.997433
eta_kout	eta_brc_14	0	1.19662	0.240527
eta_kout	eta_brc_15	0	0.692461	0.493803
eta_kout	eta_Wrc_21	0	-0.638447	0.527872
eta_kout	eta_Wrc_22	0	-2.18273	0.0367533
eta_kout	eta_Wrc_23	0	-0.265425	0.792439
eta_kout	eta_Wrc_24	0	0.0218233	0.982729
eta_kout	eta_Wrc_25	0	-0.903999	0.372968
eta_Wrc_11	eta_Wrc_12	0	-0.597726	0.554364
eta_Wrc_11	eta_Wrc_13	0	-0.841002	0.406787
eta_Wrc_11	eta_Wrc_14	0	-1.13185	0.266377
eta_Wrc_11	eta_Wrc_15	0	0.144717	0.885871
eta_Wrc_11	eta_brc_11	0	-1.4357	0.161103
eta_Wrc_11	eta_brc_12	0	1.06638	0.294487
eta_Wrc_11	eta_brc_13	0	0.5847	0.562981
eta_Wrc_11	eta_brc_14	0	1.0695	0.2931
eta_Wrc_11	eta_brc_15	0	-0.141577	0.88833
eta_Wrc_11	eta_Wrc_21	0	1.229	0.228318
eta_Wrc_11	eta_Wrc_22	0	0.291171	0.77286
eta_Wrc_11	eta_Wrc_23	0	2.31469	0.0274218
eta_Wrc_11	eta_Wrc_24	0	-0.337419	0.738075
eta_Wrc_11	eta_Wrc_25	0	1.37471	0.179076
eta_Wrc_12	eta_Wrc_13	0	0.512372	0.612022
eta_Wrc_12	eta_Wrc_14	0	-0.679912	0.501606
eta_Wrc_12	eta_Wrc_15	0	0.627927	0.53465
eta_Wrc_12	eta_brc_11	0	1.18924	0.243373
eta_Wrc_12	eta_brc_12	0	0.0548504	0.95661
eta_Wrc_12	eta_brc_13	0	-2.4889	0.0183907
eta_Wrc_12	eta_brc_14	0	-0.479577	0.634894
eta_Wrc_12	eta_brc_15	0	0.548014	0.587607
eta_Wrc_12	eta_Wrc_21	0	0.13229	0.89561
eta_Wrc_12	eta_Wrc_22	0	-1.40916	0.168739
eta_Wrc_12	eta_Wrc_23	0	0.305013	0.762395
eta_Wrc_12	eta_Wrc_24	0	-1.04899	0.302293
eta_Wrc_12	eta_Wrc_25	0	0.46955	0.641963
eta_Wrc_13	eta_Wrc_14	0	1.4682	0.152125
eta_Wrc_13	eta_Wrc_15	0	-0.988339	0.330638
eta_Wrc_13	eta_brc_11	0	1.31379	0.198558
eta_Wrc_13	eta_brc_12	0	0.868521	0.391784
eta_Wrc_13	eta_brc_13	0	0.281806	0.779965
eta_Wrc_13	eta_brc_14	0	-1.59503	0.120851
eta_Wrc_13	eta_brc_15	0	-0.553677	0.583772
eta_Wrc_13	eta_Wrc_21	0	-0.687912	0.496623
eta_Wrc_13	eta_Wrc_22	0	-1.03851	0.307064
eta_Wrc_13	eta_Wrc_23	0	-0.528914	0.600632
eta_Wrc_13	eta_Wrc_24	0	1.17917	0.247304
eta_Wrc_13	eta_Wrc_25	0	0.580698	0.565642
eta_Wrc_14	eta_Wrc_15	0	-0.270786	0.78835
eta_Wrc_14	eta_brc_11	0	0.511413	0.612686
eta_Wrc_14	eta_brc_12	0	-2.02615	0.0514281
eta_Wrc_14	eta_brc_13	0	-0.781221	0.440598
eta_Wrc_14	eta_brc_14	0	-0.998162	0.325929
eta_Wrc_14	eta_brc_15	0	0.454453	0.652669
eta_Wrc_14	eta_Wrc_21	0	0.158062	0.875433
eta_Wrc_14	eta_Wrc_22	0	1.31209	0.199124
eta_Wrc_14	eta_Wrc_23	0	-0.300178	0.766045
eta_Wrc_14	eta_Wrc_24	0	0.961017	0.34398
eta_Wrc_14	eta_Wrc_25	0	-0.539677	0.593276
eta_Wrc_15	eta_brc_11	0	-0.289354	0.774237
eta_Wrc_15	eta_brc_12	0	-2.3213	0.0270165
eta_Wrc_15	eta_brc_13	0	1.264	0.215652
eta_Wrc_15	eta_brc_14	0	0.656236	0.516514
eta_Wrc_15	eta_brc_15	0	0.794575	0.432902
eta_Wrc_15	eta_Wrc_21	0	-0.103096	0.918551
eta_Wrc_15	eta_Wrc_22	0	0.400514	0.691525
eta_Wrc_15	eta_Wrc_23	0	1.49588	0.144796
eta_Wrc_15	eta_Wrc_24	0	-1.00653	0.321954
eta_Wrc_15	eta_Wrc_25	0	1.57725	0.124889
eta_brc_11	eta_brc_12	0	-0.81213	0.42291
eta_brc_11	eta_brc_13	0	1.13713	0.264196
eta_brc_11	eta_brc_14	0	0.460753	0.648192
eta_brc_11	eta_brc_15	0	1.10973	0.275651
eta_brc_11	eta_Wrc_21	0	-2.0008	0.0542361
eta_brc_11	eta_Wrc_22	0	0.0785856	0.937867
eta_brc_11	eta_Wrc_23	0	0.15964	0.8742
eta_brc_11	eta_Wrc_24	0	-0.604019	0.550226
eta_brc_11	eta_Wrc_25	0	-0.0820914	0.935102
eta_brc_12	eta_brc_13	0	2.12107	0.0420165
eta_brc_12	eta_brc_14	0	0.476195	0.637275
eta_brc_12	eta_brc_15	0	0.988725	0.330453
eta_brc_12	eta_Wrc_21	0	-0.00661171	0.994767
eta_brc_12	eta_Wrc_22	0	0.253445	0.801598
eta_brc_12	eta_Wrc_23	0	-0.534853	0.596568
eta_brc_12	eta_Wrc_24	0	0.525782	0.602781
eta_brc_12	eta_Wrc_25	0	-0.814082	0.421808
eta_brc_13	eta_brc_14	0	-0.484475	0.631455
eta_brc_13	eta_brc_15	0	1.41248	0.16777
eta_brc_13	eta_Wrc_21	0	0.162207	0.872195
eta_brc_13	eta_Wrc_22	0	1.57598	0.125183
eta_brc_13	eta_Wrc_23	0	1.13553	0.264857
eta_brc_13	eta_Wrc_24	0	0.00983077	0.992219
eta_brc_13	eta_Wrc_25	0	-0.933593	0.357729
eta_brc_14	eta_brc_15	0	-1.67269	0.104452
eta_brc_14	eta_Wrc_21	0	0.111881	0.911639
eta_brc_14	eta_Wrc_22	0	-0.615384	0.542793
eta_brc_14	eta_Wrc_23	0	-0.33845	0.737306
eta_brc_14	eta_Wrc_24	0	0.34015	0.736038
eta_brc_14	eta_Wrc_25	0	-0.21414	0.83184
eta_brc_15	eta_Wrc_21	0	0.971011	0.339059
eta_brc_15	eta_Wrc_22	0	1.21541	0.233384
eta_brc_15	eta_Wrc_23	0	1.31132	0.199381
eta_brc_15	eta_Wrc_24	0	-1.72436	0.0946025
eta_brc_15	eta_Wrc_25	0	-1.96851	0.0580073
eta_Wrc_21	eta_Wrc_22	0	-0.760375	0.452775
eta_Wrc_21	eta_Wrc_23	0	0.261614	0.795349
eta_Wrc_21	eta_Wrc_24	0	0.306335	0.761398
eta_Wrc_21	eta_Wrc_25	0	-0.617566	0.541372
eta_Wrc_22	eta_Wrc_23	0	0.567085	0.57474
eta_Wrc_22	eta_Wrc_24	0	1.725	0.0944864
eta_Wrc_22	eta_Wrc_25	0	0.11652	0.907992
eta_Wrc_23	eta_Wrc_24	0	-1.32241	0.195704
eta_Wrc_23	eta_Wrc_25	0	0.117361	0.907331
eta_Wrc_24	eta_Wrc_25	0	-1.65463	0.108092
