# Supplementary material for: Automated Pharmacometric Model Development by Leveraging Low‐Dimensional Neural ODEs and LASSO Regression
Source: CPT Pharmacometrics Syst Pharmacol. 2026 Jun 24;15(7):e70285. doi: 10.1002/psp4.70285 (PMC13291805; doi:10.1002/psp4.70285)
Supplement: Supplementary file 2 — Data S2: Supporting Information. [file PSP4-15-e70285-s002.zip › Supplemental_files/Warf_node_mlx_file_ind/Tests/normalityIndividualParameters.txt]

parameter	statistics	p-value	test
Tlag	0.962711	0.289386	Shapiro-Wilk
ka	0.9654	0.491178	Shapiro-Wilk
V	0.973759	0.911499	Shapiro-Wilk
Cl	0.969355	0.763854	Shapiro-Wilk
R0	0.967177	0.595239	Shapiro-Wilk
kout	0.968899	0.573663	Shapiro-Wilk
Wrc_11	0.957427	0.241007	Shapiro-Wilk
Wrc_12	0.957395	0.0233226	Shapiro-Wilk
Wrc_13	0.966026	0.119248	Shapiro-Wilk
Wrc_14	0.970378	0.60162	Shapiro-Wilk
Wrc_15	0.956201	0.0416784	Shapiro-Wilk
brc_11	0.971197	0.85783	Shapiro-Wilk
brc_12	0.9705	0.381598	Shapiro-Wilk
brc_13	0.963276	0.230618	Shapiro-Wilk
brc_14	0.964162	0.334155	Shapiro-Wilk
brc_15	0.975442	0.983431	Shapiro-Wilk
Wrc_21	0.970761	0.894638	Shapiro-Wilk
Wrc_22	0.966527	0.334612	Shapiro-Wilk
Wrc_23	0.972225	0.931203	Shapiro-Wilk
Wrc_24	0.96777	0.305977	Shapiro-Wilk
Wrc_25	0.959572	0.331713	Shapiro-Wilk
