# Supplementary material for: Automated Pharmacometric Model Development by Leveraging Low‐Dimensional Neural ODEs and LASSO Regression
Source: CPT Pharmacometrics Syst Pharmacol. 2026 Jun 24;15(7):e70285. doi: 10.1002/psp4.70285 (PMC13291805; doi:10.1002/psp4.70285)
Supplement: Supplementary file 2 — Data S2: Supporting Information. [file PSP4-15-e70285-s002.zip › Supplemental_files/Warf_node_mlx_file_ind/Tests/normalityRandomEffects.txt]

eta	statistics	p-value
eta_Tlag	0.962711	0.289386
eta_ka	0.9654	0.491178
eta_V	0.973759	0.911499
eta_Cl	0.969355	0.763854
eta_R0	0.967177	0.595239
eta_kout	0.968899	0.573663
eta_Wrc_11	0.957427	0.241007
eta_Wrc_12	0.957395	0.0233226
eta_Wrc_13	0.966026	0.119248
eta_Wrc_14	0.970378	0.60162
eta_Wrc_15	0.956201	0.0416784
eta_brc_11	0.971197	0.85783
eta_brc_12	0.9705	0.381598
eta_brc_13	0.963276	0.230618
eta_brc_14	0.964162	0.334155
eta_brc_15	0.975442	0.983431
eta_Wrc_21	0.970761	0.894638
eta_Wrc_22	0.966527	0.334612
eta_Wrc_23	0.972225	0.931203
eta_Wrc_24	0.96777	0.305977
eta_Wrc_25	0.959572	0.331713
