# Supplementary material for: Automated Pharmacometric Model Development by Leveraging Low‐Dimensional Neural ODEs and LASSO Regression
Source: CPT Pharmacometrics Syst Pharmacol. 2026 Jun 24;15(7):e70285. doi: 10.1002/psp4.70285 (PMC13291805; doi:10.1002/psp4.70285)
Supplement: Supplementary file 2 — Data S2: Supporting Information. [file PSP4-15-e70285-s002.zip › Supplemental_files/Warf_node_mlx_file_ind/Tests/normalityResiduals.txt]

residuals	statistics	p-value	test
IWRES_ycp	0.96103	5.68852e-08	Shapiro-Wilk
PWRES_ycp	0.983919	0.00287673	Shapiro-Wilk
NPDE_ycp	0.983358	0.0022432	Shapiro-Wilk
IWRES_ypca	0.992218	0.282039	Shapiro-Wilk
PWRES_ypca	0.950557	4.05707e-07	Shapiro-Wilk
NPDE_ypca	0.988939	0.0719117	Shapiro-Wilk
