# Supplementary material for: Automated Pharmacometric Model Development by Leveraging Low‐Dimensional Neural ODEs and LASSO Regression
Source: CPT Pharmacometrics Syst Pharmacol. 2026 Jun 24;15(7):e70285. doi: 10.1002/psp4.70285 (PMC13291805; doi:10.1002/psp4.70285)
Supplement: Supplementary file 2 — Data S2: Supporting Information. [file PSP4-15-e70285-s002.zip › Supplemental_files/Warf_node_mlx_file_ind/Tests/symmetryResiduals.txt]

residuals	statistics	p-value	test
IWRES_ycp	0.662408	0.50771	Symmetry
PWRES_ycp	3.19242	0.00141088	Symmetry
NPDE_ycp	1.74306	0.081323	Symmetry
IWRES_ypca	-0.875905	0.381082	Symmetry
PWRES_ypca	2.20698	0.0273157	Symmetry
NPDE_ypca	-0.503132	0.614872	Symmetry
