# Supplementary material for: Automated Pharmacometric Model Development by Leveraging Low‐Dimensional Neural ODEs and LASSO Regression
Source: CPT Pharmacometrics Syst Pharmacol. 2026 Jun 24;15(7):e70285. doi: 10.1002/psp4.70285 (PMC13291805; doi:10.1002/psp4.70285)
Supplement: Supplementary file 2 — Data S2: Supporting Information. [file PSP4-15-e70285-s002.zip › Supplemental_files/Warf_node_mlx_file_pop/IndividualParameters/estimatedIndividualParameters.txt]

id	Tlag_SAEM	ka_SAEM	V_SAEM	Cl_SAEM	R0_SAEM	kout_SAEM	Wrc_11_SAEM	Wrc_12_SAEM	Wrc_13_SAEM	Wrc_14_SAEM	Wrc_15_SAEM	brc_11_SAEM	brc_12_SAEM	brc_13_SAEM	brc_14_SAEM	brc_15_SAEM	Wrc_21_SAEM	Wrc_22_SAEM	Wrc_23_SAEM	Wrc_24_SAEM	Wrc_25_SAEM	Tlag_mean	ka_mean	V_mean	Cl_mean	R0_mean	kout_mean	Wrc_11_mean	Wrc_12_mean	Wrc_13_mean	Wrc_14_mean	Wrc_15_mean	brc_11_mean	brc_12_mean	brc_13_mean	brc_14_mean	brc_15_mean	Wrc_21_mean	Wrc_22_mean	Wrc_23_mean	Wrc_24_mean	Wrc_25_mean	Tlag_mode	ka_mode	V_mode	Cl_mode	R0_mode	kout_mode	Wrc_11_mode
1	0.562407	0.297104	7.54753	0.284672	90.4097	0.0348213	-0.206561	0.611832	-0.141332	-0.0757364	0.398634	3.54934	1.81967	1.2797	0.868826	23.9232	0.92063	-0.698621	-0.354859	-0.120646	1.74288	0.53709	0.285557	7.47338	0.284157	90.2496	0.0352646	-0.208434	0.617301	-0.14156	-0.0686779	0.401293	3.54808	1.82429	1.28502	0.871757	23.9221	0.922796	-0.698703	-0.352153	-0.123371	1.74242	0.511569	0.27557	7.49954	0.285603	90.523	0.0355476	-0.208434
2	1.13126	2.26329	7.92567	0.110898	91.9319	0.0311796	-0.206561	0.611832	-0.141332	-0.0757364	0.398634	3.54934	1.81967	1.2797	0.868826	23.9232	0.92063	-0.698621	-0.354859	-0.120646	1.74288	1.03974	2.30436	8.00825	0.112049	91.9774	0.0308594	-0.206561	0.611832	-0.141332	-0.0757364	0.398634	3.54934	1.81967	1.2797	0.868826	23.9232	0.92063	-0.698621	-0.354859	-0.120646	1.74288	0.93531	1.61955	7.91558	0.112	91.935	0.0310682	-0.206561
3	0.727245	0.947616	8.15882	0.13323	91.0776	0.0330709	-0.206561	0.611832	-0.141332	-0.0757364	0.398634	3.54934	1.81967	1.2797	0.868826	23.9232	0.92063	-0.698621	-0.354859	-0.120646	1.74288	0.857279	1.12046	8.10465	0.134006	90.8053	0.0330623	-0.207298	0.613405	-0.138245	-0.0729257	0.40009	3.5491	1.81743	1.28078	0.869037	23.9219	0.920479	-0.699699	-0.355372	-0.121182	1.74164	0.774452	0.865629	8.05128	0.134433	90.7971	0.033261	-0.207298
4	0.983984	2.29596	8.76989	0.103533	91.3911	0.0411288	-0.206561	0.611832	-0.141332	-0.0757364	0.398634	3.54934	1.81967	1.2797	0.868826	23.9232	0.92063	-0.698621	-0.354859	-0.120646	1.74288	0.911431	2.11721	8.91277	0.102026	91.9652	0.0435861	-0.206439	0.61141	-0.140986	-0.0757155	0.39858	3.54967	1.81938	1.28022	0.868917	23.9233	0.920736	-0.698986	-0.355007	-0.120756	1.74288	0.825664	1.07381	8.80619	0.102194	91.7798	0.0434663	-0.206439
5	1.02923	2.77149	5.19522	0.0717642	91.038	0.0375604	-0.206561	0.611832	-0.141332	-0.0757364	0.398634	3.54934	1.81967	1.2797	0.868826	23.9232	0.92063	-0.698621	-0.354859	-0.120646	1.74288	0.955601	3.23838	5.1896	0.0706329	91.0957	0.038485	-0.20279	0.610848	-0.138734	-0.0776307	0.392992	3.54877	1.82366	1.27667	0.868849	23.921	0.923791	-0.697109	-0.356433	-0.120514	1.74284	0.955081	1.52316	5.16643	0.0712128	91.076	0.0382186	-0.20279
6	0.947855	2.39791	11.967	0.167476	91.8603	0.0470786	-0.206561	0.611832	-0.141332	-0.0757364	0.398634	3.54934	1.81967	1.2797	0.868826	23.9232	0.92063	-0.698621	-0.354859	-0.120646	1.74288	1.00175	2.28312	11.8521	0.166505	92.1933	0.0482368	-0.205083	0.611359	-0.140742	-0.0754427	0.398814	3.55173	1.81869	1.28184	0.869002	23.9226	0.921886	-0.698049	-0.355927	-0.119988	1.7449	0.883147	1.64172	11.9388	0.168454	92.0311	0.0488373	-0.205083
7	0.844358	2.58675	6.44697	0.216306	89.4446	0.0261667	-0.206561	0.611832	-0.141332	-0.0757364	0.398634	3.54934	1.81967	1.2797	0.868826	23.9232	0.92063	-0.698621	-0.354859	-0.120646	1.74288	0.83745	3.06902	6.4863	0.214825	89.6782	0.0255112	-0.207878	0.611365	-0.138765	-0.0762662	0.40027	3.54847	1.81835	1.27977	0.873326	23.9245	0.91581	-0.694077	-0.350578	-0.122295	1.74344	0.798708	2.06867	6.48289	0.21508	89.642	0.0258582	-0.207878
8	0.714628	4.84403	8.25812	0.164829	90.3452	0.0413948	-0.206561	0.611832	-0.141332	-0.0757364	0.398634	3.54934	1.81967	1.2797	0.868826	23.9232	0.92063	-0.698621	-0.354859	-0.120646	1.74288	0.725642	4.4838	8.21656	0.164296	90.3282	0.0417059	-0.206148	0.609632	-0.141053	-0.0715766	0.395423	3.54799	1.8233	1.27815	0.869282	23.9226	0.923751	-0.699186	-0.356412	-0.114969	1.7391	0.74133	3.15723	8.25428	0.165013	90.5885	0.0419063	-0.206148
9	0.856849	0.538757	5.25337	0.110926	91.0375	0.0424468	-0.206561	0.611832	-0.141332	-0.0757364	0.398634	3.54934	1.81967	1.2797	0.868826	23.9232	0.92063	-0.698621	-0.354859	-0.120646	1.74288	0.873465	0.584222	5.33296	0.109893	91.1685	0.0425839	-0.20584	0.615281	-0.140548	-0.0764685	0.396016	3.54941	1.82003	1.27818	0.86858	23.93	0.917184	-0.701795	-0.350685	-0.121062	1.74003	0.875291	0.560426	5.32165	0.110473	90.9513	0.0426363	-0.20584
10	1.14175	1.99211	9.45354	0.114616	91.0381	0.0404869	-0.206561	0.611832	-0.141332	-0.0757364	0.398634	3.54934	1.81967	1.2797	0.868826	23.9232	0.92063	-0.698621	-0.354859	-0.120646	1.74288	0.92256	1.93938	9.41547	0.113041	91.1093	0.0394057	-0.206629	0.612032	-0.141126	-0.0753412	0.398136	3.54978	1.82065	1.27939	0.868964	23.9233	0.920464	-0.699289	-0.355044	-0.120391	1.74262	0.904516	1.57171	9.33871	0.114018	91.0845	0.0395538	-0.206629
12	0.758582	2.10564	7.64909	0.123579	91.6991	0.0403944	-0.206561	0.611832	-0.141332	-0.0757364	0.398634	3.54934	1.81967	1.2797	0.868826	23.9232	0.92063	-0.698621	-0.354859	-0.120646	1.74288	0.679903	1.97522	7.77373	0.122088	91.6711	0.0407594	-0.20623	0.611842	-0.138616	-0.0743037	0.400159	3.54947	1.82339	1.28326	0.86854	23.9234	0.918865	-0.697939	-0.356324	-0.122588	1.74554	0.818169	1.79453	7.70074	0.123431	91.7546	0.0413261	-0.20623
13	2.7942	1.15337	7.17457	0.133766	90.2001	0.0484999	-0.206561	0.611832	-0.141332	-0.0757364	0.398634	3.54934	1.81967	1.2797	0.868826	23.9232	0.92063	-0.698621	-0.354859	-0.120646	1.74288	2.80455	1.35547	7.2661	0.134977	90.7077	0.0486247	-0.205449	0.611099	-0.140284	-0.0762997	0.394299	3.54861	1.82387	1.27953	0.867808	23.9208	0.921542	-0.697218	-0.353296	-0.117408	1.74073	2.77963	0.892993	7.23135	0.1349	90.2307	0.0485954	-0.205449
14	1.31228	2.2098	9.11054	0.164504	91.5961	0.0435334	-0.206561	0.611832	-0.141332	-0.0757364	0.398634	3.54934	1.81967	1.2797	0.868826	23.9232	0.92063	-0.698621	-0.354859	-0.120646	1.74288	1.30009	1.96083	9.10443	0.1656	91.6671	0.0449937	-0.207724	0.610203	-0.140441	-0.0747818	0.398305	3.5499	1.82102	1.28214	0.868201	23.9253	0.920189	-0.693272	-0.355146	-0.120533	1.7389	1.33481	2.00664	9.0831	0.165919	91.8756	0.0454068	-0.207724
15	0.878642	2.1768	6.15073	0.155475	90.1377	0.0406424	-0.206561	0.611832	-0.141332	-0.0757364	0.398634	3.54934	1.81967	1.2797	0.868826	23.9232	0.92063	-0.698621	-0.354859	-0.120646	1.74288	0.882915	2.71566	6.13227	0.153903	90.4039	0.0410067	-0.205007	0.609549	-0.142335	-0.0747322	0.398797	3.55075	1.81911	1.2792	0.865473	23.9239	0.918335	-0.7018	-0.354193	-0.123076	1.7426	0.887413	2.21378	6.12196	0.154414	90.0642	0.0409834	-0.205007
16	0.508382	1.60139	6.72834	0.0961714	91.4851	0.0376494	-0.206561	0.611832	-0.141332	-0.0757364	0.398634	3.54934	1.81967	1.2797	0.868826	23.9232	0.92063	-0.698621	-0.354859	-0.120646	1.74288	0.581951	2.03426	6.66879	0.0958205	91.9361	0.0392286	-0.206261	0.60785	-0.138167	-0.0781756	0.398113	3.55126	1.81653	1.28222	0.868672	23.9223	0.92308	-0.698704	-0.356273	-0.11825	1.74588	0.652462	2.05711	6.71221	0.0960301	91.868	0.039173	-0.206261
17	1.14146	2.06716	6.3	0.099606	91.0515	0.0289985	-0.206561	0.611832	-0.141332	-0.0757364	0.398634	3.54934	1.81967	1.2797	0.868826	23.9232	0.92063	-0.698621	-0.354859	-0.120646	1.74288	0.932962	2.26574	6.25036	0.0998949	90.9395	0.0268156	-0.205568	0.612338	-0.139054	-0.0767018	0.399112	3.55102	1.81816	1.28003	0.865896	23.9207	0.917222	-0.700701	-0.352935	-0.122097	1.74108	0.821724	1.57642	6.22819	0.0999117	91.015	0.0272411	-0.205568
18	0.980779	2.37857	11.036	0.145743	91.4802	0.0422458	-0.206561	0.611832	-0.141332	-0.0757364	0.398634	3.54934	1.81967	1.2797	0.868826	23.9232	0.92063	-0.698621	-0.354859	-0.120646	1.74288	0.98544	2.29028	11.0537	0.146374	91.5257	0.0433374	-0.208078	0.609728	-0.142238	-0.0729787	0.397972	3.54831	1.82442	1.27493	0.869154	23.925	0.919324	-0.704488	-0.357138	-0.119846	1.74637	0.890349	1.60621	10.8952	0.146088	91.6274	0.0431963	-0.208078
19	1.00567	2.07417	8.12273	0.176689	91.4218	0.0454776	-0.206561	0.611832	-0.141332	-0.0757364	0.398634	3.54934	1.81967	1.2797	0.868826	23.9232	0.92063	-0.698621	-0.354859	-0.120646	1.74288	1.01261	1.74824	8.10866	0.179142	91.6578	0.0462425	-0.205268	0.612077	-0.141764	-0.0771218	0.398804	3.54937	1.82013	1.27857	0.869167	23.9228	0.920518	-0.696955	-0.354516	-0.120448	1.7425	0.911825	1.35056	8.02106	0.177738	91.6664	0.0464021	-0.205268
20	1.01129	2.11947	9.68234	0.17996	92.104	0.0471405	-0.206561	0.611832	-0.141332	-0.0757364	0.398634	3.54934	1.81967	1.2797	0.868826	23.9232	0.92063	-0.698621	-0.354859	-0.120646	1.74288	1.02659	2.19294	9.76771	0.18127	91.4741	0.0484133	-0.206635	0.611996	-0.141686	-0.0755148	0.398685	3.54966	1.8196	1.27952	0.869014	23.9231	0.920712	-0.698546	-0.354644	-0.120573	1.74278	0.910349	1.54601	9.50375	0.180753	91.9613	0.0484325	-0.206635
21	1.05763	1.75688	7.21663	0.0957176	91.179	0.033635	-0.206561	0.611832	-0.141332	-0.0757364	0.398634	3.54934	1.81967	1.2797	0.868826	23.9232	0.92063	-0.698621	-0.354859	-0.120646	1.74288	1.15231	2.17169	7.12805	0.0963638	91.5033	0.0326143	-0.207771	0.612263	-0.141426	-0.073675	0.397752	3.54969	1.82074	1.28067	0.87067	23.9241	0.922592	-0.699133	-0.355995	-0.120787	1.74369	0.925567	1.48119	7.03776	0.0966881	91.4468	0.0326082	-0.207771
22	0.967143	2.37102	9.30555	0.143814	91.4029	0.033634	-0.206561	0.611832	-0.141332	-0.0757364	0.398634	3.54934	1.81967	1.2797	0.868826	23.9232	0.92063	-0.698621	-0.354859	-0.120646	1.74288	0.984911	2.43302	9.42175	0.143027	91.3245	0.0337256	-0.206561	0.611832	-0.141332	-0.0757364	0.398634	3.54934	1.81967	1.2797	0.868826	23.9232	0.92063	-0.698621	-0.354859	-0.120646	1.74288	0.878186	1.7114	9.37309	0.14438	91.1828	0.0338333	-0.206561
23	0.971523	1.96343	6.09505	0.10349	90.697	0.031805	-0.206561	0.611832	-0.141332	-0.0757364	0.398634	3.54934	1.81967	1.2797	0.868826	23.9232	0.92063	-0.698621	-0.354859	-0.120646	1.74288	0.910103	1.94942	6.22554	0.105329	90.716	0.0299639	-0.20722	0.612288	-0.140877	-0.0744547	0.39913	3.55016	1.82018	1.27971	0.869906	23.9239	0.919899	-0.698345	-0.354492	-0.121028	1.74286	0.887782	1.36858	6.17023	0.105313	90.6832	0.0301924	-0.20722
24	1.09163	2.19597	8.32992	0.1198	91.7697	0.0404036	-0.206561	0.611832	-0.141332	-0.0757364	0.398634	3.54934	1.81967	1.2797	0.868826	23.9232	0.92063	-0.698621	-0.354859	-0.120646	1.74288	1.0956	2.33389	8.37874	0.119998	91.5533	0.0408949	-0.206561	0.611832	-0.141332	-0.0757364	0.398634	3.54934	1.81967	1.2797	0.868826	23.9232	0.92063	-0.698621	-0.354859	-0.120646	1.74288	0.978227	1.53831	8.25524	0.119694	91.4935	0.0408324	-0.206561
25	0.991305	3.15832	10.5633	0.111435	89.7738	0.0323286	-0.206561	0.611832	-0.141332	-0.0757364	0.398634	3.54934	1.81967	1.2797	0.868826	23.9232	0.92063	-0.698621	-0.354859	-0.120646	1.74288	0.941248	2.07655	10.7905	0.113037	89.4906	0.0290456	-0.204633	0.612868	-0.144342	-0.0757246	0.397609	3.54858	1.81986	1.27885	0.868824	23.925	0.919167	-0.6974	-0.355189	-0.119786	1.74286	0.825579	1.70206	10.8501	0.113081	89.7224	0.0291082	-0.204633
26	0.982993	2.49982	7.24658	0.107865	90.9361	0.0370459	-0.206561	0.611832	-0.141332	-0.0757364	0.398634	3.54934	1.81967	1.2797	0.868826	23.9232	0.92063	-0.698621	-0.354859	-0.120646	1.74288	0.936094	1.99346	7.25452	0.110527	90.4793	0.035104	-0.206597	0.61166	-0.141483	-0.0757474	0.39865	3.5495	1.81957	1.27969	0.868701	23.9232	0.920555	-0.698697	-0.354692	-0.120783	1.74297	0.875644	1.45951	7.24538	0.110335	90.771	0.0354202	-0.206597
27	1.03987	1.98938	8.9545	0.119018	91.4695	0.034856	-0.206561	0.611832	-0.141332	-0.0757364	0.398634	3.54934	1.81967	1.2797	0.868826	23.9232	0.92063	-0.698621	-0.354859	-0.120646	1.74288	1.11455	2.25365	8.87282	0.119536	92.0818	0.0355075	-0.20658	0.611756	-0.141391	-0.075669	0.398641	3.54941	1.81971	1.27966	0.868823	23.9231	0.920607	-0.698657	-0.354918	-0.120679	1.74286	0.977922	1.53178	8.73901	0.119412	91.6677	0.0353727	-0.20658
28	0.992219	2.37135	7.59535	0.124983	90.3846	0.0338281	-0.206561	0.611832	-0.141332	-0.0757364	0.398634	3.54934	1.81967	1.2797	0.868826	23.9232	0.92063	-0.698621	-0.354859	-0.120646	1.74288	0.934433	2.26824	7.73153	0.126903	90.6662	0.0314364	-0.206233	0.611205	-0.140609	-0.0754133	0.397856	3.54983	1.81986	1.27941	0.868582	23.9229	0.921677	-0.69878	-0.355221	-0.119536	1.74261	0.844203	1.59774	7.63076	0.126889	90.3546	0.0313851	-0.206233
29	1.02958	2.25934	8.92334	0.132458	91.5679	0.038834	-0.206561	0.611832	-0.141332	-0.0757364	0.398634	3.54934	1.81967	1.2797	0.868826	23.9232	0.92063	-0.698621	-0.354859	-0.120646	1.74288	1.05063	1.87351	8.97723	0.131057	92.0962	0.0402037	-0.206587	0.611817	-0.141172	-0.075558	0.398504	3.54945	1.81961	1.27967	0.868751	23.9231	0.920605	-0.698561	-0.354801	-0.120548	1.74266	0.921279	1.42663	8.76611	0.13125	91.8404	0.0401748	-0.206587
30	0.987409	2.33223	12.7097	0.191143	90.1896	0.0385191	-0.206561	0.611832	-0.141332	-0.0757364	0.398634	3.54934	1.81967	1.2797	0.868826	23.9232	0.92063	-0.698621	-0.354859	-0.120646	1.74288	0.893116	2.58705	12.749	0.190477	90.3938	0.037579	-0.204374	0.611282	-0.139698	-0.075468	0.400414	3.54856	1.82266	1.27842	0.868799	23.9225	0.92124	-0.696504	-0.355918	-0.121748	1.74014	0.810534	1.75029	12.5714	0.191625	90.3088	0.0378312	-0.204374
31	1.09079	2.25722	8.16293	0.126747	91.3231	0.0342461	-0.206561	0.611832	-0.141332	-0.0757364	0.398634	3.54934	1.81967	1.2797	0.868826	23.9232	0.92063	-0.698621	-0.354859	-0.120646	1.74288	0.923736	2.11137	8.23178	0.12848	91.8551	0.0332305	-0.206583	0.611854	-0.141306	-0.0756912	0.398614	3.54936	1.81961	1.27978	0.868915	23.9232	0.920639	-0.698653	-0.354924	-0.120585	1.74287	0.878894	1.61891	8.14981	0.126896	91.3739	0.032924	-0.206583
32	0.959235	2.41332	9.76238	0.140579	91.4037	0.0316307	-0.206561	0.611832	-0.141332	-0.0757364	0.398634	3.54934	1.81967	1.2797	0.868826	23.9232	0.92063	-0.698621	-0.354859	-0.120646	1.74288	1.04278	2.25797	9.81356	0.142022	91.6556	0.03116	-0.206751	0.611534	-0.141575	-0.075224	0.399352	3.54952	1.81977	1.27993	0.869372	23.9229	0.920572	-0.698931	-0.355617	-0.120495	1.74304	0.892578	1.59169	9.75032	0.141466	91.4577	0.0313414	-0.206751
33	1.12869	2.2273	8.20583	0.102441	91.4015	0.0355322	-0.206561	0.611832	-0.141332	-0.0757364	0.398634	3.54934	1.81967	1.2797	0.868826	23.9232	0.92063	-0.698621	-0.354859	-0.120646	1.74288	1.11386	1.83346	8.10684	0.103107	91.6793	0.0349497	-0.206547	0.611883	-0.141585	-0.0756635	0.398414	3.54921	1.81958	1.27978	0.868862	23.9233	0.92071	-0.698689	-0.354603	-0.120781	1.7431	0.924258	1.4016	8.15069	0.103332	91.5576	0.0351033	-0.206547
[truncated: 35 more columns]
