# Supplementary material for: Automated Pharmacometric Model Development by Leveraging Low‐Dimensional Neural ODEs and LASSO Regression
Source: CPT Pharmacometrics Syst Pharmacol. 2026 Jun 24;15(7):e70285. doi: 10.1002/psp4.70285 (PMC13291805; doi:10.1002/psp4.70285)
Supplement: Supplementary file 2 — Data S2: Supporting Information. [file PSP4-15-e70285-s002.zip › Supplemental_files/Warf_node_mlx_file_pop/IndividualParameters/estimatedRandomEffects.txt]

id	eta_Tlag_SAEM	eta_ka_SAEM	eta_V_SAEM	eta_Cl_SAEM	eta_R0_SAEM	eta_kout_SAEM	eta_Wrc_11_SAEM	eta_Wrc_12_SAEM	eta_Wrc_13_SAEM	eta_Wrc_14_SAEM	eta_Wrc_15_SAEM	eta_brc_11_SAEM	eta_brc_12_SAEM	eta_brc_13_SAEM	eta_brc_14_SAEM	eta_brc_15_SAEM	eta_Wrc_21_SAEM	eta_Wrc_22_SAEM	eta_Wrc_23_SAEM	eta_Wrc_24_SAEM	eta_Wrc_25_SAEM	eta_Tlag_mean	eta_ka_mean	eta_V_mean	eta_Cl_mean	eta_R0_mean	eta_kout_mean	eta_Wrc_11_mean	eta_Wrc_12_mean	eta_Wrc_13_mean	eta_Wrc_14_mean	eta_Wrc_15_mean	eta_brc_11_mean	eta_brc_12_mean	eta_brc_13_mean	eta_brc_14_mean	eta_brc_15_mean	eta_Wrc_21_mean	eta_Wrc_22_mean	eta_Wrc_23_mean	eta_Wrc_24_mean	eta_Wrc_25_mean	eta_Tlag_mode	eta_ka_mode	eta_V_mode	eta_Cl_mode	eta_R0_mode	eta_kout_mode	eta_Wrc_11_mode
1	-0.495634	-1.66408	-0.0651295	0.773423	-0.00819796	-0.0726419	0	0	0	0	0	0	0	0	0	0	0	0	0	0	0	-0.524825	-1.70655	-0.0770512	0.771165	-0.0097039	-0.0553497	0	0	0	0	0	0	0	0	0	0	0	0	0	0	0	-0.565736	-1.72552	-0.0704931	0.777266	-0.00628339	-0.0449926	0
2	0.0571614	0.0298308	-0.0172372	-0.169097	0.00854384	-0.184015	0	0	0	0	0	0	0	0	0	0	0	0	0	0	0	0.0299156	0.0365983	-0.00862086	-0.159312	0.00924335	-0.188751	0	0	0	0	0	0	0	0	0	0	0	0	0	0	0	0.0376597	0.0455378	-0.0165027	-0.158839	0.00919512	-0.179682	0
3	-0.265749	-0.532269	0.0140209	0.0147003	-0.000752225	-0.124694	0	0	0	0	0	0	0	0	0	0	0	0	0	0	0	-0.097293	-0.392577	0.00549152	0.0198972	-0.00354661	-0.119757	0	0	0	0	0	0	0	0	0	0	0	0	0	0	0	-0.151063	-0.580909	0.00049625	0.0237287	-0.00325966	-0.111482	0
4	-0.0517369	0.161421	0.0859041	-0.238671	0.00265427	0.0928758	0	0	0	0	0	0	0	0	0	0	0	0	0	0	0	-0.095248	0.0869889	0.100756	-0.253564	0.00912706	0.157171	0	0	0	0	0	0	0	0	0	0	0	0	0	0	0	-0.0870303	-0.365394	0.0901194	-0.250464	0.00750499	0.15612	0
5	-0.00577073	0.416214	-0.437227	-0.604143	-0.00120275	0.00275586	0	0	0	0	0	0	0	0	0	0	0	0	0	0	0	-0.0418417	0.48778	-0.439854	-0.620991	-0.000525249	0.0322301	0	0	0	0	0	0	0	0	0	0	0	0	0	0	0	0.0585774	-0.015823	-0.443153	-0.611664	-0.000193121	0.0274553	0
6	-0.0666899	0.101644	0.396549	0.242539	0.00782151	0.226937	0	0	0	0	0	0	0	0	0	0	0	0	0	0	0	-0.0131302	0.0596713	0.38508	0.235855	0.0115759	0.258298	0	0	0	0	0	0	0	0	0	0	0	0	0	0	0	-0.0197267	0.0591343	0.394454	0.249324	0.0102397	0.272629	0
7	-0.181219	0.364832	-0.221793	0.499104	-0.0190195	-0.358189	0	0	0	0	0	0	0	0	0	0	0	0	0	0	0	-0.1741	0.483817	-0.216753	0.491623	-0.016115	-0.378683	0	0	0	0	0	0	0	0	0	0	0	0	0	0	0	-0.120224	0.290295	-0.216168	0.493671	-0.0160628	-0.36324	0
8	-0.3261	0.968053	0.0266516	0.227708	-0.00885937	0.100441	0	0	0	0	0	0	0	0	0	0	0	0	0	0	0	-0.294554	0.914516	0.0199032	0.223783	-0.00891531	0.112358	0	0	0	0	0	0	0	0	0	0	0	0	0	0	0	-0.194772	0.713084	0.0253965	0.22869	-0.00555937	0.119569	0
9	-0.0706989	-1.06967	-0.426146	-0.168358	-0.00125651	0.125781	0	0	0	0	0	0	0	0	0	0	0	0	0	0	0	-0.0313463	-0.983688	-0.412283	-0.178448	0.000401362	0.133814	0	0	0	0	0	0	0	0	0	0	0	0	0	0	0	-0.028662	-1.01567	-0.413552	-0.172569	-0.00156311	0.13684	0
10	0.13611	-0.0529266	0.159332	-0.136124	-0.00124616	0.077372	0	0	0	0	0	0	0	0	0	0	0	0	0	0	0	-0.115144	-0.0781072	0.154196	-0.150896	-0.000272706	0.0559812	0	0	0	0	0	0	0	0	0	0	0	0	0	0	0	0.00418155	0.0155526	0.148833	-0.140976	-9.8873e-05	0.0617956	0
12	-0.259093	0.211406	-0.0503036	-0.0604705	0.00575454	0.0756688	0	0	0	0	0	0	0	0	0	0	0	0	0	0	0	-0.346225	0.162409	-0.035682	-0.0735324	0.00578571	0.0902153	0	0	0	0	0	0	0	0	0	0	0	0	0	0	0	-0.0961499	0.148134	-0.0440194	-0.0616536	0.00723098	0.105627	0
13	1.11146	-0.365456	-0.115158	0.0183863	-0.0104734	0.257627	0	0	0	0	0	0	0	0	0	0	0	0	0	0	0	1.13521	-0.287244	-0.103516	0.0269929	-0.00473962	0.265454	0	0	0	0	0	0	0	0	0	0	0	0	0	0	0	1.12685	-0.549786	-0.106909	0.0271971	-0.00951768	0.267662	0
14	0.354444	0.289848	0.124577	0.22517	0.00486559	0.150517	0	0	0	0	0	0	0	0	0	0	0	0	0	0	0	0.36565	0.193184	0.122338	0.231272	0.00583279	0.188535	0	0	0	0	0	0	0	0	0	0	0	0	0	0	0	0.393329	0.259854	0.121081	0.234161	0.00854846	0.199796	0
15	-0.0453195	0.315788	-0.268454	0.169036	-0.0110937	0.0817653	0	0	0	0	0	0	0	0	0	0	0	0	0	0	0	-0.0218868	0.463317	-0.27289	0.158216	-0.00800078	0.0953743	0	0	0	0	0	0	0	0	0	0	0	0	0	0	0	-0.0149076	0.358092	-0.273452	0.162301	-0.0113637	0.097301	0
16	-0.623927	-0.000829168	-0.178699	-0.311263	0.00362593	0.0055279	0	0	0	0	0	0	0	0	0	0	0	0	0	0	0	-0.468231	0.181469	-0.188995	-0.315832	0.00885281	0.051698	0	0	0	0	0	0	0	0	0	0	0	0	0	0	0	-0.322466	0.284691	-0.181408	-0.312675	0.00846554	0.0521213	0
17	0.0764075	-0.135631	-0.246886	-0.276246	-0.00103532	-0.257879	0	0	0	0	0	0	0	0	0	0	0	0	0	0	0	-0.0982042	0.030798	-0.255809	-0.274227	-0.00207844	-0.329394	0	0	0	0	0	0	0	0	0	0	0	0	0	0	0	-0.091814	0.018544	-0.256249	-0.27305	-0.000862733	-0.311139	0
18	-0.0593235	-0.000146779	0.313365	0.103528	0.00369649	0.119001	0	0	0	0	0	0	0	0	0	0	0	0	0	0	0	-0.00863537	0.044214	0.314225	0.107311	0.00436678	0.150884	0	0	0	0	0	0	0	0	0	0	0	0	0	0	0	-0.0116055	0.0372687	0.302984	0.106874	0.00584398	0.149889	0
19	-0.0417128	0.0679803	0.00558226	0.296317	0.00293954	0.193807	0	0	0	0	0	0	0	0	0	0	0	0	0	0	0	0.0143749	-0.13925	0.00342278	0.309529	0.00577839	0.215249	0	0	0	0	0	0	0	0	0	0	0	0	0	0	0	0.0122296	-0.136094	-0.00326503	0.302972	0.00626852	0.221479	0
20	-0.0275523	0.0241439	0.181713	0.314821	0.0104029	0.227776	0	0	0	0	0	0	0	0	0	0	0	0	0	0	0	0.0139934	0.0122282	0.189163	0.321228	0.00370552	0.260822	0	0	0	0	0	0	0	0	0	0	0	0	0	0	0	0.0106096	-0.000935391	0.166351	0.319793	0.0094804	0.264305	0
21	0.0183032	-0.185733	-0.111123	-0.316287	0.000237546	-0.108569	0	0	0	0	0	0	0	0	0	0	0	0	0	0	0	0.0895854	-0.0145974	-0.125033	-0.310357	0.00405105	-0.13337	0	0	0	0	0	0	0	0	0	0	0	0	0	0	0	0.0271876	-0.0437671	-0.134045	-0.305846	0.00387027	-0.131302	0
22	-0.0702703	0.148045	0.14298	0.0906145	0.00270928	-0.109815	0	0	0	0	0	0	0	0	0	0	0	0	0	0	0	-0.0152641	0.147836	0.15432	0.0842772	0.00202217	-0.100537	0	0	0	0	0	0	0	0	0	0	0	0	0	0	0	-0.0253601	0.100704	0.152507	0.0951103	0.000978871	-0.0944196	0
23	-0.0613418	-0.0146112	-0.281676	-0.238163	-0.00500538	-0.166429	0	0	0	0	0	0	0	0	0	0	0	0	0	0	0	-0.085609	-0.141157	-0.260764	-0.221106	-0.00457267	-0.218533	0	0	0	0	0	0	0	0	0	0	0	0	0	0	0	-0.0144929	-0.122835	-0.2656	-0.220398	-0.00451479	-0.208276	0
24	0.0653453	0.0120395	0.0325833	-0.0919921	0.00673979	0.0752746	0	0	0	0	0	0	0	0	0	0	0	0	0	0	0	0.082978	0.0148224	0.0360498	-0.0911715	0.00469451	0.0931897	0	0	0	0	0	0	0	0	0	0	0	0	0	0	0	0.082523	-0.00592268	0.0255123	-0.0924004	0.00438134	0.0936092	0
25	-0.0413356	0.354763	0.270837	-0.164271	-0.015215	-0.153739	0	0	0	0	0	0	0	0	0	0	0	0	0	0	0	-0.0798669	0.0322586	0.290547	-0.150577	-0.0181669	-0.249989	0	0	0	0	0	0	0	0	0	0	0	0	0	0	0	-0.0871342	0.0952289	0.298836	-0.14923	-0.0151665	-0.244847	0
26	-0.0404236	0.125402	-0.106362	-0.196635	-0.00234446	-0.0124568	0	0	0	0	0	0	0	0	0	0	0	0	0	0	0	-0.0689232	-0.0720377	-0.107489	-0.172851	-0.00714948	-0.060423	0	0	0	0	0	0	0	0	0	0	0	0	0	0	0	-0.0282588	-0.0585076	-0.104972	-0.173819	-0.00354694	-0.0485829	0
27	0.0186201	-0.0771574	0.104991	-0.0983923	0.00349807	-0.0726409	0	0	0	0	0	0	0	0	0	0	0	0	0	0	0	0.0830966	-0.00820101	0.0943839	-0.0949693	0.0103351	-0.0479449	0	0	0	0	0	0	0	0	0	0	0	0	0	0	0	0.0822117	-0.0101801	0.0824621	-0.0947536	0.00628341	-0.0499269	0
28	-0.0179812	0.115295	-0.0594126	-0.049485	-0.00838561	-0.104087	0	0	0	0	0	0	0	0	0	0	0	0	0	0	0	-0.116817	0.0450095	-0.0423303	-0.0346738	-0.00511625	-0.170763	0	0	0	0	0	0	0	0	0	0	0	0	0	0	0	-0.0648257	0.031983	-0.0531476	-0.0340267	-0.00814546	-0.169532	0
29	0.0123513	0.0163539	0.101089	0.00841561	0.00452888	0.0354885	0	0	0	0	0	0	0	0	0	0	0	0	0	0	0	0.0387872	-0.117766	0.105834	-0.0029076	0.010428	0.0762055	0	0	0	0	0	0	0	0	0	0	0	0	0	0	0	0.0225438	-0.081293	0.0855582	-0.00023383	0.00816508	0.0773745	0
30	-0.0631044	0.128696	0.454293	0.375642	-0.0106839	0.0266943	0	0	0	0	0	0	0	0	0	0	0	0	0	0	0	-0.118242	0.263256	0.456501	0.37128	-0.00816707	0.00850453	0	0	0	0	0	0	0	0	0	0	0	0	0	0	0	-0.105525	0.123169	0.446086	0.378202	-0.00865152	0.0172685	0
31	0.0635453	0.0189202	0.0129653	-0.0354473	0.00179888	-0.0908355	0	0	0	0	0	0	0	0	0	0	0	0	0	0	0	-0.0910765	-0.045318	0.0194349	-0.0225584	0.00795143	-0.114983	0	0	0	0	0	0	0	0	0	0	0	0	0	0	0	-0.0245546	0.0451438	0.0126589	-0.0339667	0.00307272	-0.121666	0
32	-0.0528649	0.0762538	0.190489	0.0680134	0.00277057	-0.170452	0	0	0	0	0	0	0	0	0	0	0	0	0	0	0	-0.00597616	0.0246754	0.195121	0.0777535	0.00577622	-0.178921	0	0	0	0	0	0	0	0	0	0	0	0	0	0	0	-0.00910503	0.0281891	0.191965	0.0747244	0.00398942	-0.170927	0
33	0.0782534	-0.0159079	0.0175909	-0.248861	0.00280232	-0.0534389	0	0	0	0	0	0	0	0	0	0	0	0	0	0	0	0.0520729	-0.101292	0.00311055	-0.242774	0.0059827	-0.0645385	0	0	0	0	0	0	0	0	0	0	0	0	0	0	0	0.0257732	-0.0989959	0.0127673	-0.239386	0.00508095	-0.05757	0
[truncated: 35 more columns]
