# Supplementary material for: Automated Pharmacometric Model Development by Leveraging Low‐Dimensional Neural ODEs and LASSO Regression
Source: CPT Pharmacometrics Syst Pharmacol. 2026 Jun 24;15(7):e70285. doi: 10.1002/psp4.70285 (PMC13291805; doi:10.1002/psp4.70285)
Supplement: Supplementary file 2 — Data S2: Supporting Information. [file PSP4-15-e70285-s002.zip › Supplemental_files/Warf_node_mlx_file_pop/IndividualParameters/shrinkage.txt]

parameters	shrinkage_mode	shrinkage_mean	shrinkage_condDist
Tlag	50.041	46.9591	0.572134
ka	48.1395	46.8254	-4.72616
V	4.81765	4.24691	-4.01236
Cl	0.499311	0.450908	0.289032
R0	75.1769	74.0209	-7.03434
kout	-2.39986	-3.34522	-7.95429
Wrc_11	nan	nan	nan
Wrc_12	nan	nan	nan
Wrc_13	nan	nan	nan
Wrc_14	nan	nan	nan
Wrc_15	nan	nan	nan
brc_11	nan	nan	nan
brc_12	nan	nan	nan
brc_13	nan	nan	nan
brc_14	nan	nan	nan
brc_15	nan	nan	nan
Wrc_21	nan	nan	nan
Wrc_22	nan	nan	nan
Wrc_23	nan	nan	nan
Wrc_24	nan	nan	nan
Wrc_25	nan	nan	nan
