# Supplementary material for: Automated Pharmacometric Model Development by Leveraging Low‐Dimensional Neural ODEs and LASSO Regression
Source: CPT Pharmacometrics Syst Pharmacol. 2026 Jun 24;15(7):e70285. doi: 10.1002/psp4.70285 (PMC13291805; doi:10.1002/psp4.70285)
Supplement: Supplementary file 2 — Data S2: Supporting Information. [file PSP4-15-e70285-s002.zip › Supplemental_files/Warf_node_mlx_file_pop/IndividualParameters/simulatedIndividualParameters.txt]

rep	id	Tlag	ka	V	Cl	R0	kout	Wrc_11	Wrc_12	Wrc_13	Wrc_14	Wrc_15	brc_11	brc_12	brc_13	brc_14	brc_15	Wrc_21	Wrc_22	Wrc_23	Wrc_24	Wrc_25
1	1	0.596381	0.408729	8.49605	0.294317	92.479	0.0394209	-0.207343	0.617009	-0.141885	-0.0680133	0.399805	3.5483	1.824	1.28287	0.87327	23.9276	0.920424	-0.701677	-0.355979	-0.125372	1.74472
2	1	0.570913	0.292589	8.16918	0.28442	92.5086	0.0341939	-0.209525	0.617594	-0.141235	-0.0693425	0.402782	3.54786	1.82458	1.28718	0.870244	23.9165	0.925168	-0.695729	-0.348327	-0.121369	1.74012
3	1	0.531924	0.205236	5.95854	0.251594	88.4405	0.0318516	-0.207343	0.617009	-0.141885	-0.0680133	0.399805	3.5483	1.824	1.28287	0.87327	23.9276	0.920424	-0.701677	-0.355979	-0.125372	1.74472
4	1	0.465793	0.229478	6.89555	0.294516	85.8432	0.0324624	-0.209525	0.617594	-0.141235	-0.0693425	0.402782	3.54786	1.82458	1.28718	0.870244	23.9165	0.925168	-0.695729	-0.348327	-0.121369	1.74012
5	1	0.462098	0.210566	6.51305	0.274473	87.7301	0.0347154	-0.207343	0.617009	-0.141885	-0.0680133	0.399805	3.5483	1.824	1.28287	0.87327	23.9276	0.920424	-0.701677	-0.355979	-0.125372	1.74472
6	1	0.573737	0.225688	6.38319	0.259911	88.6275	0.0345947	-0.209525	0.617594	-0.141235	-0.0693425	0.402782	3.54786	1.82458	1.28718	0.870244	23.9165	0.925168	-0.695729	-0.348327	-0.121369	1.74012
7	1	0.412103	0.237811	7.34002	0.264015	88.8514	0.0382646	-0.207343	0.617009	-0.141885	-0.0680133	0.399805	3.5483	1.824	1.28287	0.87327	23.9276	0.920424	-0.701677	-0.355979	-0.125372	1.74472
8	1	0.585939	0.221183	6.90248	0.277038	88.9878	0.0351228	-0.209525	0.617594	-0.141235	-0.0693425	0.402782	3.54786	1.82458	1.28718	0.870244	23.9165	0.925168	-0.695729	-0.348327	-0.121369	1.74012
9	1	0.554074	0.281646	7.88666	0.296198	87.6812	0.0323293	-0.207343	0.617009	-0.141885	-0.0680133	0.399805	3.5483	1.824	1.28287	0.87327	23.9276	0.920424	-0.701677	-0.355979	-0.125372	1.74472
10	1	0.589861	0.272574	6.8782	0.274896	90.6846	0.0368767	-0.209525	0.617594	-0.141235	-0.0693425	0.402782	3.54786	1.82458	1.28718	0.870244	23.9165	0.925168	-0.695729	-0.348327	-0.121369	1.74012
1	2	1.13596	1.02286	7.07363	0.111917	88.1452	0.0300465	-0.206561	0.611832	-0.141332	-0.0757364	0.398634	3.54934	1.81967	1.2797	0.868826	23.9232	0.92063	-0.698621	-0.354859	-0.120646	1.74288
2	2	2.93974	0.980667	7.34702	0.105273	90.0893	0.0294385	-0.206561	0.611832	-0.141332	-0.0757364	0.398634	3.54934	1.81967	1.2797	0.868826	23.9232	0.92063	-0.698621	-0.354859	-0.120646	1.74288
3	2	1.90542	0.953384	10.5606	0.113104	91.3017	0.0336087	-0.206561	0.611832	-0.141332	-0.0757364	0.398634	3.54934	1.81967	1.2797	0.868826	23.9232	0.92063	-0.698621	-0.354859	-0.120646	1.74288
4	2	0.753076	0.448493	8.08411	0.112393	92.9152	0.0317718	-0.206561	0.611832	-0.141332	-0.0757364	0.398634	3.54934	1.81967	1.2797	0.868826	23.9232	0.92063	-0.698621	-0.354859	-0.120646	1.74288
5	2	0.586578	0.550405	7.99681	0.12087	97.2465	0.0317816	-0.206561	0.611832	-0.141332	-0.0757364	0.398634	3.54934	1.81967	1.2797	0.868826	23.9232	0.92063	-0.698621	-0.354859	-0.120646	1.74288
6	2	1.37881	4.25943	6.8462	0.111608	95.2294	0.031724	-0.206561	0.611832	-0.141332	-0.0757364	0.398634	3.54934	1.81967	1.2797	0.868826	23.9232	0.92063	-0.698621	-0.354859	-0.120646	1.74288
7	2	0.931676	1.7306	8.17936	0.109266	91.5195	0.033146	-0.206561	0.611832	-0.141332	-0.0757364	0.398634	3.54934	1.81967	1.2797	0.868826	23.9232	0.92063	-0.698621	-0.354859	-0.120646	1.74288
8	2	1.39324	0.950562	8.37866	0.112936	91.7635	0.0362215	-0.206561	0.611832	-0.141332	-0.0757364	0.398634	3.54934	1.81967	1.2797	0.868826	23.9232	0.92063	-0.698621	-0.354859	-0.120646	1.74288
9	2	0.92571	1.33136	9.42149	0.117058	96.7611	0.0329106	-0.206561	0.611832	-0.141332	-0.0757364	0.398634	3.54934	1.81967	1.2797	0.868826	23.9232	0.92063	-0.698621	-0.354859	-0.120646	1.74288
10	2	1.97574	3.18295	7.28616	0.107976	86.6491	0.0332179	-0.206561	0.611832	-0.141332	-0.0757364	0.398634	3.54934	1.81967	1.2797	0.868826	23.9232	0.92063	-0.698621	-0.354859	-0.120646	1.74288
1	3	0.623612	0.678342	8.47007	0.140696	86.5724	0.0303211	-0.206561	0.611832	-0.141332	-0.0757364	0.398634	3.54934	1.81967	1.2797	0.868826	23.9232	0.92063	-0.698621	-0.354859	-0.120646	1.74288
2	3	0.619458	0.717305	7.51753	0.140225	86.2615	0.0306636	-0.207377	0.614466	-0.136514	-0.0701892	0.399789	3.54923	1.81523	1.28227	0.870931	23.9216	0.921871	-0.70004	-0.356041	-0.122607	1.74146
3	3	1.25281	1.94912	8.63039	0.135264	91.8919	0.0332757	-0.206561	0.611832	-0.141332	-0.0757364	0.398634	3.54934	1.81967	1.2797	0.868826	23.9232	0.92063	-0.698621	-0.354859	-0.120646	1.74288
4	3	0.871342	0.945708	7.74695	0.131604	91.7904	0.0346611	-0.207377	0.614466	-0.136514	-0.0701892	0.399789	3.54923	1.81523	1.28227	0.870931	23.9216	0.921871	-0.70004	-0.356041	-0.122607	1.74146
5	3	0.577246	1.05016	8.32584	0.134975	91.9878	0.0345199	-0.206561	0.611832	-0.141332	-0.0757364	0.398634	3.54934	1.81967	1.2797	0.868826	23.9232	0.92063	-0.698621	-0.354859	-0.120646	1.74288
6	3	0.562749	0.672998	7.75999	0.126225	96.4298	0.0305897	-0.207377	0.614466	-0.136514	-0.0701892	0.399789	3.54923	1.81523	1.28227	0.870931	23.9216	0.921871	-0.70004	-0.356041	-0.122607	1.74146
7	3	0.656034	0.76082	7.5895	0.134131	85.8923	0.0338906	-0.206561	0.611832	-0.141332	-0.0757364	0.398634	3.54934	1.81967	1.2797	0.868826	23.9232	0.92063	-0.698621	-0.354859	-0.120646	1.74288
8	3	0.635502	0.922349	7.43045	0.134057	88.2883	0.0347713	-0.207377	0.614466	-0.136514	-0.0701892	0.399789	3.54923	1.81523	1.28227	0.870931	23.9216	0.921871	-0.70004	-0.356041	-0.122607	1.74146
9	3	0.6049	0.613785	6.82184	0.131566	86.823	0.0345492	-0.206561	0.611832	-0.141332	-0.0757364	0.398634	3.54934	1.81967	1.2797	0.868826	23.9232	0.92063	-0.698621	-0.354859	-0.120646	1.74288
10	3	1.04162	1.42868	8.79243	0.144281	85.8494	0.0306912	-0.207377	0.614466	-0.136514	-0.0701892	0.399789	3.54923	1.81523	1.28227	0.870931	23.9216	0.921871	-0.70004	-0.356041	-0.122607	1.74146
1	4	1.18663	1.41745	8.5241	0.101755	90.2183	0.0412951	-0.206561	0.611832	-0.141332	-0.0757364	0.398634	3.54934	1.81967	1.2797	0.868826	23.9232	0.92063	-0.698621	-0.354859	-0.120646	1.74288
2	4	0.214504	0.911387	8.56344	0.0955138	88.3148	0.0431269	-0.206561	0.611832	-0.141332	-0.0757364	0.398634	3.54934	1.81967	1.2797	0.868826	23.9232	0.92063	-0.698621	-0.354859	-0.120646	1.74288
3	4	1.10854	1.36501	8.59404	0.107138	94.5061	0.0474057	-0.206561	0.611832	-0.141332	-0.0757364	0.398634	3.54934	1.81967	1.2797	0.868826	23.9232	0.92063	-0.698621	-0.354859	-0.120646	1.74288
4	4	0.840604	5.32423	8.48805	0.1052	95.8726	0.0454749	-0.206561	0.611832	-0.141332	-0.0757364	0.398634	3.54934	1.81967	1.2797	0.868826	23.9232	0.92063	-0.698621	-0.354859	-0.120646	1.74288
5	4	0.850487	0.953277	8.72488	0.106071	90.4931	0.0441267	-0.206561	0.611832	-0.141332	-0.0757364	0.398634	3.54934	1.81967	1.2797	0.868826	23.9232	0.92063	-0.698621	-0.354859	-0.120646	1.74288
6	4	0.583617	0.964689	9.03468	0.101057	92.2801	0.045379	-0.206561	0.611832	-0.141332	-0.0757364	0.398634	3.54934	1.81967	1.2797	0.868826	23.9232	0.92063	-0.698621	-0.354859	-0.120646	1.74288
7	4	1.34156	1.4939	8.32621	0.0915893	92.7697	0.0409549	-0.206561	0.611832	-0.141332	-0.0757364	0.398634	3.54934	1.81967	1.2797	0.868826	23.9232	0.92063	-0.698621	-0.354859	-0.120646	1.74288
8	4	0.67689	0.779656	8.03496	0.104579	94.7992	0.0413294	-0.206561	0.611832	-0.141332	-0.0757364	0.398634	3.54934	1.81967	1.2797	0.868826	23.9232	0.92063	-0.698621	-0.354859	-0.120646	1.74288
9	4	1.1039	2.26704	8.44872	0.110238	93.1533	0.0494234	-0.206561	0.611832	-0.141332	-0.0757364	0.398634	3.54934	1.81967	1.2797	0.868826	23.9232	0.92063	-0.698621	-0.354859	-0.120646	1.74288
10	4	0.568082	3.03554	8.91327	0.105724	98.2069	0.0444238	-0.206561	0.611832	-0.141332	-0.0757364	0.398634	3.54934	1.81967	1.2797	0.868826	23.9232	0.92063	-0.698621	-0.354859	-0.120646	1.74288
1	5	0.562812	4.74363	5.33979	0.0611989	90.2152	0.0340156	-0.202677	0.612638	-0.138852	-0.0773694	0.396728	3.55495	1.82532	1.27871	0.866441	23.92	0.918975	-0.69579	-0.353839	-0.119971	1.74203
2	5	1.44634	1.97592	5.45178	0.0692235	89.2752	0.0352134	-0.202903	0.609057	-0.138615	-0.077892	0.389256	3.54258	1.822	1.27464	0.871256	23.9219	0.928606	-0.698429	-0.359028	-0.121056	1.74366
3	5	0.685863	1.91922	4.83389	0.0751315	95.8515	0.041442	-0.202677	0.612638	-0.138852	-0.0773694	0.396728	3.55495	1.82532	1.27871	0.866441	23.92	0.918975	-0.69579	-0.353839	-0.119971	1.74203
4	5	0.593641	0.906259	5.05202	0.0740579	94.5918	0.0395007	-0.202903	0.609057	-0.138615	-0.077892	0.389256	3.54258	1.822	1.27464	0.871256	23.9219	0.928606	-0.698429	-0.359028	-0.121056	1.74366
5	5	0.504453	3.38284	5.36958	0.0670689	90.5973	0.0362751	-0.202677	0.612638	-0.138852	-0.0773694	0.396728	3.55495	1.82532	1.27871	0.866441	23.92	0.918975	-0.69579	-0.353839	-0.119971	1.74203
6	5	1.11111	6.16684	5.10232	0.0717187	91.2561	0.0402125	-0.202903	0.609057	-0.138615	-0.077892	0.389256	3.54258	1.822	1.27464	0.871256	23.9219	0.928606	-0.698429	-0.359028	-0.121056	1.74366
7	5	0.746017	4.1878	5.49342	0.0671894	88.5644	0.0358561	-0.202677	0.612638	-0.138852	-0.0773694	0.396728	3.55495	1.82532	1.27871	0.866441	23.92	0.918975	-0.69579	-0.353839	-0.119971	1.74203
8	5	0.308014	2.26716	4.75492	0.0687092	90.3188	0.0378807	-0.202903	0.609057	-0.138615	-0.077892	0.389256	3.54258	1.822	1.27464	0.871256	23.9219	0.928606	-0.698429	-0.359028	-0.121056	1.74366
9	5	1.00645	1.59001	5.13284	0.0689874	91.5154	0.0376342	-0.202677	0.612638	-0.138852	-0.0773694	0.396728	3.55495	1.82532	1.27871	0.866441	23.92	0.918975	-0.69579	-0.353839	-0.119971	1.74203
10	5	0.720304	1.47109	5.16295	0.0740468	96.0425	0.0401947	-0.202903	0.609057	-0.138615	-0.077892	0.389256	3.54258	1.822	1.27464	0.871256	23.9219	0.928606	-0.698429	-0.359028	-0.121056	1.74366
1	6	0.928973	2.396	12.2486	0.16193	96.5565	0.0473777	-0.20236	0.610487	-0.139656	-0.0749016	0.399147	3.55615	1.81689	1.28578	0.869325	23.9215	0.9242	-0.696995	-0.357894	-0.118776	1.74864
2	6	0.648154	2.10229	10.7848	0.172741	97.5761	0.0476421	-0.206561	0.611832	-0.141332	-0.0757364	0.398634	3.54934	1.81967	1.2797	0.868826	23.9232	0.92063	-0.698621	-0.354859	-0.120646	1.74288
3	6	0.691515	3.57374	10.0188	0.181025	93.3218	0.0473728	-0.20236	0.610487	-0.139656	-0.0749016	0.399147	3.55615	1.81689	1.28578	0.869325	23.9215	0.9242	-0.696995	-0.357894	-0.118776	1.74864
4	6	0.956472	2.00157	11.0971	0.170992	93.2052	0.0445555	-0.206561	0.611832	-0.141332	-0.0757364	0.398634	3.54934	1.81967	1.2797	0.868826	23.9232	0.92063	-0.698621	-0.354859	-0.120646	1.74288
5	6	0.442172	2.03542	11.6766	0.161566	94.525	0.0452051	-0.206561	0.611832	-0.141332	-0.0757364	0.398634	3.54934	1.81967	1.2797	0.868826	23.9232	0.92063	-0.698621	-0.354859	-0.120646	1.74288
6	6	1.39092	4.15609	11.525	0.15933	86.8722	0.0492707	-0.206561	0.611832	-0.141332	-0.0757364	0.398634	3.54934	1.81967	1.2797	0.868826	23.9232	0.92063	-0.698621	-0.354859	-0.120646	1.74288
7	6	2.83235	1.02716	12.1335	0.179016	94.2068	0.0463393	-0.206561	0.611832	-0.141332	-0.0757364	0.398634	3.54934	1.81967	1.2797	0.868826	23.9232	0.92063	-0.698621	-0.354859	-0.120646	1.74288
8	6	1.08561	2.28053	12.7559	0.175416	88.6585	0.0450536	-0.206561	0.611832	-0.141332	-0.0757364	0.398634	3.54934	1.81967	1.2797	0.868826	23.9232	0.92063	-0.698621	-0.354859	-0.120646	1.74288
9	6	0.393891	5.4014	10.5307	0.176087	89.1194	0.0443915	-0.206561	0.611832	-0.141332	-0.0757364	0.398634	3.54934	1.81967	1.2797	0.868826	23.9232	0.92063	-0.698621	-0.354859	-0.120646	1.74288
10	6	0.547556	0.336033	11.0585	0.15158	90.8972	0.0440754	-0.206561	0.611832	-0.141332	-0.0757364	0.398634	3.54934	1.81967	1.2797	0.868826	23.9232	0.92063	-0.698621	-0.354859	-0.120646	1.74288
1	7	0.638599	1.55743	6.52624	0.209404	88.9763	0.0267119	-0.206057	0.616731	-0.143613	-0.0736233	0.399395	3.5495	1.81722	1.27855	0.870736	23.9193	0.912664	-0.692683	-0.356064	-0.122301	1.74468
2	7	0.428534	2.6825	6.43464	0.213916	90.2535	0.0261568	-0.2097	0.606	-0.133917	-0.0789092	0.401145	3.54744	1.81948	1.28099	0.875915	23.9298	0.918957	-0.695471	-0.345093	-0.122288	1.74221
3	7	0.952824	5.20715	6.63247	0.199367	89.5215	0.0255538	-0.206057	0.616731	-0.143613	-0.0736233	0.399395	3.5495	1.81722	1.27855	0.870736	23.9193	0.912664	-0.692683	-0.356064	-0.122301	1.74468
4	7	1.7273	1.92019	6.63219	0.211572	88.2711	0.0246882	-0.2097	0.606	-0.133917	-0.0789092	0.401145	3.54744	1.81948	1.28099	0.875915	23.9298	0.918957	-0.695471	-0.345093	-0.122288	1.74221
5	7	1.08043	2.76867	7.04588	0.218	90.3487	0.0232774	-0.206057	0.616731	-0.143613	-0.0736233	0.399395	3.5495	1.81722	1.27855	0.870736	23.9193	0.912664	-0.692683	-0.356064	-0.122301	1.74468
6	7	0.804206	3.69392	6.72352	0.218465	91.096	0.0260583	-0.2097	0.606	-0.133917	-0.0789092	0.401145	3.54744	1.81948	1.28099	0.875915	23.9298	0.918957	-0.695471	-0.345093	-0.122288	1.74221
7	7	1.42006	1.67963	6.80538	0.217748	85.8381	0.025594	-0.206057	0.616731	-0.143613	-0.0736233	0.399395	3.5495	1.81722	1.27855	0.870736	23.9193	0.912664	-0.692683	-0.356064	-0.122301	1.74468
8	7	0.387913	1.22566	6.21714	0.220559	91.8306	0.0273465	-0.2097	0.606	-0.133917	-0.0789092	0.401145	3.54744	1.81948	1.28099	0.875915	23.9298	0.918957	-0.695471	-0.345093	-0.122288	1.74221
9	7	0.450397	1.44256	6.23355	0.217605	91.9008	0.0254499	-0.206057	0.616731	-0.143613	-0.0736233	0.399395	3.5495	1.81722	1.27855	0.870736	23.9193	0.912664	-0.692683	-0.356064	-0.122301	1.74468
10	7	1.1357	7.43088	6.0134	0.206771	83.5911	0.0265343	-0.2097	0.606	-0.133917	-0.0789092	0.401145	3.54744	1.81948	1.28099	0.875915	23.9298	0.918957	-0.695471	-0.345093	-0.122288	1.74221
1	8	0.82528	5.46807	8.22977	0.162845	93.7035	0.0410115	-0.204925	0.610602	-0.144191	-0.075537	0.397289	3.54475	1.82253	1.27419	0.86841	23.926	0.926885	-0.698951	-0.358228	-0.118186	1.74018
2	8	0.862147	7.23312	8.61242	0.162729	92.6815	0.0435304	-0.207372	0.608661	-0.137916	-0.0676163	0.393558	3.55123	1.82407	1.28211	0.870155	23.9191	0.920616	-0.699422	-0.354596	-0.111752	1.73801
3	8	0.462205	4.5226	8.29153	0.170532	89.0865	0.0379731	-0.204925	0.610602	-0.144191	-0.075537	0.397289	3.54475	1.82253	1.27419	0.86841	23.926	0.926885	-0.698951	-0.358228	-0.118186	1.74018
4	8	0.713315	2.30829	8.15922	0.162563	94.0091	0.0402297	-0.207372	0.608661	-0.137916	-0.0676163	0.393558	3.55123	1.82407	1.28211	0.870155	23.9191	0.920616	-0.699422	-0.354596	-0.111752	1.73801
5	8	1.17818	3.29049	8.29983	0.171392	88.613	0.0453926	-0.204925	0.610602	-0.144191	-0.075537	0.397289	3.54475	1.82253	1.27419	0.86841	23.926	0.926885	-0.698951	-0.358228	-0.118186	1.74018
6	8	0.380731	1.37386	8.56683	0.166201	89.7328	0.0454686	-0.207372	0.608661	-0.137916	-0.0676163	0.393558	3.55123	1.82407	1.28211	0.870155	23.9191	0.920616	-0.699422	-0.354596	-0.111752	1.73801
7	8	0.801703	5.14573	8.92401	0.174044	84.0387	0.0383543	-0.204925	0.610602	-0.144191	-0.075537	0.397289	3.54475	1.82253	1.27419	0.86841	23.926	0.926885	-0.698951	-0.358228	-0.118186	1.74018
8	8	0.968616	3.8839	8.55317	0.169111	90.7369	0.0414648	-0.207372	0.608661	-0.137916	-0.0676163	0.393558	3.55123	1.82407	1.28211	0.870155	23.9191	0.920616	-0.699422	-0.354596	-0.111752	1.73801
9	8	0.924136	3.6378	8.19266	0.161272	92.0671	0.044083	-0.204925	0.610602	-0.144191	-0.075537	0.397289	3.54475	1.82253	1.27419	0.86841	23.926	0.926885	-0.698951	-0.358228	-0.118186	1.74018
10	8	0.45656	13.669	7.85601	0.161147	84.7273	0.0447511	-0.207372	0.608661	-0.137916	-0.0676163	0.393558	3.55123	1.82407	1.28211	0.870155	23.9191	0.920616	-0.699422	-0.354596	-0.111752	1.73801
1	9	0.832391	0.585403	5.75346	0.112327	95.5849	0.0411608	-0.204347	0.614266	-0.141622	-0.0739464	0.397083	3.54943	1.81991	1.27785	0.865729	23.9313	0.916114	-0.700954	-0.35006	-0.117632	1.74241
2	9	0.826764	0.528314	5.446	0.107435	88.0303	0.0419138	-0.207332	0.616297	-0.139473	-0.0789906	0.394949	3.54939	1.82016	1.2785	0.871432	23.9287	0.918254	-0.702635	-0.351311	-0.124492	1.73764
3	9	0.814533	0.709662	5.45411	0.101396	87.8621	0.0388424	-0.204347	0.614266	-0.141622	-0.0739464	0.397083	3.54943	1.81991	1.27785	0.865729	23.9313	0.916114	-0.700954	-0.35006	-0.117632	1.74241
4	9	0.891522	0.615218	5.4067	0.110225	88.8354	0.0426147	-0.207332	0.616297	-0.139473	-0.0789906	0.394949	3.54939	1.82016	1.2785	0.871432	23.9287	0.918254	-0.702635	-0.351311	-0.124492	1.73764
5	9	0.848101	0.595486	5.33517	0.109733	90.3541	0.0439207	-0.204347	0.614266	-0.141622	-0.0739464	0.397083	3.54943	1.81991	1.27785	0.865729	23.9313	0.916114	-0.700954	-0.35006	-0.117632	1.74241
6	9	0.808045	0.487049	5.34677	0.11504	88.5143	0.0437617	-0.207332	0.616297	-0.139473	-0.0789906	0.394949	3.54939	1.82016	1.2785	0.871432	23.9287	0.918254	-0.702635	-0.351311	-0.124492	1.73764
7	9	0.894282	0.643155	5.37719	0.113896	94.3317	0.0453692	-0.204347	0.614266	-0.141622	-0.0739464	0.397083	3.54943	1.81991	1.27785	0.865729	23.9313	0.916114	-0.700954	-0.35006	-0.117632	1.74241
8	9	0.845132	0.457875	5.13196	0.110199	93.64	0.0415	-0.207332	0.616297	-0.139473	-0.0789906	0.394949	3.54939	1.82016	1.2785	0.871432	23.9287	0.918254	-0.702635	-0.351311	-0.124492	1.73764
9	9	0.894282	0.651402	5.5756	0.105804	90.4944	0.0437752	-0.204347	0.614266	-0.141622	-0.0739464	0.397083	3.54943	1.81991	1.27785	0.865729	23.9313	0.916114	-0.700954	-0.35006	-0.117632	1.74241
10	9	0.880373	0.648388	5.42339	0.114458	90.8221	0.0413497	-0.207332	0.616297	-0.139473	-0.0789906	0.394949	3.54939	1.82016	1.2785	0.871432	23.9287	0.918254	-0.702635	-0.351311	-0.124492	1.73764
1	10	0.783851	3.00246	9.29006	0.114224	96.4767	0.0389629	-0.206561	0.611832	-0.141332	-0.0757364	0.398634	3.54934	1.81967	1.2797	0.868826	23.9232	0.92063	-0.698621	-0.354859	-0.120646	1.74288
2	10	0.477673	12.8859	9.75818	0.112093	89.9781	0.0426917	-0.206561	0.611832	-0.141332	-0.0757364	0.398634	3.54934	1.81967	1.2797	0.868826	23.9232	0.92063	-0.698621	-0.354859	-0.120646	1.74288
3	10	0.916283	4.73715	9.01166	0.108803	98.6131	0.0420174	-0.206561	0.611832	-0.141332	-0.0757364	0.398634	3.54934	1.81967	1.2797	0.868826	23.9232	0.92063	-0.698621	-0.354859	-0.120646	1.74288
4	10	0.805241	4.09426	9.20095	0.1136	92.6658	0.0408668	-0.206561	0.611832	-0.141332	-0.0757364	0.398634	3.54934	1.81967	1.2797	0.868826	23.9232	0.92063	-0.698621	-0.354859	-0.120646	1.74288
5	10	1.74203	1.63119	8.39395	0.112773	89.0254	0.0378935	-0.206561	0.611832	-0.141332	-0.0757364	0.398634	3.54934	1.81967	1.2797	0.868826	23.9232	0.92063	-0.698621	-0.354859	-0.120646	1.74288
6	10	0.710055	0.54008	9.95856	0.12041	92.7473	0.0409031	-0.206561	0.611832	-0.141332	-0.0757364	0.398634	3.54934	1.81967	1.2797	0.868826	23.9232	0.92063	-0.698621	-0.354859	-0.120646	1.74288
7	10	0.691583	2.61695	9.24243	0.112251	86.4394	0.0379651	-0.206561	0.611832	-0.141332	-0.0757364	0.398634	3.54934	1.81967	1.2797	0.868826	23.9232	0.92063	-0.698621	-0.354859	-0.120646	1.74288
8	10	0.9856	0.6528	8.87652	0.115977	93.6188	0.0428349	-0.206561	0.611832	-0.141332	-0.0757364	0.398634	3.54934	1.81967	1.2797	0.868826	23.9232	0.92063	-0.698621	-0.354859	-0.120646	1.74288
9	10	0.933808	1.0226	10.2738	0.116548	83.1247	0.0419594	-0.206561	0.611832	-0.141332	-0.0757364	0.398634	3.54934	1.81967	1.2797	0.868826	23.9232	0.92063	-0.698621	-0.354859	-0.120646	1.74288
10	10	0.766219	0.720964	9.62345	0.112566	89.4344	0.0372601	-0.206561	0.611832	-0.141332	-0.0757364	0.398634	3.54934	1.81967	1.2797	0.868826	23.9232	0.92063	-0.698621	-0.354859	-0.120646	1.74288
1	12	0.516572	1.28747	7.74377	0.116309	88.2423	0.0388515	-0.206561	0.611832	-0.141332	-0.0757364	0.398634	3.54934	1.81967	1.2797	0.868826	23.9232	0.92063	-0.698621	-0.354859	-0.120646	1.74288
2	12	0.656815	1.59605	8.17206	0.118724	94.2053	0.040529	-0.206088	0.610209	-0.13559	-0.0772392	0.40063	3.54824	1.82467	1.28707	0.869637	23.9239	0.916689	-0.697964	-0.356694	-0.124572	1.7479
3	12	0.607924	1.69979	7.66836	0.125614	94.6796	0.0394933	-0.206561	0.611832	-0.141332	-0.0757364	0.398634	3.54934	1.81967	1.2797	0.868826	23.9232	0.92063	-0.698621	-0.354859	-0.120646	1.74288
4	12	0.748271	1.6534	7.50065	0.121466	92.0376	0.0377054	-0.206088	0.610209	-0.13559	-0.0772392	0.40063	3.54824	1.82467	1.28707	0.869637	23.9239	0.916689	-0.697964	-0.356694	-0.124572	1.7479
5	12	0.785529	3.06175	7.67244	0.120329	89.928	0.0386074	-0.206561	0.611832	-0.141332	-0.0757364	0.398634	3.54934	1.81967	1.2797	0.868826	23.9232	0.92063	-0.698621	-0.354859	-0.120646	1.74288
6	12	0.522619	1.23018	7.97006	0.130585	84.4156	0.036877	-0.206088	0.610209	-0.13559	-0.0772392	0.40063	3.54824	1.82467	1.28707	0.869637	23.9239	0.916689	-0.697964	-0.356694	-0.124572	1.7479
7	12	0.809384	2.92807	7.54586	0.125803	98.8399	0.0462453	-0.206561	0.611832	-0.141332	-0.0757364	0.398634	3.54934	1.81967	1.2797	0.868826	23.9232	0.92063	-0.698621	-0.354859	-0.120646	1.74288
8	12	0.681407	1.5262	7.78401	0.120401	98.9373	0.0433431	-0.206088	0.610209	-0.13559	-0.0772392	0.40063	3.54824	1.82467	1.28707	0.869637	23.9239	0.916689	-0.697964	-0.356694	-0.124572	1.7479
9	12	0.959989	1.9378	7.1298	0.116648	89.4682	0.0372978	-0.206561	0.611832	-0.141332	-0.0757364	0.398634	3.54934	1.81967	1.2797	0.868826	23.9232	0.92063	-0.698621	-0.354859	-0.120646	1.74288
10	12	0.660595	2.16725	8.08427	0.120669	93.378	0.0389262	-0.206088	0.610209	-0.13559	-0.0772392	0.40063	3.54824	1.82467	1.28707	0.869637	23.9239	0.916689	-0.697964	-0.356694	-0.124572	1.7479
1	13	2.70118	0.724777	7.34514	0.134253	92.2139	0.0503504	-0.204466	0.61185	-0.145279	-0.078039	0.395258	3.54718	1.82424	1.27951	0.862228	23.9148	0.925663	-0.694421	-0.351095	-0.114762	1.73556
2	13	2.8911	1.72722	7.31525	0.13304	90.9402	0.0486954	-0.206431	0.610349	-0.135289	-0.0745604	0.39334	3.55005	1.82351	1.27956	0.873388	23.9269	0.917421	-0.700015	-0.355497	-0.120053	1.7459
3	13	2.78514	0.958936	7.44739	0.135825	86.1114	0.052742	-0.204466	0.61185	-0.145279	-0.078039	0.395258	3.54718	1.82424	1.27951	0.862228	23.9148	0.925663	-0.694421	-0.351095	-0.114762	1.73556
4	13	2.81198	0.970467	7.04174	0.136773	94.2547	0.0512189	-0.206431	0.610349	-0.135289	-0.0745604	0.39334	3.55005	1.82351	1.27956	0.873388	23.9269	0.917421	-0.700015	-0.355497	-0.120053	1.7459
5	13	2.57256	0.481062	7.17702	0.136049	88.5227	0.0446415	-0.204466	0.61185	-0.145279	-0.078039	0.395258	3.54718	1.82424	1.27951	0.862228	23.9148	0.925663	-0.694421	-0.351095	-0.114762	1.73556
6	13	2.65822	0.622278	6.82764	0.132826	89.6933	0.0523284	-0.206431	0.610349	-0.135289	-0.0745604	0.39334	3.55005	1.82351	1.27956	0.873388	23.9269	0.917421	-0.700015	-0.355497	-0.120053	1.7459
7	13	2.68303	0.871333	7.73977	0.145951	92.3455	0.0498106	-0.204466	0.61185	-0.145279	-0.078039	0.395258	3.54718	1.82424	1.27951	0.862228	23.9148	0.925663	-0.694421	-0.351095	-0.114762	1.73556
8	13	2.75018	0.703275	7.13142	0.128844	86.5421	0.0507129	-0.206431	0.610349	-0.135289	-0.0745604	0.39334	3.55005	1.82351	1.27956	0.873388	23.9269	0.917421	-0.700015	-0.355497	-0.120053	1.7459
9	13	2.72495	0.678111	6.87411	0.139081	90.8273	0.0451202	-0.204466	0.61185	-0.145279	-0.078039	0.395258	3.54718	1.82424	1.27951	0.862228	23.9148	0.925663	-0.694421	-0.351095	-0.114762	1.73556
10	13	2.80701	1.01457	7.14206	0.1325	92.0742	0.0474404	-0.206431	0.610349	-0.135289	-0.0745604	0.39334	3.55005	1.82351	1.27956	0.873388	23.9269	0.917421	-0.700015	-0.355497	-0.120053	1.7459
1	14	1.2766	1.73488	9.33775	0.154552	93.7892	0.0464179	-0.208596	0.608217	-0.142443	-0.0777749	0.39815	3.5489	1.81796	1.28411	0.868969	23.9292	0.917897	-0.691478	-0.352158	-0.120794	1.73371
2	14	1.2455	1.37058	8.5806	0.163756	93.0612	0.0401686	-0.206851	0.612188	-0.13844	-0.0717887	0.398461	3.5509	1.82409	1.28017	0.867433	23.9215	0.92248	-0.695067	-0.358134	-0.120272	1.74409
3	14	1.33525	1.99555	8.53752	0.168764	89.7476	0.0407461	-0.208596	0.608217	-0.142443	-0.0777749	0.39815	3.5489	1.81796	1.28411	0.868969	23.9292	0.917897	-0.691478	-0.352158	-0.120794	1.73371
4	14	1.32727	1.87	9.6083	0.166626	92.0188	0.0459169	-0.206851	0.612188	-0.13844	-0.0717887	0.398461	3.5509	1.82409	1.28017	0.867433	23.9215	0.92248	-0.695067	-0.358134	-0.120272	1.74409
5	14	1.31066	1.85712	9.41446	0.165928	91.1061	0.0467718	-0.208596	0.608217	-0.142443	-0.0777749	0.39815	3.5489	1.81796	1.28411	0.868969	23.9292	0.917897	-0.691478	-0.352158	-0.120794	1.73371
6	14	1.08171	1.22175	9.96493	0.168062	91.0801	0.0441986	-0.206851	0.612188	-0.13844	-0.0717887	0.398461	3.5509	1.82409	1.28017	0.867433	23.9215	0.92248	-0.695067	-0.358134	-0.120272	1.74409
7	14	1.36175	1.92391	8.75343	0.158118	88.392	0.0455698	-0.208596	0.608217	-0.142443	-0.0777749	0.39815	3.5489	1.81796	1.28411	0.868969	23.9292	0.917897	-0.691478	-0.352158	-0.120794	1.73371
8	14	1.33691	1.77014	8.83844	0.165766	91.0963	0.0478961	-0.206851	0.612188	-0.13844	-0.0717887	0.398461	3.5509	1.82409	1.28017	0.867433	23.9215	0.92248	-0.695067	-0.358134	-0.120272	1.74409
9	14	1.2079	1.32918	8.83186	0.169401	94.0168	0.0450557	-0.208596	0.608217	-0.142443	-0.0777749	0.39815	3.5489	1.81796	1.28411	0.868969	23.9292	0.917897	-0.691478	-0.352158	-0.120794	1.73371
10	14	1.3676	2.64713	8.47249	0.169355	86.6151	0.040015	-0.206851	0.612188	-0.13844	-0.0717887	0.398461	3.5509	1.82409	1.28017	0.867433	23.9215	0.92248	-0.695067	-0.358134	-0.120272	1.74409
1	15	0.924801	3.97679	6.6521	0.151439	88.5806	0.0433401	-0.208562	0.611086	-0.144009	-0.07742	0.399921	3.54832	1.8179	1.28398	0.866298	23.9248	0.919557	-0.698168	-0.354012	-0.124704	1.74519
2	15	0.904835	2.15217	6.0579	0.160142	91.6097	0.0417383	-0.201451	0.608013	-0.140661	-0.0720445	0.397674	3.55318	1.82031	1.27443	0.864648	23.923	0.917114	-0.705432	-0.354375	-0.121448	1.74
3	15	0.899455	2.7389	6.3697	0.157308	90.6772	0.0448255	-0.208562	0.611086	-0.144009	-0.07742	0.399921	3.54832	1.8179	1.28398	0.866298	23.9248	0.919557	-0.698168	-0.354012	-0.124704	1.74519
4	15	0.880257	2.30386	6.52329	0.167153	88.3069	0.0443686	-0.201451	0.608013	-0.140661	-0.0720445	0.397674	3.55318	1.82031	1.27443	0.864648	23.923	0.917114	-0.705432	-0.354375	-0.121448	1.74
5	15	0.773749	1.16818	6.05083	0.152902	93.1349	0.0402218	-0.208562	0.611086	-0.144009	-0.07742	0.399921	3.54832	1.8179	1.28398	0.866298	23.9248	0.919557	-0.698168	-0.354012	-0.124704	1.74519
6	15	0.850339	1.51284	5.93998	0.151631	91.6474	0.0394944	-0.201451	0.608013	-0.140661	-0.0720445	0.397674	3.55318	1.82031	1.27443	0.864648	23.923	0.917114	-0.705432	-0.354375	-0.121448	1.74
7	15	0.807872	1.52004	6.00502	0.151088	89.9632	0.0416602	-0.208562	0.611086	-0.144009	-0.07742	0.399921	3.54832	1.8179	1.28398	0.866298	23.9248	0.919557	-0.698168	-0.354012	-0.124704	1.74519
8	15	0.916528	3.49791	5.93103	0.142898	88.7039	0.0371806	-0.201451	0.608013	-0.140661	-0.0720445	0.397674	3.55318	1.82031	1.27443	0.864648	23.923	0.917114	-0.705432	-0.354375	-0.121448	1.74
9	15	0.862781	1.90974	6.30914	0.155995	90.6525	0.0368415	-0.208562	0.611086	-0.144009	-0.07742	0.399921	3.54832	1.8179	1.28398	0.866298	23.9248	0.919557	-0.698168	-0.354012	-0.124704	1.74519
10	15	0.882602	2.33481	6.28723	0.154231	92.0025	0.0414128	-0.201451	0.608013	-0.140661	-0.0720445	0.397674	3.55318	1.82031	1.27443	0.864648	23.923	0.917114	-0.705432	-0.354375	-0.121448	1.74
1	16	0.275501	0.883591	6.41712	0.0944383	93.395	0.0390336	-0.205007	0.607325	-0.142003	-0.0806607	0.399521	3.55521	1.8176	1.28046	0.870129	23.9212	0.922702	-0.69609	-0.35743	-0.115889	1.74937
2	16	0.864381	4.45411	6.64302	0.0925387	92.8327	0.0432442	-0.207516	0.608376	-0.134331	-0.0756904	0.396705	3.5473	1.81547	1.28397	0.867215	23.9235	0.923459	-0.701319	-0.355117	-0.120611	1.74238
3	16	0.637663	1.95906	6.76424	0.0929569	92.9868	0.0381259	-0.205007	0.607325	-0.142003	-0.0806607	0.399521	3.55521	1.8176	1.28046	0.870129	23.9212	0.922702	-0.69609	-0.35743	-0.115889	1.74937
4	16	0.426674	1.44851	7.03564	0.0932984	91.2561	0.0397764	-0.207516	0.608376	-0.134331	-0.0756904	0.396705	3.5473	1.81547	1.28397	0.867215	23.9235	0.923459	-0.701319	-0.355117	-0.120611	1.74238
5	16	0.468582	1.1017	6.435	0.0950214	92.8164	0.0380837	-0.205007	0.607325	-0.142003	-0.0806607	0.399521	3.55521	1.8176	1.28046	0.870129	23.9212	0.922702	-0.69609	-0.35743	-0.115889	1.74937
6	16	0.408224	1.25308	6.6683	0.102852	90.5964	0.0362714	-0.207516	0.608376	-0.134331	-0.0756904	0.396705	3.5473	1.81547	1.28397	0.867215	23.9235	0.923459	-0.701319	-0.355117	-0.120611	1.74238
7	16	0.572437	2.09961	6.95471	0.0908454	88.6106	0.0374626	-0.205007	0.607325	-0.142003	-0.0806607	0.399521	3.55521	1.8176	1.28046	0.870129	23.9212	0.922702	-0.69609	-0.35743	-0.115889	1.74937
8	16	0.554057	1.32648	6.94472	0.0967407	92.6098	0.0364312	-0.207516	0.608376	-0.134331	-0.0756904	0.396705	3.5473	1.81547	1.28397	0.867215	23.9235	0.923459	-0.701319	-0.355117	-0.120611	1.74238
9	16	0.46606	1.49053	6.61565	0.0949618	93.1585	0.0354982	-0.205007	0.607325	-0.142003	-0.0806607	0.399521	3.55521	1.8176	1.28046	0.870129	23.9212	0.922702	-0.69609	-0.35743	-0.115889	1.74937
10	16	0.564727	1.62907	7.11558	0.0958477	91.1877	0.0410456	-0.207516	0.608376	-0.134331	-0.0756904	0.396705	3.5473	1.81547	1.28397	0.867215	23.9235	0.923459	-0.701319	-0.355117	-0.120611	1.74238
1	17	0.821828	1.58004	5.9306	0.0998614	86.1057	0.0241392	-0.206561	0.611832	-0.141332	-0.0757364	0.398634	3.54934	1.81967	1.2797	0.868826	23.9232	0.92063	-0.698621	-0.354859	-0.120646	1.74288
2	17	0.986456	2.7846	5.28643	0.099901	88.2938	0.0257118	-0.204564	0.612814	-0.136773	-0.0776869	0.399612	3.55269	1.81663	1.28039	0.862924	23.9183	0.913801	-0.702759	-0.350967	-0.123539	1.73926
3	17	1.18508	1.22158	5.91004	0.100081	95.7699	0.0276673	-0.206561	0.611832	-0.141332	-0.0757364	0.398634	3.54934	1.81967	1.2797	0.868826	23.9232	0.92063	-0.698621	-0.354859	-0.120646	1.74288
4	17	1.39775	2.89161	6.21237	0.100954	91.8203	0.0303974	-0.204564	0.612814	-0.136773	-0.0776869	0.399612	3.55269	1.81663	1.28039	0.862924	23.9183	0.913801	-0.702759	-0.350967	-0.123539	1.73926
5	17	0.888212	2.41012	6.0418	0.096695	89.7344	0.0241403	-0.206561	0.611832	-0.141332	-0.0757364	0.398634	3.54934	1.81967	1.2797	0.868826	23.9232	0.92063	-0.698621	-0.354859	-0.120646	1.74288
6	17	1.4688	11.1955	6.13514	0.10153	90.6827	0.0266669	-0.204564	0.612814	-0.136773	-0.0776869	0.399612	3.55269	1.81663	1.28039	0.862924	23.9183	0.913801	-0.702759	-0.350967	-0.123539	1.73926
7	17	2.42566	1.23402	7.0476	0.103476	93.9745	0.0265665	-0.206561	0.611832	-0.141332	-0.0757364	0.398634	3.54934	1.81967	1.2797	0.868826	23.9232	0.92063	-0.698621	-0.354859	-0.120646	1.74288
8	17	0.520677	2.86263	6.73043	0.0960924	92.327	0.0266303	-0.204564	0.612814	-0.136773	-0.0776869	0.399612	3.55269	1.81663	1.28039	0.862924	23.9183	0.913801	-0.702759	-0.350967	-0.123539	1.73926
9	17	0.333519	2.67953	5.05675	0.0948068	92.1871	0.0277793	-0.206561	0.611832	-0.141332	-0.0757364	0.398634	3.54934	1.81967	1.2797	0.868826	23.9232	0.92063	-0.698621	-0.354859	-0.120646	1.74288
10	17	0.648262	0.955361	5.08846	0.0960885	91.098	0.0254793	-0.204564	0.612814	-0.136773	-0.0776869	0.399612	3.55269	1.81663	1.28039	0.862924	23.9183	0.913801	-0.702759	-0.350967	-0.123539	1.73926
1	18	1.24803	0.527418	11.5073	0.153967	91.0533	0.0460585	-0.208105	0.607154	-0.142881	-0.0697251	0.401169	3.54741	1.82252	1.27621	0.87049	23.9231	0.921225	-0.705797	-0.35529	-0.117852	1.75108
2	18	0.668672	2.39873	10.8806	0.149342	92.3918	0.0456392	-0.20839	0.61173	-0.141822	-0.0754879	0.394757	3.54894	1.8273	1.27265	0.867946	23.9272	0.917209	-0.704534	-0.359418	-0.121582	1.74263
3	18	1.67203	2.18317	10.9929	0.151362	88.989	0.0362009	-0.208105	0.607154	-0.142881	-0.0697251	0.401169	3.54741	1.82252	1.27621	0.87049	23.9231	0.921225	-0.705797	-0.35529	-0.117852	1.75108
4	18	0.841334	1.74455	11.7269	0.12892	96.8724	0.0412414	-0.20839	0.61173	-0.141822	-0.0754879	0.394757	3.54894	1.8273	1.27265	0.867946	23.9272	0.917209	-0.704534	-0.359418	-0.121582	1.74263
5	18	0.539397	11.1509	11.1703	0.134375	90.9249	0.040438	-0.208105	0.607154	-0.142881	-0.0697251	0.401169	3.54741	1.82252	1.27621	0.87049	23.9231	0.921225	-0.705797	-0.35529	-0.117852	1.75108
6	18	0.944631	1.41594	12.2045	0.145136	91.3278	0.0412998	-0.20839	0.61173	-0.141822	-0.0754879	0.394757	3.54894	1.8273	1.27265	0.867946	23.9272	0.917209	-0.704534	-0.359418	-0.121582	1.74263
7	18	2.27772	3.33849	10.6867	0.166285	90.2807	0.0471856	-0.208105	0.607154	-0.142881	-0.0697251	0.401169	3.54741	1.82252	1.27621	0.87049	23.9231	0.921225	-0.705797	-0.35529	-0.117852	1.75108
8	18	0.17676	0.567345	10.3888	0.145506	91.3917	0.0401925	-0.20839	0.61173	-0.141822	-0.0754879	0.394757	3.54894	1.8273	1.27265	0.867946	23.9272	0.917209	-0.704534	-0.359418	-0.121582	1.74263
9	18	1.23533	1.91389	12.0928	0.158354	91.8365	0.0458944	-0.206561	0.611832	-0.141332	-0.0757364	0.398634	3.54934	1.81967	1.2797	0.868826	23.9232	0.92063	-0.698621	-0.354859	-0.120646	1.74288
10	18	1.60985	5.44258	11.1572	0.146576	89.5258	0.0427593	-0.206561	0.611832	-0.141332	-0.0757364	0.398634	3.54934	1.81967	1.2797	0.868826	23.9232	0.92063	-0.698621	-0.354859	-0.120646	1.74288
1	19	1.70623	0.714157	7.82072	0.192042	89.8795	0.0472623	-0.206561	0.611832	-0.141332	-0.0757364	0.398634	3.54934	1.81967	1.2797	0.868826	23.9232	0.92063	-0.698621	-0.354859	-0.120646	1.74288
2	19	1.07258	6.60184	7.98749	0.182138	93.5849	0.0456883	-0.206561	0.611832	-0.141332	-0.0757364	0.398634	3.54934	1.81967	1.2797	0.868826	23.9232	0.92063	-0.698621	-0.354859	-0.120646	1.74288
3	19	0.675419	1.18411	7.29538	0.179604	89.9976	0.0448923	-0.206561	0.611832	-0.141332	-0.0757364	0.398634	3.54934	1.81967	1.2797	0.868826	23.9232	0.92063	-0.698621	-0.354859	-0.120646	1.74288
4	19	0.424521	1.77425	9.25198	0.193824	92.0828	0.0507753	-0.206561	0.611832	-0.141332	-0.0757364	0.398634	3.54934	1.81967	1.2797	0.868826	23.9232	0.92063	-0.698621	-0.354859	-0.120646	1.74288
5	19	0.51263	0.5021	6.7109	0.17279	88.2425	0.0450092	-0.206561	0.611832	-0.141332	-0.0757364	0.398634	3.54934	1.81967	1.2797	0.868826	23.9232	0.92063	-0.698621	-0.354859	-0.120646	1.74288
6	19	0.521086	3.01741	8.0817	0.184036	91.793	0.0450867	-0.206561	0.611832	-0.141332	-0.0757364	0.398634	3.54934	1.81967	1.2797	0.868826	23.9232	0.92063	-0.698621	-0.354859	-0.120646	1.74288
7	19	0.929225	3.14299	8.01028	0.189443	92.1378	0.0498107	-0.206561	0.611832	-0.141332	-0.0757364	0.398634	3.54934	1.81967	1.2797	0.868826	23.9232	0.92063	-0.698621	-0.354859	-0.120646	1.74288
8	19	0.766443	2.52609	8.15403	0.179508	89.2761	0.0429288	-0.206561	0.611832	-0.141332	-0.0757364	0.398634	3.54934	1.81967	1.2797	0.868826	23.9232	0.92063	-0.698621	-0.354859	-0.120646	1.74288
9	19	1.95836	0.967265	7.57733	0.180965	87.3445	0.0466051	-0.206561	0.611832	-0.141332	-0.0757364	0.398634	3.54934	1.81967	1.2797	0.868826	23.9232	0.92063	-0.698621	-0.354859	-0.120646	1.74288
10	19	0.901683	1.73181	8.31319	0.186987	95.3092	0.048691	-0.206561	0.611832	-0.141332	-0.0757364	0.398634	3.54934	1.81967	1.2797	0.868826	23.9232	0.92063	-0.698621	-0.354859	-0.120646	1.74288
1	20	0.530134	1.41835	9.76734	0.179716	92.294	0.0481565	-0.206561	0.611832	-0.141332	-0.0757364	0.398634	3.54934	1.81967	1.2797	0.868826	23.9232	0.92063	-0.698621	-0.354859	-0.120646	1.74288
2	20	1.12567	1.52229	10.6071	0.200633	87.9061	0.0466201	-0.206561	0.611832	-0.141332	-0.0757364	0.398634	3.54934	1.81967	1.2797	0.868826	23.9232	0.92063	-0.698621	-0.354859	-0.120646	1.74288
3	20	0.504974	1.30204	12.133	0.177219	89.8301	0.0510955	-0.206561	0.611832	-0.141332	-0.0757364	0.398634	3.54934	1.81967	1.2797	0.868826	23.9232	0.92063	-0.698621	-0.354859	-0.120646	1.74288
4	20	0.59883	4.38605	9.60469	0.182204	95.0189	0.0437064	-0.206561	0.611832	-0.141332	-0.0757364	0.398634	3.54934	1.81967	1.2797	0.868826	23.9232	0.92063	-0.698621	-0.354859	-0.120646	1.74288
5	20	0.791656	5.53522	8.3426	0.187618	93.4162	0.046614	-0.206561	0.611832	-0.141332	-0.0757364	0.398634	3.54934	1.81967	1.2797	0.868826	23.9232	0.92063	-0.698621	-0.354859	-0.120646	1.74288
6	20	0.575515	7.2895	9.29301	0.167476	90.4242	0.0481251	-0.206561	0.611832	-0.141332	-0.0757364	0.398634	3.54934	1.81967	1.2797	0.868826	23.9232	0.92063	-0.698621	-0.354859	-0.120646	1.74288
7	20	1.01442	1.60815	9.11288	0.185515	92.2906	0.0451992	-0.206561	0.611832	-0.141332	-0.0757364	0.398634	3.54934	1.81967	1.2797	0.868826	23.9232	0.92063	-0.698621	-0.354859	-0.120646	1.74288
8	20	1.99045	3.48725	9.23288	0.176451	91.297	0.043677	-0.206561	0.611832	-0.141332	-0.0757364	0.398634	3.54934	1.81967	1.2797	0.868826	23.9232	0.92063	-0.698621	-0.354859	-0.120646	1.74288
9	20	1.12621	1.98337	8.76629	0.168484	93.1019	0.0482166	-0.206561	0.611832	-0.141332	-0.0757364	0.398634	3.54934	1.81967	1.2797	0.868826	23.9232	0.92063	-0.698621	-0.354859	-0.120646	1.74288
10	20	0.81685	2.63756	9.92129	0.183874	90.8101	0.0472431	-0.206561	0.611832	-0.141332	-0.0757364	0.398634	3.54934	1.81967	1.2797	0.868826	23.9232	0.92063	-0.698621	-0.354859	-0.120646	1.74288
1	21	2.42029	2.1276	6.33993	0.0964485	93.3365	0.0326528	-0.206561	0.611832	-0.141332	-0.0757364	0.398634	3.54934	1.81967	1.2797	0.868826	23.9232	0.92063	-0.698621	-0.354859	-0.120646	1.74288
2	21	1.06423	1.15182	6.57328	0.0965905	86.7077	0.0285751	-0.206561	0.611832	-0.141332	-0.0757364	0.398634	3.54934	1.81967	1.2797	0.868826	23.9232	0.92063	-0.698621	-0.354859	-0.120646	1.74288
3	21	1.10798	4.1719	8.15808	0.0989481	92.4872	0.033093	-0.206561	0.611832	-0.141332	-0.0757364	0.398634	3.54934	1.81967	1.2797	0.868826	23.9232	0.92063	-0.698621	-0.354859	-0.120646	1.74288
4	21	1.03008	1.52723	7.02481	0.0910599	88.8367	0.0317461	-0.206561	0.611832	-0.141332	-0.0757364	0.398634	3.54934	1.81967	1.2797	0.868826	23.9232	0.92063	-0.698621	-0.354859	-0.120646	1.74288
5	21	4.03628	1.09572	8.0008	0.0991844	93.0167	0.0340337	-0.206561	0.611832	-0.141332	-0.0757364	0.398634	3.54934	1.81967	1.2797	0.868826	23.9232	0.92063	-0.698621	-0.354859	-0.120646	1.74288
6	21	1.43034	3.68846	7.01306	0.0955423	90.1631	0.0328191	-0.206561	0.611832	-0.141332	-0.0757364	0.398634	3.54934	1.81967	1.2797	0.868826	23.9232	0.92063	-0.698621	-0.354859	-0.120646	1.74288
7	21	0.747899	3.92949	6.42315	0.0983303	89.3217	0.0344447	-0.206561	0.611832	-0.141332	-0.0757364	0.398634	3.54934	1.81967	1.2797	0.868826	23.9232	0.92063	-0.698621	-0.354859	-0.120646	1.74288
8	21	0.809504	2.11302	7.46337	0.0917546	89.0329	0.0327959	-0.206561	0.611832	-0.141332	-0.0757364	0.398634	3.54934	1.81967	1.2797	0.868826	23.9232	0.92063	-0.698621	-0.354859	-0.120646	1.74288
9	21	1.18491	3.41814	7.22289	0.0989259	89.974	0.0307436	-0.206561	0.611832	-0.141332	-0.0757364	0.398634	3.54934	1.81967	1.2797	0.868826	23.9232	0.92063	-0.698621	-0.354859	-0.120646	1.74288
10	21	0.805175	0.319695	7.53676	0.0977034	93.3051	0.0346667	-0.206561	0.611832	-0.141332	-0.0757364	0.398634	3.54934	1.81967	1.2797	0.868826	23.9232	0.92063	-0.698621	-0.354859	-0.120646	1.74288
1	22	0.898936	1.82547	9.22695	0.133524	94.4021	0.0323292	-0.206561	0.611832	-0.141332	-0.0757364	0.398634	3.54934	1.81967	1.2797	0.868826	23.9232	0.92063	-0.698621	-0.354859	-0.120646	1.74288
2	22	0.959023	2.70863	10.3502	0.142901	92.7189	0.033544	-0.206561	0.611832	-0.141332	-0.0757364	0.398634	3.54934	1.81967	1.2797	0.868826	23.9232	0.92063	-0.698621	-0.354859	-0.120646	1.74288
3	22	0.958677	0.717782	8.40097	0.141767	91.4379	0.0332742	-0.206561	0.611832	-0.141332	-0.0757364	0.398634	3.54934	1.81967	1.2797	0.868826	23.9232	0.92063	-0.698621	-0.354859	-0.120646	1.74288
4	22	1.45123	1.27036	9.46652	0.154197	87.8014	0.0348494	-0.206561	0.611832	-0.141332	-0.0757364	0.398634	3.54934	1.81967	1.2797	0.868826	23.9232	0.92063	-0.698621	-0.354859	-0.120646	1.74288
5	22	1.82442	0.940825	10.6191	0.155249	93.2289	0.0439776	-0.206561	0.611832	-0.141332	-0.0757364	0.398634	3.54934	1.81967	1.2797	0.868826	23.9232	0.92063	-0.698621	-0.354859	-0.120646	1.74288
6	22	0.817656	1.83872	8.52264	0.133239	94.6922	0.0297904	-0.206561	0.611832	-0.141332	-0.0757364	0.398634	3.54934	1.81967	1.2797	0.868826	23.9232	0.92063	-0.698621	-0.354859	-0.120646	1.74288
7	22	1.54574	1.0209	9.05001	0.145326	91.4357	0.0340448	-0.206561	0.611832	-0.141332	-0.0757364	0.398634	3.54934	1.81967	1.2797	0.868826	23.9232	0.92063	-0.698621	-0.354859	-0.120646	1.74288
8	22	1.52537	2.11629	8.73418	0.157033	91.5943	0.0339661	-0.206561	0.611832	-0.141332	-0.0757364	0.398634	3.54934	1.81967	1.2797	0.868826	23.9232	0.92063	-0.698621	-0.354859	-0.120646	1.74288
9	22	1.15542	3.05802	10.2243	0.12911	91.9856	0.0349263	-0.206561	0.611832	-0.141332	-0.0757364	0.398634	3.54934	1.81967	1.2797	0.868826	23.9232	0.92063	-0.698621	-0.354859	-0.120646	1.74288
10	22	1.01137	6.33454	9.6744	0.138681	88.7838	0.0306237	-0.206561	0.611832	-0.141332	-0.0757364	0.398634	3.54934	1.81967	1.2797	0.868826	23.9232	0.92063	-0.698621	-0.354859	-0.120646	1.74288
1	23	1.08989	1.3612	5.41564	0.0989357	90.6747	0.0254766	-0.206561	0.611832	-0.141332	-0.0757364	0.398634	3.54934	1.81967	1.2797	0.868826	23.9232	0.92063	-0.698621	-0.354859	-0.120646	1.74288
2	23	0.59359	3.75017	5.56792	0.105355	92.5227	0.0305136	-0.206561	0.611832	-0.141332	-0.0757364	0.398634	3.54934	1.81967	1.2797	0.868826	23.9232	0.92063	-0.698621	-0.354859	-0.120646	1.74288
3	23	0.568442	1.56457	5.69276	0.105247	91.3064	0.0269929	-0.206561	0.611832	-0.141332	-0.0757364	0.398634	3.54934	1.81967	1.2797	0.868826	23.9232	0.92063	-0.698621	-0.354859	-0.120646	1.74288
4	23	0.493705	1.66352	4.79899	0.0964612	91.3725	0.0284971	-0.206561	0.611832	-0.141332	-0.0757364	0.398634	3.54934	1.81967	1.2797	0.868826	23.9232	0.92063	-0.698621	-0.354859	-0.120646	1.74288
5	23	0.526333	0.568617	5.80245	0.103828	92.7331	0.0273917	-0.206561	0.611832	-0.141332	-0.0757364	0.398634	3.54934	1.81967	1.2797	0.868826	23.9232	0.92063	-0.698621	-0.354859	-0.120646	1.74288
6	23	0.666901	0.598307	6.28268	0.100476	89.9362	0.0260078	-0.206561	0.611832	-0.141332	-0.0757364	0.398634	3.54934	1.81967	1.2797	0.868826	23.9232	0.92063	-0.698621	-0.354859	-0.120646	1.74288
7	23	0.740935	6.47392	6.04049	0.0994039	92.4851	0.0287866	-0.206561	0.611832	-0.141332	-0.0757364	0.398634	3.54934	1.81967	1.2797	0.868826	23.9232	0.92063	-0.698621	-0.354859	-0.120646	1.74288
8	23	1.73358	6.11932	6.22174	0.103663	90.1644	0.0315029	-0.206561	0.611832	-0.141332	-0.0757364	0.398634	3.54934	1.81967	1.2797	0.868826	23.9232	0.92063	-0.698621	-0.354859	-0.120646	1.74288
9	23	1.36402	0.578948	5.80454	0.108606	87.2843	0.0275677	-0.206561	0.611832	-0.141332	-0.0757364	0.398634	3.54934	1.81967	1.2797	0.868826	23.9232	0.92063	-0.698621	-0.354859	-0.120646	1.74288
10	23	1.05166	1.85117	5.88511	0.106745	89.4253	0.0330851	-0.206561	0.611832	-0.141332	-0.0757364	0.398634	3.54934	1.81967	1.2797	0.868826	23.9232	0.92063	-0.698621	-0.354859	-0.120646	1.74288
1	24	1.31464	0.28573	9.18968	0.126265	93.1906	0.0424447	-0.206561	0.611832	-0.141332	-0.0757364	0.398634	3.54934	1.81967	1.2797	0.868826	23.9232	0.92063	-0.698621	-0.354859	-0.120646	1.74288
2	24	0.539126	0.290835	8.13936	0.130385	92.7348	0.0367491	-0.206561	0.611832	-0.141332	-0.0757364	0.398634	3.54934	1.81967	1.2797	0.868826	23.9232	0.92063	-0.698621	-0.354859	-0.120646	1.74288
3	24	1.11135	1.8927	8.4017	0.11511	90.2868	0.0418551	-0.206561	0.611832	-0.141332	-0.0757364	0.398634	3.54934	1.81967	1.2797	0.868826	23.9232	0.92063	-0.698621	-0.354859	-0.120646	1.74288
4	24	0.792885	2.27765	8.41151	0.123902	92.2896	0.0397849	-0.206561	0.611832	-0.141332	-0.0757364	0.398634	3.54934	1.81967	1.2797	0.868826	23.9232	0.92063	-0.698621	-0.354859	-0.120646	1.74288
5	24	1.00504	0.310553	8.88789	0.116868	90.6011	0.0430704	-0.206561	0.611832	-0.141332	-0.0757364	0.398634	3.54934	1.81967	1.2797	0.868826	23.9232	0.92063	-0.698621	-0.354859	-0.120646	1.74288
6	24	0.802064	1.53731	9.73942	0.106134	91.3789	0.0378463	-0.206561	0.611832	-0.141332	-0.0757364	0.398634	3.54934	1.81967	1.2797	0.868826	23.9232	0.92063	-0.698621	-0.354859	-0.120646	1.74288
7	24	1.56285	4.45498	9.01684	0.127673	96.1189	0.0413848	-0.206561	0.611832	-0.141332	-0.0757364	0.398634	3.54934	1.81967	1.2797	0.868826	23.9232	0.92063	-0.698621	-0.354859	-0.120646	1.74288
8	24	0.639431	1.0133	8.33801	0.120252	91.6232	0.0362218	-0.206561	0.611832	-0.141332	-0.0757364	0.398634	3.54934	1.81967	1.2797	0.868826	23.9232	0.92063	-0.698621	-0.354859	-0.120646	1.74288
9	24	2.31875	0.331056	9.02703	0.131818	96.0288	0.0442472	-0.206561	0.611832	-0.141332	-0.0757364	0.398634	3.54934	1.81967	1.2797	0.868826	23.9232	0.92063	-0.698621	-0.354859	-0.120646	1.74288
10	24	1.46541	0.421853	9.31226	0.134328	94.973	0.0468731	-0.206561	0.611832	-0.141332	-0.0757364	0.398634	3.54934	1.81967	1.2797	0.868826	23.9232	0.92063	-0.698621	-0.354859	-0.120646	1.74288
1	25	1.04946	0.6141	11.1465	0.106531	86.0301	0.027678	-0.206561	0.611832	-0.141332	-0.0757364	0.398634	3.54934	1.81967	1.2797	0.868826	23.9232	0.92063	-0.698621	-0.354859	-0.120646	1.74288
2	25	1.24034	2.74799	11.5711	0.113646	87.4942	0.0320773	-0.200854	0.614898	-0.150239	-0.0757016	0.395601	3.54708	1.82024	1.27717	0.86882	23.9286	0.916302	-0.695008	-0.355835	-0.1181	1.74282
3	25	0.770719	2.48999	10.4474	0.107745	88.3899	0.0278503	-0.206561	0.611832	-0.141332	-0.0757364	0.398634	3.54934	1.81967	1.2797	0.868826	23.9232	0.92063	-0.698621	-0.354859	-0.120646	1.74288
4	25	0.550023	17.0707	11.1035	0.106099	87.65	0.0259241	-0.200854	0.614898	-0.150239	-0.0757016	0.395601	3.54708	1.82024	1.27717	0.86882	23.9286	0.916302	-0.695008	-0.355835	-0.1181	1.74282
5	25	0.506945	0.287012	12.8427	0.114385	92.2478	0.0342168	-0.206561	0.611832	-0.141332	-0.0757364	0.398634	3.54934	1.81967	1.2797	0.868826	23.9232	0.92063	-0.698621	-0.354859	-0.120646	1.74288
6	25	1.07772	1.67826	11.0471	0.108709	89.9075	0.0294386	-0.206561	0.611832	-0.141332	-0.0757364	0.398634	3.54934	1.81967	1.2797	0.868826	23.9232	0.92063	-0.698621	-0.354859	-0.120646	1.74288
7	25	0.698745	3.36795	12.1475	0.110926	85.2047	0.0260865	-0.206561	0.611832	-0.141332	-0.0757364	0.398634	3.54934	1.81967	1.2797	0.868826	23.9232	0.92063	-0.698621	-0.354859	-0.120646	1.74288
8	25	1.49533	1.03501	10.2082	0.120804	91.0256	0.0294254	-0.206561	0.611832	-0.141332	-0.0757364	0.398634	3.54934	1.81967	1.2797	0.868826	23.9232	0.92063	-0.698621	-0.354859	-0.120646	1.74288
9	25	0.546669	1.40917	10.5678	0.11911	85.8734	0.02822	-0.206561	0.611832	-0.141332	-0.0757364	0.398634	3.54934	1.81967	1.2797	0.868826	23.9232	0.92063	-0.698621	-0.354859	-0.120646	1.74288
10	25	0.58949	0.488697	11.617	0.10562	91.6805	0.0302869	-0.206561	0.611832	-0.141332	-0.0757364	0.398634	3.54934	1.81967	1.2797	0.868826	23.9232	0.92063	-0.698621	-0.354859	-0.120646	1.74288
1	26	0.624755	2.45946	6.84081	0.112696	90.6427	0.037558	-0.206561	0.611832	-0.141332	-0.0757364	0.398634	3.54934	1.81967	1.2797	0.868826	23.9232	0.92063	-0.698621	-0.354859	-0.120646	1.74288
2	26	1.1322	1.5285	7.22354	0.113384	91.9969	0.0369229	-0.206561	0.611832	-0.141332	-0.0757364	0.398634	3.54934	1.81967	1.2797	0.868826	23.9232	0.92063	-0.698621	-0.354859	-0.120646	1.74288
3	26	0.780334	6.97405	7.26818	0.111372	91.2514	0.0386975	-0.206561	0.611832	-0.141332	-0.0757364	0.398634	3.54934	1.81967	1.2797	0.868826	23.9232	0.92063	-0.698621	-0.354859	-0.120646	1.74288
4	26	3.74518	1.82578	6.84258	0.109821	87.8794	0.0321035	-0.206561	0.611832	-0.141332	-0.0757364	0.398634	3.54934	1.81967	1.2797	0.868826	23.9232	0.92063	-0.698621	-0.354859	-0.120646	1.74288
5	26	0.774319	1.9017	6.24205	0.109322	87.1292	0.0324287	-0.206561	0.611832	-0.141332	-0.0757364	0.398634	3.54934	1.81967	1.2797	0.868826	23.9232	0.92063	-0.698621	-0.354859	-0.120646	1.74288
6	26	1.22819	1.02535	6.62387	0.108539	95.4125	0.0333642	-0.206561	0.611832	-0.141332	-0.0757364	0.398634	3.54934	1.81967	1.2797	0.868826	23.9232	0.92063	-0.698621	-0.354859	-0.120646	1.74288
7	26	1.45349	1.25251	6.8029	0.109823	88.9637	0.0360375	-0.206561	0.611832	-0.141332	-0.0757364	0.398634	3.54934	1.81967	1.2797	0.868826	23.9232	0.92063	-0.698621	-0.354859	-0.120646	1.74288
8	26	0.724414	0.184861	7.4136	0.121722	92.2557	0.0394761	-0.206561	0.611832	-0.141332	-0.0757364	0.398634	3.54934	1.81967	1.2797	0.868826	23.9232	0.92063	-0.698621	-0.354859	-0.120646	1.74288
9	26	1.05064	0.336111	6.98929	0.112512	85.7062	0.0373524	-0.206561	0.611832	-0.141332	-0.0757364	0.398634	3.54934	1.81967	1.2797	0.868826	23.9232	0.92063	-0.698621	-0.354859	-0.120646	1.74288
10	26	0.788627	0.762223	8.02628	0.11165	88.9692	0.0380191	-0.206561	0.611832	-0.141332	-0.0757364	0.398634	3.54934	1.81967	1.2797	0.868826	23.9232	0.92063	-0.698621	-0.354859	-0.120646	1.74288
1	27	0.769702	0.175525	8.48473	0.128657	88.994	0.0332372	-0.206561	0.611832	-0.141332	-0.0757364	0.398634	3.54934	1.81967	1.2797	0.868826	23.9232	0.92063	-0.698621	-0.354859	-0.120646	1.74288
2	27	0.90122	0.656	8.91049	0.118302	87.492	0.0304566	-0.206561	0.611832	-0.141332	-0.0757364	0.398634	3.54934	1.81967	1.2797	0.868826	23.9232	0.92063	-0.698621	-0.354859	-0.120646	1.74288
3	27	0.781088	0.800863	9.41186	0.11982	87.3387	0.0345815	-0.206561	0.611832	-0.141332	-0.0757364	0.398634	3.54934	1.81967	1.2797	0.868826	23.9232	0.92063	-0.698621	-0.354859	-0.120646	1.74288
4	27	2.80789	3.13927	8.15016	0.114869	90.1837	0.0342	-0.206561	0.611832	-0.141332	-0.0757364	0.398634	3.54934	1.81967	1.2797	0.868826	23.9232	0.92063	-0.698621	-0.354859	-0.120646	1.74288
5	27	0.569263	1.97633	10.5482	0.122539	89.3383	0.0372817	-0.206561	0.611832	-0.141332	-0.0757364	0.398634	3.54934	1.81967	1.2797	0.868826	23.9232	0.92063	-0.698621	-0.354859	-0.120646	1.74288
6	27	0.676331	1.52516	8.91736	0.109933	87.9816	0.0333015	-0.206561	0.611832	-0.141332	-0.0757364	0.398634	3.54934	1.81967	1.2797	0.868826	23.9232	0.92063	-0.698621	-0.354859	-0.120646	1.74288
7	27	1.02219	2.01588	8.03961	0.12317	91.0335	0.0349192	-0.206561	0.611832	-0.141332	-0.0757364	0.398634	3.54934	1.81967	1.2797	0.868826	23.9232	0.92063	-0.698621	-0.354859	-0.120646	1.74288
8	27	1.85676	1.83137	7.55292	0.118438	92.4497	0.0363496	-0.206561	0.611832	-0.141332	-0.0757364	0.398634	3.54934	1.81967	1.2797	0.868826	23.9232	0.92063	-0.698621	-0.354859	-0.120646	1.74288
9	27	1.04989	2.84647	8.28479	0.122251	92.7973	0.0386713	-0.206561	0.611832	-0.141332	-0.0757364	0.398634	3.54934	1.81967	1.2797	0.868826	23.9232	0.92063	-0.698621	-0.354859	-0.120646	1.74288
10	27	2.15977	0.677465	9.51672	0.120237	95.9709	0.0357002	-0.206561	0.611832	-0.141332	-0.0757364	0.398634	3.54934	1.81967	1.2797	0.868826	23.9232	0.92063	-0.698621	-0.354859	-0.120646	1.74288
1	28	1.59503	3.15758	8.18394	0.127386	96.0366	0.0363434	-0.206561	0.611832	-0.141332	-0.0757364	0.398634	3.54934	1.81967	1.2797	0.868826	23.9232	0.92063	-0.698621	-0.354859	-0.120646	1.74288
2	28	0.7854	1.45998	8.22824	0.120368	92.9085	0.029132	-0.206561	0.611832	-0.141332	-0.0757364	0.398634	3.54934	1.81967	1.2797	0.868826	23.9232	0.92063	-0.698621	-0.354859	-0.120646	1.74288
3	28	1.12373	1.12727	7.50465	0.133215	92.8415	0.0330125	-0.206561	0.611832	-0.141332	-0.0757364	0.398634	3.54934	1.81967	1.2797	0.868826	23.9232	0.92063	-0.698621	-0.354859	-0.120646	1.74288
4	28	0.679737	1.51407	8.15993	0.125882	93.4332	0.0326475	-0.206561	0.611832	-0.141332	-0.0757364	0.398634	3.54934	1.81967	1.2797	0.868826	23.9232	0.92063	-0.698621	-0.354859	-0.120646	1.74288
5	28	0.751363	1.59011	7.4614	0.120825	90.4561	0.0307927	-0.206561	0.611832	-0.141332	-0.0757364	0.398634	3.54934	1.81967	1.2797	0.868826	23.9232	0.92063	-0.698621	-0.354859	-0.120646	1.74288
6	28	0.783958	0.540842	8.65424	0.126111	89.7409	0.0299804	-0.206561	0.611832	-0.141332	-0.0757364	0.398634	3.54934	1.81967	1.2797	0.868826	23.9232	0.92063	-0.698621	-0.354859	-0.120646	1.74288
7	28	0.969098	4.40384	7.87975	0.121306	92.1259	0.0316867	-0.206561	0.611832	-0.141332	-0.0757364	0.398634	3.54934	1.81967	1.2797	0.868826	23.9232	0.92063	-0.698621	-0.354859	-0.120646	1.74288
8	28	0.812366	4.97519	6.96172	0.126466	93.843	0.0343605	-0.206561	0.611832	-0.141332	-0.0757364	0.398634	3.54934	1.81967	1.2797	0.868826	23.9232	0.92063	-0.698621	-0.354859	-0.120646	1.74288
9	28	1.72894	1.06392	7.82728	0.128302	88.3984	0.0289659	-0.206561	0.611832	-0.141332	-0.0757364	0.398634	3.54934	1.81967	1.2797	0.868826	23.9232	0.92063	-0.698621	-0.354859	-0.120646	1.74288
10	28	0.785576	0.900237	7.56043	0.125041	91.1272	0.0286158	-0.206561	0.611832	-0.141332	-0.0757364	0.398634	3.54934	1.81967	1.2797	0.868826	23.9232	0.92063	-0.698621	-0.354859	-0.120646	1.74288
1	29	0.937801	4.01068	8.4312	0.139051	94.8382	0.0385444	-0.206561	0.611832	-0.141332	-0.0757364	0.398634	3.54934	1.81967	1.2797	0.868826	23.9232	0.92063	-0.698621	-0.354859	-0.120646	1.74288
2	29	1.39939	1.68982	8.23378	0.124617	101.453	0.0413869	-0.206561	0.611832	-0.141332	-0.0757364	0.398634	3.54934	1.81967	1.2797	0.868826	23.9232	0.92063	-0.698621	-0.354859	-0.120646	1.74288
3	29	0.581455	1.43046	8.77225	0.137071	91.7321	0.0422396	-0.206561	0.611832	-0.141332	-0.0757364	0.398634	3.54934	1.81967	1.2797	0.868826	23.9232	0.92063	-0.698621	-0.354859	-0.120646	1.74288
4	29	0.961259	0.832675	8.20237	0.128525	91.8168	0.0393049	-0.206561	0.611832	-0.141332	-0.0757364	0.398634	3.54934	1.81967	1.2797	0.868826	23.9232	0.92063	-0.698621	-0.354859	-0.120646	1.74288
5	29	1.19343	0.840424	8.43013	0.138989	90.3481	0.0399521	-0.206561	0.611832	-0.141332	-0.0757364	0.398634	3.54934	1.81967	1.2797	0.868826	23.9232	0.92063	-0.698621	-0.354859	-0.120646	1.74288
6	29	0.636649	0.194633	9.1056	0.140974	95.5391	0.0419083	-0.206561	0.611832	-0.141332	-0.0757364	0.398634	3.54934	1.81967	1.2797	0.868826	23.9232	0.92063	-0.698621	-0.354859	-0.120646	1.74288
7	29	0.747569	2.30888	8.34441	0.125016	90.8242	0.0362553	-0.206561	0.611832	-0.141332	-0.0757364	0.398634	3.54934	1.81967	1.2797	0.868826	23.9232	0.92063	-0.698621	-0.354859	-0.120646	1.74288
8	29	1.22786	0.546521	9.85477	0.122426	91.6362	0.0389843	-0.206561	0.611832	-0.141332	-0.0757364	0.398634	3.54934	1.81967	1.2797	0.868826	23.9232	0.92063	-0.698621	-0.354859	-0.120646	1.74288
9	29	0.798139	0.406303	10.1052	0.131952	88.6461	0.0421801	-0.206561	0.611832	-0.141332	-0.0757364	0.398634	3.54934	1.81967	1.2797	0.868826	23.9232	0.92063	-0.698621	-0.354859	-0.120646	1.74288
10	29	1.41779	3.23953	10.3875	0.127806	92.8089	0.0410962	-0.206561	0.611832	-0.141332	-0.0757364	0.398634	3.54934	1.81967	1.2797	0.868826	23.9232	0.92063	-0.698621	-0.354859	-0.120646	1.74288
1	30	0.604051	0.420472	11.6102	0.205372	93.6423	0.0391596	-0.206375	0.609981	-0.143578	-0.0740649	0.400989	3.54847	1.82238	1.27674	0.868724	23.922	0.927455	-0.699849	-0.352555	-0.12151	1.74083
2	30	0.429182	3.6382	13.9595	0.193115	94.3318	0.0402002	-0.202334	0.612188	-0.136297	-0.0765152	0.400341	3.54847	1.82351	1.27947	0.868853	23.9227	0.916479	-0.693421	-0.358789	-0.122171	1.73902
3	30	0.636531	2.90959	14.457	0.186815	89.8515	0.0396312	-0.206375	0.609981	-0.143578	-0.0740649	0.400989	3.54847	1.82238	1.27674	0.868724	23.922	0.927455	-0.699849	-0.352555	-0.12151	1.74083
4	30	1.02243	1.62553	12.227	0.196575	88.6742	0.0381455	-0.202334	0.612188	-0.136297	-0.0765152	0.400341	3.54847	1.82351	1.27947	0.868853	23.9227	0.916479	-0.693421	-0.358789	-0.122171	1.73902
5	30	0.426909	1.51624	13.7649	0.191729	92.3454	0.0425961	-0.206375	0.609981	-0.143578	-0.0740649	0.400989	3.54847	1.82238	1.27674	0.868724	23.922	0.927455	-0.699849	-0.352555	-0.12151	1.74083
6	30	0.566939	2.66497	14.4665	0.186793	90.3811	0.0355886	-0.202334	0.612188	-0.136297	-0.0765152	0.400341	3.54847	1.82351	1.27947	0.868853	23.9227	0.916479	-0.693421	-0.358789	-0.122171	1.73902
7	30	1.31584	2.1152	14.3106	0.196887	92.3504	0.0328505	-0.206561	0.611832	-0.141332	-0.0757364	0.398634	3.54934	1.81967	1.2797	0.868826	23.9232	0.92063	-0.698621	-0.354859	-0.120646	1.74288
8	30	1.60476	1.94228	12.7774	0.195353	87.1691	0.0384329	-0.202334	0.612188	-0.136297	-0.0765152	0.400341	3.54847	1.82351	1.27947	0.868853	23.9227	0.916479	-0.693421	-0.358789	-0.122171	1.73902
9	30	2.51312	3.03499	13.416	0.195272	90.7401	0.038839	-0.206561	0.611832	-0.141332	-0.0757364	0.398634	3.54934	1.81967	1.2797	0.868826	23.9232	0.92063	-0.698621	-0.354859	-0.120646	1.74288
10	30	0.899952	3.61974	13.3844	0.185541	87.2122	0.0373868	-0.202334	0.612188	-0.136297	-0.0765152	0.400341	3.54847	1.82351	1.27947	0.868853	23.9227	0.916479	-0.693421	-0.358789	-0.122171	1.73902
1	31	0.541288	1.07919	7.99285	0.132879	91.0163	0.0300555	-0.206561	0.611832	-0.141332	-0.0757364	0.398634	3.54934	1.81967	1.2797	0.868826	23.9232	0.92063	-0.698621	-0.354859	-0.120646	1.74288
2	31	1.33982	1.78262	8.20519	0.128672	90.7709	0.0334786	-0.206561	0.611832	-0.141332	-0.0757364	0.398634	3.54934	1.81967	1.2797	0.868826	23.9232	0.92063	-0.698621	-0.354859	-0.120646	1.74288
3	31	0.610105	5.40393	8.44295	0.128323	94.9917	0.0340505	-0.206561	0.611832	-0.141332	-0.0757364	0.398634	3.54934	1.81967	1.2797	0.868826	23.9232	0.92063	-0.698621	-0.354859	-0.120646	1.74288
4	31	0.77628	7.8666	8.66072	0.125789	85.8928	0.0313497	-0.206561	0.611832	-0.141332	-0.0757364	0.398634	3.54934	1.81967	1.2797	0.868826	23.9232	0.92063	-0.698621	-0.354859	-0.120646	1.74288
5	31	0.866435	0.317696	7.48714	0.130858	89.9982	0.0336226	-0.206561	0.611832	-0.141332	-0.0757364	0.398634	3.54934	1.81967	1.2797	0.868826	23.9232	0.92063	-0.698621	-0.354859	-0.120646	1.74288
6	31	0.57876	0.534802	8.30881	0.124821	97.0695	0.0314961	-0.206561	0.611832	-0.141332	-0.0757364	0.398634	3.54934	1.81967	1.2797	0.868826	23.9232	0.92063	-0.698621	-0.354859	-0.120646	1.74288
7	31	1.581	1.82241	9.29014	0.127545	94.3848	0.0316234	-0.206561	0.611832	-0.141332	-0.0757364	0.398634	3.54934	1.81967	1.2797	0.868826	23.9232	0.92063	-0.698621	-0.354859	-0.120646	1.74288
8	31	0.813026	2.17284	8.39688	0.120506	96.8192	0.0348061	-0.206561	0.611832	-0.141332	-0.0757364	0.398634	3.54934	1.81967	1.2797	0.868826	23.9232	0.92063	-0.698621	-0.354859	-0.120646	1.74288
9	31	0.689798	3.43312	8.76856	0.142625	98.5208	0.0439293	-0.206561	0.611832	-0.141332	-0.0757364	0.398634	3.54934	1.81967	1.2797	0.868826	23.9232	0.92063	-0.698621	-0.354859	-0.120646	1.74288
10	31	0.830773	0.925372	8.81264	0.130662	90.9317	0.0324375	-0.206561	0.611832	-0.141332	-0.0757364	0.398634	3.54934	1.81967	1.2797	0.868826	23.9232	0.92063	-0.698621	-0.354859	-0.120646	1.74288
1	32	0.636923	2.90196	10.6767	0.128864	96.2029	0.0308187	-0.206561	0.611832	-0.141332	-0.0757364	0.398634	3.54934	1.81967	1.2797	0.868826	23.9232	0.92063	-0.698621	-0.354859	-0.120646	1.74288
2	32	0.561091	0.248755	10.6417	0.1439	88.2863	0.0274106	-0.206561	0.611832	-0.141332	-0.0757364	0.398634	3.54934	1.81967	1.2797	0.868826	23.9232	0.92063	-0.698621	-0.354859	-0.120646	1.74288
3	32	1.18957	1.93976	9.80823	0.149493	92.3667	0.0310214	-0.206561	0.611832	-0.141332	-0.0757364	0.398634	3.54934	1.81967	1.2797	0.868826	23.9232	0.92063	-0.698621	-0.354859	-0.120646	1.74288
4	32	1.83733	1.31756	10.0822	0.139075	88.7148	0.0320691	-0.206561	0.611832	-0.141332	-0.0757364	0.398634	3.54934	1.81967	1.2797	0.868826	23.9232	0.92063	-0.698621	-0.354859	-0.120646	1.74288
5	32	0.339384	2.417	9.54266	0.145139	91.8332	0.0280167	-0.206561	0.611832	-0.141332	-0.0757364	0.398634	3.54934	1.81967	1.2797	0.868826	23.9232	0.92063	-0.698621	-0.354859	-0.120646	1.74288
6	32	0.955844	1.40123	9.78751	0.143354	93.6602	0.0334326	-0.206561	0.611832	-0.141332	-0.0757364	0.398634	3.54934	1.81967	1.2797	0.868826	23.9232	0.92063	-0.698621	-0.354859	-0.120646	1.74288
7	32	0.453191	1.05758	10.4694	0.145879	92.1389	0.0305054	-0.206561	0.611832	-0.141332	-0.0757364	0.398634	3.54934	1.81967	1.2797	0.868826	23.9232	0.92063	-0.698621	-0.354859	-0.120646	1.74288
8	32	0.924536	1.94831	9.04753	0.138711	90.5084	0.0294768	-0.206561	0.611832	-0.141332	-0.0757364	0.398634	3.54934	1.81967	1.2797	0.868826	23.9232	0.92063	-0.698621	-0.354859	-0.120646	1.74288
9	32	0.563452	0.536197	11.7312	0.136573	89.0008	0.0345973	-0.206561	0.611832	-0.141332	-0.0757364	0.398634	3.54934	1.81967	1.2797	0.868826	23.9232	0.92063	-0.698621	-0.354859	-0.120646	1.74288
10	32	1.20742	6.9979	10.3352	0.150098	88.8646	0.030507	-0.206561	0.611832	-0.141332	-0.0757364	0.398634	3.54934	1.81967	1.2797	0.868826	23.9232	0.92063	-0.698621	-0.354859	-0.120646	1.74288
1	33	0.96366	0.581991	8.9102	0.102472	89.5053	0.0324646	-0.206561	0.611832	-0.141332	-0.0757364	0.398634	3.54934	1.81967	1.2797	0.868826	23.9232	0.92063	-0.698621	-0.354859	-0.120646	1.74288
2	33	0.647875	1.48354	8.65921	0.0977776	91.9394	0.0339063	-0.206561	0.611832	-0.141332	-0.0757364	0.398634	3.54934	1.81967	1.2797	0.868826	23.9232	0.92063	-0.698621	-0.354859	-0.120646	1.74288
3	33	0.904998	0.919496	8.5901	0.0993575	94.2663	0.0340362	-0.206561	0.611832	-0.141332	-0.0757364	0.398634	3.54934	1.81967	1.2797	0.868826	23.9232	0.92063	-0.698621	-0.354859	-0.120646	1.74288
4	33	3.1357	3.97128	8.17194	0.115089	94.066	0.0364028	-0.206561	0.611832	-0.141332	-0.0757364	0.398634	3.54934	1.81967	1.2797	0.868826	23.9232	0.92063	-0.698621	-0.354859	-0.120646	1.74288
5	33	0.898673	0.217639	8.86628	0.108866	93.7138	0.0393242	-0.206561	0.611832	-0.141332	-0.0757364	0.398634	3.54934	1.81967	1.2797	0.868826	23.9232	0.92063	-0.698621	-0.354859	-0.120646	1.74288
6	33	1.77383	1.80794	6.7714	0.0969699	97.5992	0.0332301	-0.206561	0.611832	-0.141332	-0.0757364	0.398634	3.54934	1.81967	1.2797	0.868826	23.9232	0.92063	-0.698621	-0.354859	-0.120646	1.74288
7	33	0.628504	2.11505	7.62709	0.100744	88.1243	0.0359021	-0.206561	0.611832	-0.141332	-0.0757364	0.398634	3.54934	1.81967	1.2797	0.868826	23.9232	0.92063	-0.698621	-0.354859	-0.120646	1.74288
8	33	0.649794	0.900452	7.97349	0.107204	89.2251	0.034795	-0.206561	0.611832	-0.141332	-0.0757364	0.398634	3.54934	1.81967	1.2797	0.868826	23.9232	0.92063	-0.698621	-0.354859	-0.120646	1.74288
9	33	2.20478	0.821218	8.83316	0.112309	90.8583	0.0370971	-0.206561	0.611832	-0.141332	-0.0757364	0.398634	3.54934	1.81967	1.2797	0.868826	23.9232	0.92063	-0.698621	-0.354859	-0.120646	1.74288
10	33	2.64229	1.22153	7.58394	0.110155	93.2997	0.0359071	-0.206561	0.611832	-0.141332	-0.0757364	0.398634	3.54934	1.81967	1.2797	0.868826	23.9232	0.92063	-0.698621	-0.354859	-0.120646	1.74288
