# Supplementary material for: Automated Pharmacometric Model Development by Leveraging Low‐Dimensional Neural ODEs and LASSO Regression
Source: CPT Pharmacometrics Syst Pharmacol. 2026 Jun 24;15(7):e70285. doi: 10.1002/psp4.70285 (PMC13291805; doi:10.1002/psp4.70285)
Supplement: Supplementary file 2 — Data S2: Supporting Information. [file PSP4-15-e70285-s002.zip › Supplemental_files/Warf_node_mlx_file_pop/IndividualParameters/simulatedRandomEffects.txt]

rep	id	eta_Tlag	eta_ka	eta_V	eta_Cl	eta_R0	eta_kout	eta_Wrc_11	eta_Wrc_12	eta_Wrc_13	eta_Wrc_14	eta_Wrc_15	eta_brc_11	eta_brc_12	eta_brc_13	eta_brc_14	eta_brc_15	eta_Wrc_21	eta_Wrc_22	eta_Wrc_23	eta_Wrc_24	eta_Wrc_25
1	1	-0.412338	-1.33131	0.054266	0.80732	0.0150942	0.0584307	0	0	0	0	0	0	0	0	0	0	0	0	0	0	0
2	1	-0.455981	-1.6656	0.0150326	0.773116	0.0154151	-0.0838206	0	0	0	0	0	0	0	0	0	0	0	0	0	0	0
3	1	-0.526718	-2.02021	-0.30051	0.650482	-0.0295572	-0.15478	0	0	0	0	0	0	0	0	0	0	0	0	0	0	0
4	1	-0.659477	-1.90856	-0.154459	0.807996	-0.0593643	-0.135785	0	0	0	0	0	0	0	0	0	0	0	0	0	0	0
5	1	-0.667442	-1.99457	-0.211528	0.737514	-0.0376218	-0.0686824	0	0	0	0	0	0	0	0	0	0	0	0	0	0	0
6	1	-0.451048	-1.92521	-0.231667	0.683004	-0.0274444	-0.0721653	0	0	0	0	0	0	0	0	0	0	0	0	0	0	0
7	1	-0.781945	-1.87289	-0.0919943	0.69867	-0.0249211	0.0286574	0	0	0	0	0	0	0	0	0	0	0	0	0	0	0
8	1	-0.430003	-1.94537	-0.153454	0.746819	-0.023388	-0.0570163	0	0	0	0	0	0	0	0	0	0	0	0	0	0	0
9	1	-0.485921	-1.70371	-0.0201625	0.813693	-0.0381794	-0.139893	0	0	0	0	0	0	0	0	0	0	0	0	0	0	0
10	1	-0.423331	-1.73646	-0.156978	0.739057	-0.00449955	-0.00828545	0	0	0	0	0	0	0	0	0	0	0	0	0	0	0
1	2	0.232017	-0.414007	-0.128961	-0.15958	-0.0329012	-0.21312	0	0	0	0	0	0	0	0	0	0	0	0	0	0	0
2	2	1.18286	-0.456132	-0.0910409	-0.220784	-0.0110861	-0.233563	0	0	0	0	0	0	0	0	0	0	0	0	0	0	0
3	2	0.749239	-0.484347	0.271797	-0.149026	0.00228282	-0.101082	0	0	0	0	0	0	0	0	0	0	0	0	0	0	0
4	2	-0.179053	-1.23847	0.00456475	-0.155333	0.0198006	-0.157288	0	0	0	0	0	0	0	0	0	0	0	0	0	0	0
5	2	-0.428912	-1.03371	-0.00629244	-0.0826187	0.0653617	-0.15698	0	0	0	0	0	0	0	0	0	0	0	0	0	0	0
6	2	0.425759	1.01253	-0.161641	-0.162344	0.044402	-0.158793	0	0	0	0	0	0	0	0	0	0	0	0	0	0	0
7	2	0.0337664	0.111856	0.0162786	-0.183553	0.00466547	-0.114946	0	0	0	0	0	0	0	0	0	0	0	0	0	0	0
8	2	0.436168	-0.487311	0.0403525	-0.150516	0.00732726	-0.0262124	0	0	0	0	0	0	0	0	0	0	0	0	0	0	0
9	2	0.0273427	-0.150411	0.157658	-0.114667	0.0603582	-0.122071	0	0	0	0	0	0	0	0	0	0	0	0	0	0	0
10	2	0.78548	0.721197	-0.0993585	-0.195425	-0.0500204	-0.112777	0	0	0	0	0	0	0	0	0	0	0	0	0	0	0
1	3	-0.367691	-0.824713	0.0512033	0.0692681	-0.0509062	-0.204021	0	0	0	0	0	0	0	0	0	0	0	0	0	0	0
2	3	-0.374374	-0.768864	-0.0680972	0.0659083	-0.0545032	-0.19279	0	0	0	0	0	0	0	0	0	0	0	0	0	0	0
3	3	0.329924	0.230767	0.0699545	0.029889	0.00872612	-0.111038	0	0	0	0	0	0	0	0	0	0	0	0	0	0	0
4	3	-0.0331839	-0.492431	-0.0380365	0.00246325	0.00762084	-0.0702491	0	0	0	0	0	0	0	0	0	0	0	0	0	0	0
5	3	-0.44495	-0.387666	0.0340289	0.02775	0.00976917	-0.0743317	0	0	0	0	0	0	0	0	0	0	0	0	0	0	0
6	3	-0.470385	-0.832623	-0.0363546	-0.0392717	0.0569279	-0.195203	0	0	0	0	0	0	0	0	0	0	0	0	0	0	0
7	3	-0.317005	-0.709969	-0.0585703	0.0214838	-0.0587922	-0.0927299	0	0	0	0	0	0	0	0	0	0	0	0	0	0	0
8	3	-0.348803	-0.517441	-0.0797483	0.0209263	-0.0312797	-0.0670749	0	0	0	0	0	0	0	0	0	0	0	0	0	0	0
9	3	-0.398156	-0.92472	-0.165206	0.00217299	-0.0480158	-0.073483	0	0	0	0	0	0	0	0	0	0	0	0	0	0	0
10	3	0.145315	-0.0798554	0.0885557	0.0944244	-0.0592927	-0.191889	0	0	0	0	0	0	0	0	0	0	0	0	0	0	0
1	4	0.275657	-0.0877519	0.0575618	-0.254768	-0.00965462	0.104877	0	0	0	0	0	0	0	0	0	0	0	0	0	0	0
2	4	-1.43489	-0.529398	0.0621672	-0.318065	-0.0309795	0.148281	0	0	0	0	0	0	0	0	0	0	0	0	0	0	0
3	4	0.207585	-0.125447	0.0657338	-0.203223	0.0367772	0.242877	0	0	0	0	0	0	0	0	0	0	0	0	0	0	0
4	4	-0.0690978	1.23566	0.0533236	-0.221477	0.0511332	0.201295	0	0	0	0	0	0	0	0	0	0	0	0	0	0	0
5	4	-0.05741	-0.484459	0.0808435	-0.213231	-0.00661374	0.171199	0	0	0	0	0	0	0	0	0	0	0	0	0	0	0
6	4	-0.433974	-0.472559	0.115735	-0.261653	0.0129411	0.199182	0	0	0	0	0	0	0	0	0	0	0	0	0	0	0
7	4	0.398368	-0.0352198	0.0340734	-0.360022	0.0182335	0.0966039	0	0	0	0	0	0	0	0	0	0	0	0	0	0	0
8	4	-0.28571	-0.685512	-0.00153368	-0.227398	0.0398742	0.105708	0	0	0	0	0	0	0	0	0	0	0	0	0	0	0
9	4	0.203389	0.381867	0.0486797	-0.174695	0.0223598	0.284558	0	0	0	0	0	0	0	0	0	0	0	0	0	0	0
10	4	-0.460953	0.673778	0.102205	-0.216505	0.0751894	0.177909	0	0	0	0	0	0	0	0	0	0	0	0	0	0	0
1	5	-0.470272	1.12019	-0.410148	-0.763208	-0.0096886	-0.0890484	0	0	0	0	0	0	0	0	0	0	0	0	0	0	0
2	5	0.473576	0.244422	-0.389393	-0.639996	-0.0201637	-0.0544397	0	0	0	0	0	0	0	0	0	0	0	0	0	0	0
3	5	-0.272541	0.215308	-0.509684	-0.558097	0.0509132	0.108428	0	0	0	0	0	0	0	0	0	0	0	0	0	0	0
4	5	-0.416945	-0.53504	-0.465547	-0.57249	0.037684	0.0604522	0	0	0	0	0	0	0	0	0	0	0	0	0	0	0
5	5	-0.579745	0.782105	-0.404586	-0.671616	-0.00546216	-0.0247363	0	0	0	0	0	0	0	0	0	0	0	0	0	0	0
6	5	0.209893	1.38258	-0.455641	-0.604584	0.001783	0.0783104	0	0	0	0	0	0	0	0	0	0	0	0	0	0	0
7	5	-0.18847	0.995567	-0.381785	-0.669821	-0.0281565	-0.0363515	0	0	0	0	0	0	0	0	0	0	0	0	0	0	0
8	5	-1.07307	0.381919	-0.526155	-0.647454	-0.00854101	0.0185746	0	0	0	0	0	0	0	0	0	0	0	0	0	0	0
9	5	0.110968	0.0271315	-0.449675	-0.643412	0.00462026	0.0120463	0	0	0	0	0	0	0	0	0	0	0	0	0	0	0
10	5	-0.223545	-0.0506079	-0.443828	-0.572639	0.0529042	0.0778698	0	0	0	0	0	0	0	0	0	0	0	0	0	0	0
1	6	0.0308616	0.437193	0.420073	0.209828	0.0582413	0.242285	0	0	0	0	0	0	0	0	0	0	0	0	0	0	0
2	6	-0.329091	0.306417	0.292799	0.274455	0.0687456	0.247849	0	0	0	0	0	0	0	0	0	0	0	0	0	0	0
3	6	-0.264334	0.837004	0.219132	0.321296	0.0241664	0.242181	0	0	0	0	0	0	0	0	0	0	0	0	0	0	0
4	6	0.0600324	0.25732	0.321347	0.26428	0.0229171	0.180869	0	0	0	0	0	0	0	0	0	0	0	0	0	0	0
5	6	-0.71152	0.274094	0.372254	0.207578	0.0369772	0.195344	0	0	0	0	0	0	0	0	0	0	0	0	0	0	0
6	6	0.4345	0.987966	0.359185	0.193642	-0.0474492	0.281462	0	0	0	0	0	0	0	0	0	0	0	0	0	0	0
7	6	1.14564	-0.409812	0.410631	0.31014	0.0336058	0.220125	0	0	0	0	0	0	0	0	0	0	0	0	0	0	0
8	6	0.186675	0.387799	0.46066	0.289821	-0.0270949	0.191987	0	0	0	0	0	0	0	0	0	0	0	0	0	0	0
9	6	-0.827145	1.25005	0.268957	0.293644	-0.0219098	0.177181	0	0	0	0	0	0	0	0	0	0	0	0	0	0	0
10	6	-0.497754	-1.52716	0.317866	0.143774	-0.00215811	0.170035	0	0	0	0	0	0	0	0	0	0	0	0	0	0	0
1	7	-0.343942	0.00642614	-0.209504	0.466931	-0.0235171	-0.330758	0	0	0	0	0	0	0	0	0	0	0	0	0	0	0
2	7	-0.742849	0.55014	-0.223639	0.488248	-0.00926472	-0.351757	0	0	0	0	0	0	0	0	0	0	0	0	0	0	0
3	7	0.0562113	1.21342	-0.193358	0.417811	-0.0174087	-0.375081	0	0	0	0	0	0	0	0	0	0	0	0	0	0	0
4	7	0.651098	0.215817	-0.1934	0.477229	-0.0314739	-0.40954	0	0	0	0	0	0	0	0	0	0	0	0	0	0	0
5	7	0.181893	0.581758	-0.132893	0.507159	-0.00821072	-0.468384	0	0	0	0	0	0	0	0	0	0	0	0	0	0	0
6	7	-0.113364	0.870079	-0.179724	0.509287	2.68581e-05	-0.35553	0	0	0	0	0	0	0	0	0	0	0	0	0	0	0
7	7	0.455234	0.081961	-0.167622	0.506003	-0.0594239	-0.373507	0	0	0	0	0	0	0	0	0	0	0	0	0	0	0
8	7	-0.842438	-0.23313	-0.258025	0.518828	0.00805897	-0.30728	0	0	0	0	0	0	0	0	0	0	0	0	0	0	0
9	7	-0.693088	-0.0701913	-0.255389	0.505347	0.00882333	-0.379153	0	0	0	0	0	0	0	0	0	0	0	0	0	0	0
10	7	0.231782	1.56903	-0.291345	0.454276	-0.0859496	-0.337427	0	0	0	0	0	0	0	0	0	0	0	0	0	0	0
1	8	-0.0874962	1.26232	0.0224227	0.215459	0.0282484	0.0979851	0	0	0	0	0	0	0	0	0	0	0	0	0	0	0
2	8	-0.0437928	1.54206	0.0678695	0.214751	0.0172819	0.157593	0	0	0	0	0	0	0	0	0	0	0	0	0	0	0
3	8	-0.667209	1.07248	0.0298994	0.261585	-0.0222786	0.0210124	0	0	0	0	0	0	0	0	0	0	0	0	0	0	0
4	8	-0.233295	0.399898	0.013813	0.213728	0.0315043	0.0787393	0	0	0	0	0	0	0	0	0	0	0	0	0	0	0
5	8	0.268505	0.754426	0.0309001	0.266619	-0.0276079	0.199484	0	0	0	0	0	0	0	0	0	0	0	0	0	0	0
6	8	-0.861127	-0.118983	0.0625622	0.23586	-0.0150504	0.201156	0	0	0	0	0	0	0	0	0	0	0	0	0	0	0
7	8	-0.116481	1.20156	0.103411	0.281969	-0.08061	0.031001	0	0	0	0	0	0	0	0	0	0	0	0	0	0	0
8	8	0.0726496	0.920229	0.0609668	0.253221	-0.00392315	0.108978	0	0	0	0	0	0	0	0	0	0	0	0	0	0	0
9	8	0.0256402	0.854769	0.0179033	0.205753	0.0106304	0.170208	0	0	0	0	0	0	0	0	0	0	0	0	0	0	0
10	8	-0.679499	2.17852	-0.0240561	0.204981	-0.0724489	0.185249	0	0	0	0	0	0	0	0	0	0	0	0	0	0	0
1	9	-0.0789164	-0.972065	-0.335533	-0.155925	0.0481282	0.10162	0	0	0	0	0	0	0	0	0	0	0	0	0	0	0
2	9	-0.0856994	-1.07467	-0.390454	-0.200446	-0.0342062	0.119749	0	0	0	0	0	0	0	0	0	0	0	0	0	0	0
3	9	-0.100604	-0.779576	-0.388966	-0.258302	-0.0361181	0.0436471	0	0	0	0	0	0	0	0	0	0	0	0	0	0	0
4	9	-0.0102889	-0.922389	-0.397696	-0.174809	-0.0251021	0.136334	0	0	0	0	0	0	0	0	0	0	0	0	0	0	0
5	9	-0.0602185	-0.954988	-0.411015	-0.179288	-0.00815086	0.16652	0	0	0	0	0	0	0	0	0	0	0	0	0	0	0
6	9	-0.108601	-1.156	-0.408843	-0.132057	-0.0287231	0.162893	0	0	0	0	0	0	0	0	0	0	0	0	0	0	0
7	9	-0.00719726	-0.877979	-0.40317	-0.142053	0.0349307	0.198966	0	0	0	0	0	0	0	0	0	0	0	0	0	0	0
8	9	-0.0637262	-1.21777	-0.449847	-0.17505	0.0275706	0.109827	0	0	0	0	0	0	0	0	0	0	0	0	0	0	0
9	9	-0.00719726	-0.865238	-0.366935	-0.215753	-0.00659896	0.163202	0	0	0	0	0	0	0	0	0	0	0	0	0	0	0
10	9	-0.0228731	-0.869876	-0.394614	-0.137132	-0.00298447	0.1062	0	0	0	0	0	0	0	0	0	0	0	0	0	0	0
1	10	-0.138999	0.662821	0.14361	-0.139176	0.0574148	0.0467433	0	0	0	0	0	0	0	0	0	0	0	0	0	0	0
2	10	-0.634293	2.11952	0.192771	-0.158008	-0.0123205	0.138137	0	0	0	0	0	0	0	0	0	0	0	0	0	0	0
3	10	0.0171065	1.11883	0.113184	-0.187797	0.0793171	0.122217	0	0	0	0	0	0	0	0	0	0	0	0	0	0	0
4	10	-0.112077	0.972977	0.133972	-0.14465	0.017113	0.0944524	0	0	0	0	0	0	0	0	0	0	0	0	0	0	0
5	10	0.659589	0.0527005	0.0421754	-0.151959	-0.0229649	0.0189122	0	0	0	0	0	0	0	0	0	0	0	0	0	0	0
6	10	-0.237876	-1.05265	0.213097	-0.0864365	0.0179917	0.09534	0	0	0	0	0	0	0	0	0	0	0	0	0	0	0
7	10	-0.264235	0.525401	0.138469	-0.156601	-0.0524437	0.0208015	0	0	0	0	0	0	0	0	0	0	0	0	0	0	0
8	10	0.0900319	-0.863094	0.0980738	-0.123945	0.027344	0.141487	0	0	0	0	0	0	0	0	0	0	0	0	0	0	0
9	10	0.0360524	-0.414263	0.244265	-0.119034	-0.0915452	0.120837	0	0	0	0	0	0	0	0	0	0	0	0	0	0	0
10	10	-0.161751	-0.763776	0.178868	-0.1538	-0.0183818	0.00205632	0	0	0	0	0	0	0	0	0	0	0	0	0	0	0
1	12	-0.556004	-0.183931	-0.0384463	-0.121084	-0.0317999	0.0438802	0	0	0	0	0	0	0	0	0	0	0	0	0	0	0
2	12	-0.315816	0.0309196	0.0153852	-0.100533	0.0335894	0.0861517	0	0	0	0	0	0	0	0	0	0	0	0	0	0	0
3	12	-0.393168	0.0938925	-0.0482329	-0.0441211	0.0386119	0.0602649	0	0	0	0	0	0	0	0	0	0	0	0	0	0	0
4	12	-0.185453	0.0662235	-0.0703454	-0.0777059	0.0103101	0.0139368	0	0	0	0	0	0	0	0	0	0	0	0	0	0	0
5	12	-0.136861	0.682377	-0.0477006	-0.0871083	-0.0128775	0.0375787	0	0	0	0	0	0	0	0	0	0	0	0	0	0	0
6	12	-0.544366	-0.229449	-0.00964363	-0.00531516	-0.0761351	-0.00827722	0	0	0	0	0	0	0	0	0	0	0	0	0	0	0
7	12	-0.106945	0.637734	-0.0643358	-0.0426194	0.0816146	0.218094	0	0	0	0	0	0	0	0	0	0	0	0	0	0	0
8	12	-0.279059	-0.0138297	-0.0332642	-0.0865091	0.0825996	0.153282	0	0	0	0	0	0	0	0	0	0	0	0	0	0	0
9	12	0.0637037	0.224945	-0.121052	-0.118179	-0.0180033	0.00306913	0	0	0	0	0	0	0	0	0	0	0	0	0	0	0
10	12	-0.310078	0.336851	0.00458524	-0.0842873	0.0247694	0.045802	0	0	0	0	0	0	0	0	0	0	0	0	0	0	0
1	13	1.09823	-0.7585	-0.091297	0.022386	0.0122239	0.303141	0	0	0	0	0	0	0	0	0	0	0	0	0	0	0
2	13	1.16617	0.109904	-0.0953736	0.0133128	-0.00168426	0.269719	0	0	0	0	0	0	0	0	0	0	0	0	0	0	0
3	13	1.12884	-0.47854	-0.0774711	0.0340304	-0.0562455	0.349546	0	0	0	0	0	0	0	0	0	0	0	0	0	0	0
4	13	1.13842	-0.466588	-0.13348	0.0409864	0.0341136	0.320241	0	0	0	0	0	0	0	0	0	0	0	0	0	0	0
5	13	1.04944	-1.16837	-0.114451	0.0356749	-0.0286282	0.182797	0	0	0	0	0	0	0	0	0	0	0	0	0	0	0
6	13	1.08219	-0.910978	-0.164357	0.0117056	-0.0154907	0.341674	0	0	0	0	0	0	0	0	0	0	0	0	0	0	0
7	13	1.09148	-0.57434	-0.0389635	0.105936	0.0136501	0.292361	0	0	0	0	0	0	0	0	0	0	0	0	0	0	0
8	13	1.1162	-0.788617	-0.120825	-0.0187378	-0.0512559	0.310313	0	0	0	0	0	0	0	0	0	0	0	0	0	0	0
9	13	1.10699	-0.825054	-0.157573	0.057719	-0.00292715	0.193464	0	0	0	0	0	0	0	0	0	0	0	0	0	0	0
10	13	1.13666	-0.422143	-0.119334	0.00924496	0.0107074	0.243608	0	0	0	0	0	0	0	0	0	0	0	0	0	0	0
1	14	0.348735	0.114327	0.14873	0.163194	0.0291626	0.221819	0	0	0	0	0	0	0	0	0	0	0	0	0	0	0
2	14	0.324073	-0.121375	0.0641689	0.22104	0.0213709	0.0772186	0	0	0	0	0	0	0	0	0	0	0	0	0	0	0
3	14	0.393652	0.254311	0.0591352	0.251167	-0.0148854	0.0914927	0	0	0	0	0	0	0	0	0	0	0	0	0	0	0
4	14	0.387664	0.18933	0.177292	0.238417	0.0101057	0.210967	0	0	0	0	0	0	0	0	0	0	0	0	0	0	0
5	14	0.375068	0.182418	0.156912	0.234218	0.000137652	0.229414	0	0	0	0	0	0	0	0	0	0	0	0	0	0	0
6	14	0.183076	-0.236327	0.213737	0.246998	-0.00014721	0.172827	0	0	0	0	0	0	0	0	0	0	0	0	0	0	0
7	14	0.413309	0.217749	0.0841106	0.186007	-0.0301057	0.203379	0	0	0	0	0	0	0	0	0	0	0	0	0	0	0
8	14	0.394894	0.134449	0.0937749	0.233242	3.04728e-05	0.253168	0	0	0	0	0	0	0	0	0	0	0	0	0	0	0
9	14	0.293419	-0.15205	0.0930299	0.25493	0.0315863	0.192033	0	0	0	0	0	0	0	0	0	0	0	0	0	0	0
10	14	0.417596	0.536866	0.0514889	0.254662	-0.0504128	0.0733873	0	0	0	0	0	0	0	0	0	0	0	0	0	0	0
1	15	0.0263601	0.943865	-0.190403	0.142844	-0.0279743	0.153212	0	0	0	0	0	0	0	0	0	0	0	0	0	0	0
2	15	0.0045343	0.329867	-0.283972	0.198722	0.00565039	0.115552	0	0	0	0	0	0	0	0	0	0	0	0	0	0	0
3	15	-0.00142954	0.570948	-0.233783	0.180872	-0.00458073	0.186911	0	0	0	0	0	0	0	0	0	0	0	0	0	0	0
4	15	-0.0230042	0.397977	-0.209956	0.241575	-0.0310684	0.176665	0	0	0	0	0	0	0	0	0	0	0	0	0	0	0
5	15	-0.151971	-0.28116	-0.28514	0.152462	0.0221623	0.0785432	0	0	0	0	0	0	0	0	0	0	0	0	0	0	0
6	15	-0.057584	-0.0226224	-0.30363	0.144111	0.00606138	0.0602924	0	0	0	0	0	0	0	0	0	0	0	0	0	0	0
7	15	-0.108815	-0.0178744	-0.29274	0.140528	-0.0124866	0.113681	0	0	0	0	0	0	0	0	0	0	0	0	0	0	0
8	15	0.0173741	0.815556	-0.305137	0.0847944	-0.0265836	-8.00299e-05	0	0	0	0	0	0	0	0	0	0	0	0	0	0	0
9	15	-0.043058	0.210358	-0.243337	0.17249	-0.00485291	-0.00924085	0	0	0	0	0	0	0	0	0	0	0	0	0	0	0
10	15	-0.0203439	0.411321	-0.246815	0.161113	0.00992869	0.107722	0	0	0	0	0	0	0	0	0	0	0	0	0	0	0
1	16	-1.18463	-0.560371	-0.226365	-0.32939	0.0249507	0.0485565	0	0	0	0	0	0	0	0	0	0	0	0	0	0	0
2	16	-0.0412049	1.05722	-0.191769	-0.34971	0.0189125	0.150998	0	0	0	0	0	0	0	0	0	0	0	0	0	0	0
3	16	-0.345408	0.235856	-0.173686	-0.3452	0.0205703	0.0250267	0	0	0	0	0	0	0	0	0	0	0	0	0	0	0
4	16	-0.747198	-0.066077	-0.134347	-0.341534	0.00178274	0.0674074	0	0	0	0	0	0	0	0	0	0	0	0	0	0	0
5	16	-0.653508	-0.339753	-0.223583	-0.323234	0.0187367	0.0239189	0	0	0	0	0	0	0	0	0	0	0	0	0	0	0
6	16	-0.791403	-0.211002	-0.18797	-0.244046	-0.00547274	-0.0248365	0	0	0	0	0	0	0	0	0	0	0	0	0	0	0
7	16	-0.453317	0.305141	-0.145916	-0.368177	-0.0276355	0.00747696	0	0	0	0	0	0	0	0	0	0	0	0	0	0	0
8	16	-0.485951	-0.154083	-0.147354	-0.305302	0.016508	-0.0204416	0	0	0	0	0	0	0	0	0	0	0	0	0	0	0
9	16	-0.658905	-0.0374765	-0.195898	-0.323862	0.0224149	-0.0463855	0	0	0	0	0	0	0	0	0	0	0	0	0	0	0
10	16	-0.466875	0.0514009	-0.123049	-0.314576	0.00103305	0.0988173	0	0	0	0	0	0	0	0	0	0	0	0	0	0	0
1	17	-0.0916869	0.0208382	-0.30521	-0.273553	-0.0563109	-0.432028	0	0	0	0	0	0	0	0	0	0	0	0	0	0	0
2	17	0.0909002	0.587495	-0.420192	-0.273157	-0.0312169	-0.368918	0	0	0	0	0	0	0	0	0	0	0	0	0	0	0
3	17	0.274345	-0.236462	-0.308683	-0.271361	0.0500611	-0.295614	0	0	0	0	0	0	0	0	0	0	0	0	0	0	0
4	17	0.4394	0.625205	-0.258794	-0.262667	0.00794698	-0.201511	0	0	0	0	0	0	0	0	0	0	0	0	0	0	0
5	17	-0.0140082	0.443066	-0.286634	-0.305775	-0.0150332	-0.431985	0	0	0	0	0	0	0	0	0	0	0	0	0	0	0
6	17	0.488985	1.9789	-0.271303	-0.256978	-0.00451978	-0.332443	0	0	0	0	0	0	0	0	0	0	0	0	0	0	0
7	17	0.990639	-0.226335	-0.132649	-0.237999	0.0311367	-0.336215	0	0	0	0	0	0	0	0	0	0	0	0	0	0	0
8	17	-0.548089	0.615129	-0.178697	-0.312027	0.0134493	-0.333816	0	0	0	0	0	0	0	0	0	0	0	0	0	0	0
9	17	-0.99352	0.549032	-0.464611	-0.325496	0.0119335	-0.291576	0	0	0	0	0	0	0	0	0	0	0	0	0	0	0
10	17	-0.328923	-0.482276	-0.458361	-0.312067	4.87809e-05	-0.378001	0	0	0	0	0	0	0	0	0	0	0	0	0	0	0
1	18	0.326102	-1.07637	0.357646	0.159402	-0.000441908	0.214047	0	0	0	0	0	0	0	0	0	0	0	0	0	0	0
2	18	-0.297924	0.438329	0.301643	0.128904	0.0141509	0.204901	0	0	0	0	0	0	0	0	0	0	0	0	0	0	0
3	18	0.618577	0.344168	0.311912	0.142337	-0.0233741	-0.0267824	0	0	0	0	0	0	0	0	0	0	0	0	0	0	0
4	18	-0.0682301	0.11989	0.376547	-0.0181461	0.0615078	0.103577	0	0	0	0	0	0	0	0	0	0	0	0	0	0	0
5	18	-0.512767	1.97491	0.327921	0.0232955	-0.00185254	0.0839043	0	0	0	0	0	0	0	0	0	0	0	0	0	0	0
6	18	0.0475759	-0.0888173	0.416467	0.100336	0.00256812	0.104992	0	0	0	0	0	0	0	0	0	0	0	0	0	0	0
7	18	0.927713	0.768908	0.283663	0.236368	-0.00896363	0.238223	0	0	0	0	0	0	0	0	0	0	0	0	0	0	0
8	18	-1.62843	-1.0034	0.255395	0.102884	0.00326726	0.0778147	0	0	0	0	0	0	0	0	0	0	0	0	0	0	0
9	18	0.315876	0.212527	0.407274	0.187499	0.00812265	0.210477	0	0	0	0	0	0	0	0	0	0	0	0	0	0	0
10	18	0.580676	1.25764	0.326753	0.110209	-0.0173604	0.139721	0	0	0	0	0	0	0	0	0	0	0	0	0	0	0
1	19	0.638823	-0.773262	-0.0285583	0.380378	-0.0134167	0.239846	0	0	0	0	0	0	0	0	0	0	0	0	0	0	0
2	19	0.1746	1.45074	-0.00745825	0.327426	0.0269818	0.205976	0	0	0	0	0	0	0	0	0	0	0	0	0	0	0
3	19	-0.287885	-0.267615	-0.0980948	0.313416	-0.0121034	0.188399	0	0	0	0	0	0	0	0	0	0	0	0	0	0	0
4	19	-0.752256	0.136769	0.139502	0.389612	0.0108009	0.311544	0	0	0	0	0	0	0	0	0	0	0	0	0	0	0
5	19	-0.563664	-1.12557	-0.181602	0.274743	-0.0317982	0.191	0	0	0	0	0	0	0	0	0	0	0	0	0	0	0
6	19	-0.547304	0.66779	0.00426714	0.337795	0.00764942	0.192722	0	0	0	0	0	0	0	0	0	0	0	0	0	0	0
7	19	0.0311321	0.708563	-0.00461025	0.366752	0.0113982	0.292363	0	0	0	0	0	0	0	0	0	0	0	0	0	0	0
8	19	-0.161459	0.490064	0.0131775	0.312881	-0.0201529	0.143677	0	0	0	0	0	0	0	0	0	0	0	0	0	0	0
9	19	0.776644	-0.469892	-0.0601739	0.320966	-0.0420264	0.225843	0	0	0	0	0	0	0	0	0	0	0	0	0	0	0
10	19	0.00104425	0.11256	0.0325086	0.3537	0.0452398	0.269628	0	0	0	0	0	0	0	0	0	0	0	0	0	0	0
1	20	-0.530088	-0.0871131	0.193709	0.314044	0.0130917	0.25859	0	0	0	0	0	0	0	0	0	0	0	0	0	0	0
2	20	0.222915	-0.0163925	0.276189	0.424139	-0.0356178	0.226165	0	0	0	0	0	0	0	0	0	0	0	0	0	0	0
3	20	-0.578711	-0.172677	0.410592	0.300049	-0.0139664	0.31783	0	0	0	0	0	0	0	0	0	0	0	0	0	0	0
4	20	-0.408242	1.04182	0.176916	0.32779	0.0421887	0.161629	0	0	0	0	0	0	0	0	0	0	0	0	0	0	0
5	20	-0.129091	1.27452	0.0360401	0.357073	0.025178	0.226035	0	0	0	0	0	0	0	0	0	0	0	0	0	0	0
6	20	-0.447953	1.54982	0.143927	0.243503	-0.00737534	0.257937	0	0	0	0	0	0	0	0	0	0	0	0	0	0	0
7	20	0.118853	0.0384738	0.124353	0.345799	0.0130558	0.195212	0	0	0	0	0	0	0	0	0	0	0	0	0	0	0
8	20	0.792899	0.812503	0.137436	0.295705	0.00223063	0.160956	0	0	0	0	0	0	0	0	0	0	0	0	0	0	0
9	20	0.223397	0.248188	0.085578	0.249502	0.0218072	0.259836	0	0	0	0	0	0	0	0	0	0	0	0	0	0	0
10	20	-0.0977626	0.533243	0.209348	0.336913	-0.0031168	0.23944	0	0	0	0	0	0	0	0	0	0	0	0	0	0	0
1	21	0.988424	0.318386	-0.238467	-0.308327	0.0243241	-0.129934	0	0	0	0	0	0	0	0	0	0	0	0	0	0	0
2	21	0.166786	-0.295264	-0.202322	-0.306856	-0.0493438	-0.26333	0	0	0	0	0	0	0	0	0	0	0	0	0	0	0
3	21	0.207071	0.991763	0.0136741	-0.282741	0.0151834	-0.116545	0	0	0	0	0	0	0	0	0	0	0	0	0	0	0
4	21	0.134173	-0.013152	-0.135888	-0.365819	-0.025087	-0.158098	0	0	0	0	0	0	0	0	0	0	0	0	0	0	0
5	21	1.49986	-0.345194	-0.00579401	-0.280356	0.0208926	-0.0885165	0	0	0	0	0	0	0	0	0	0	0	0	0	0	0
6	21	0.462451	0.868598	-0.137561	-0.317767	-0.0102664	-0.124857	0	0	0	0	0	0	0	0	0	0	0	0	0	0	0
7	21	-0.185951	0.9319	-0.225427	-0.289004	-0.0196429	-0.0765103	0	0	0	0	0	0	0	0	0	0	0	0	0	0	0
8	21	-0.106797	0.311511	-0.0753289	-0.358219	-0.0228811	-0.125563	0	0	0	0	0	0	0	0	0	0	0	0	0	0	0
9	21	0.274207	0.792487	-0.108081	-0.282966	-0.0123666	-0.190185	0	0	0	0	0	0	0	0	0	0	0	0	0	0	0
10	21	-0.112159	-1.577	-0.0655435	-0.295401	0.0239877	-0.0700872	0	0	0	0	0	0	0	0	0	0	0	0	0	0	0
1	22	-0.00200722	0.165228	0.136793	0.0169464	0.0356765	-0.139897	0	0	0	0	0	0	0	0	0	0	0	0	0	0	0
2	22	0.062696	0.559834	0.251666	0.0848158	0.0176859	-0.103008	0	0	0	0	0	0	0	0	0	0	0	0	0	0	0
3	22	0.0623361	-0.768199	0.0430123	0.076846	0.00377326	-0.111085	0	0	0	0	0	0	0	0	0	0	0	0	0	0	0
4	22	0.476951	-0.197312	0.162426	0.160891	-0.0368095	-0.0648315	0	0	0	0	0	0	0	0	0	0	0	0	0	0	0
5	22	0.705798	-0.497608	0.277318	0.167693	0.0231705	0.167814	0	0	0	0	0	0	0	0	0	0	0	0	0	0	0
6	22	-0.0967771	0.172462	0.0573905	0.0148091	0.0387442	-0.221679	0	0	0	0	0	0	0	0	0	0	0	0	0	0	0
7	22	0.540038	-0.41593	0.11743	0.101644	0.00374959	-0.0881905	0	0	0	0	0	0	0	0	0	0	0	0	0	0	0
8	22	0.526772	0.313054	0.0819088	0.179117	0.00548248	-0.0905048	0	0	0	0	0	0	0	0	0	0	0	0	0	0	0
9	22	0.248997	0.681157	0.23943	-0.0166681	0.0097451	-0.0626278	0	0	0	0	0	0	0	0	0	0	0	0	0	0	0
10	22	0.115845	1.40941	0.184148	0.0548393	-0.0256822	-0.194091	0	0	0	0	0	0	0	0	0	0	0	0	0	0	0
1	23	0.190618	-0.128243	-0.396045	-0.282867	-0.0046084	-0.378104	0	0	0	0	0	0	0	0	0	0	0	0	0	0	0
2	23	-0.41703	0.885191	-0.368313	-0.219998	0.0155667	-0.197692	0	0	0	0	0	0	0	0	0	0	0	0	0	0	0
3	23	-0.460319	0.011	-0.34614	-0.221023	0.00233398	-0.320293	0	0	0	0	0	0	0	0	0	0	0	0	0	0	0
4	23	-0.60128	0.072326	-0.516929	-0.308195	0.00305717	-0.266064	0	0	0	0	0	0	0	0	0	0	0	0	0	0	0
5	23	-0.537284	-1.00116	-0.327056	-0.2346	0.0178383	-0.305627	0	0	0	0	0	0	0	0	0	0	0	0	0	0	0
6	23	-0.300577	-0.950261	-0.247539	-0.267417	-0.0127867	-0.357468	0	0	0	0	0	0	0	0	0	0	0	0	0	0	0
7	23	-0.195306	1.43117	-0.286851	-0.278145	0.0151612	-0.255958	0	0	0	0	0	0	0	0	0	0	0	0	0	0	0
8	23	0.654723	1.37484	-0.257285	-0.236188	-0.0102526	-0.165785	0	0	0	0	0	0	0	0	0	0	0	0	0	0	0
9	23	0.414974	-0.983153	-0.326695	-0.189608	-0.0427164	-0.29922	0	0	0	0	0	0	0	0	0	0	0	0	0	0	0
10	23	0.154903	0.179206	-0.312909	-0.206896	-0.0184833	-0.116783	0	0	0	0	0	0	0	0	0	0	0	0	0	0	0
1	24	0.378101	-1.68932	0.132746	-0.0389549	0.0227604	0.132335	0	0	0	0	0	0	0	0	0	0	0	0	0	0	0
2	24	-0.513269	-1.67161	0.0113765	-0.00684524	0.0178574	-0.0117521	0	0	0	0	0	0	0	0	0	0	0	0	0	0	0
3	24	0.210112	0.201396	0.0430991	-0.131451	-0.00889602	0.118346	0	0	0	0	0	0	0	0	0	0	0	0	0	0	0
4	24	-0.12754	0.386535	0.0442662	-0.0578486	0.0130441	0.0676205	0	0	0	0	0	0	0	0	0	0	0	0	0	0	0
5	24	0.109562	-1.60601	0.0993548	-0.116294	-0.00542029	0.146969	0	0	0	0	0	0	0	0	0	0	0	0	0	0	0
6	24	-0.11603	-0.00657486	0.190847	-0.212633	0.00312747	0.0176674	0	0	0	0	0	0	0	0	0	0	0	0	0	0	0
7	24	0.551051	1.05741	0.113758	-0.0278627	0.0536986	0.107048	0	0	0	0	0	0	0	0	0	0	0	0	0	0	0
8	24	-0.34264	-0.423399	0.0354896	-0.0877451	0.00579812	-0.0262049	0	0	0	0	0	0	0	0	0	0	0	0	0	0	0
9	24	0.945564	-1.54208	0.114888	0.00408854	0.0527614	0.173926	0	0	0	0	0	0	0	0	0	0	0	0	0	0	0
10	24	0.48667	-1.29971	0.145997	0.0229465	0.0417059	0.231578	0	0	0	0	0	0	0	0	0	0	0	0	0	0	0
1	25	0.152816	-0.924207	0.32579	-0.208899	-0.05719	-0.29523	0	0	0	0	0	0	0	0	0	0	0	0	0	0	0
2	25	0.31992	0.57426	0.363176	-0.14425	-0.0403144	-0.147718	0	0	0	0	0	0	0	0	0	0	0	0	0	0	0
3	25	-0.155894	0.475669	0.261013	-0.197568	-0.0301287	-0.289022	0	0	0	0	0	0	0	0	0	0	0	0	0	0	0
4	25	-0.493259	2.40075	0.321923	-0.212961	-0.0385355	-0.360693	0	0	0	0	0	0	0	0	0	0	0	0	0	0	0
5	25	-0.574816	-1.68484	0.467439	-0.137771	0.012591	-0.0831492	0	0	0	0	0	0	0	0	0	0	0	0	0	0	0
6	25	0.179383	0.0811465	0.316834	-0.188665	-0.0131055	-0.233561	0	0	0	0	0	0	0	0	0	0	0	0	0	0	0
7	25	-0.253933	0.777695	0.411785	-0.168478	-0.0668302	-0.354447	0	0	0	0	0	0	0	0	0	0	0	0	0	0	0
8	25	0.506882	-0.402196	0.237858	-0.0831659	-0.000746055	-0.234009	0	0	0	0	0	0	0	0	0	0	0	0	0	0	0
9	25	-0.499375	-0.0936062	0.272477	-0.0972911	-0.0590125	-0.275834	0	0	0	0	0	0	0	0	0	0	0	0	0	0	0
10	25	-0.423961	-1.15262	0.367134	-0.217493	0.00642268	-0.205152	0	0	0	0	0	0	0	0	0	0	0	0	0	0	0
1	26	-0.365859	0.463332	-0.162429	-0.152644	-0.00496104	0.0100206	0	0	0	0	0	0	0	0	0	0	0	0	0	0	0
2	26	0.2287	-0.0123222	-0.10799	-0.146558	0.00986816	-0.00703577	0	0	0	0	0	0	0	0	0	0	0	0	0	0	0
3	26	-0.143496	1.50559	-0.101829	-0.164461	0.00173184	0.0399083	0	0	0	0	0	0	0	0	0	0	0	0	0	0	0
4	26	1.42501	0.165397	-0.162171	-0.178486	-0.0359212	-0.146901	0	0	0	0	0	0	0	0	0	0	0	0	0	0	0
5	26	-0.151234	0.206137	-0.254026	-0.183037	-0.0444952	-0.136822	0	0	0	0	0	0	0	0	0	0	0	0	0	0	0
6	26	0.310081	-0.411574	-0.194656	-0.190225	0.046323	-0.108382	0	0	0	0	0	0	0	0	0	0	0	0	0	0	0
7	26	0.478507	-0.211461	-0.167987	-0.178468	-0.0236588	-0.0313054	0	0	0	0	0	0	0	0	0	0	0	0	0	0	0
8	26	-0.217856	-2.12476	-0.0820197	-0.0755994	0.0126768	0.0598284	0	0	0	0	0	0	0	0	0	0	0	0	0	0	0
9	26	0.153939	-1.52692	-0.140956	-0.154272	-0.0609616	0.0045319	0	0	0	0	0	0	0	0	0	0	0	0	0	0	0
10	26	-0.132926	-0.708125	-0.00261385	-0.161969	-0.0235962	0.0222229	0	0	0	0	0	0	0	0	0	0	0	0	0	0	0
1	27	-0.157215	-2.17658	0.0529328	-0.0201855	-0.0233175	-0.112198	0	0	0	0	0	0	0	0	0	0	0	0	0	0	0
2	27	0.000531147	-0.858204	0.101894	-0.104097	-0.0403399	-0.199563	0	0	0	0	0	0	0	0	0	0	0	0	0	0	0
3	27	-0.14253	-0.658675	0.156635	-0.0913453	-0.0420931	-0.0725484	0	0	0	0	0	0	0	0	0	0	0	0	0	0	0
4	27	1.13697	0.70738	0.0127023	-0.133543	-0.0100381	-0.0836395	0	0	0	0	0	0	0	0	0	0	0	0	0	0	0
5	27	-0.458875	0.244633	0.270617	-0.0689049	-0.0194565	0.0026366	0	0	0	0	0	0	0	0	0	0	0	0	0	0	0
6	27	-0.286537	-0.0145071	0.102664	-0.177466	-0.0347596	-0.110264	0	0	0	0	0	0	0	0	0	0	0	0	0	0	0
7	27	0.126488	0.264448	-0.000954782	-0.0637682	-0.000658991	-0.0628292	0	0	0	0	0	0	0	0	0	0	0	0	0	0	0
8	27	0.723371	0.168455	-0.0634007	-0.102946	0.0147775	-0.0226834	0	0	0	0	0	0	0	0	0	0	0	0	0	0	0
9	27	0.153227	0.609471	0.0290862	-0.0712639	0.0185304	0.0392306	0	0	0	0	0	0	0	0	0	0	0	0	0	0	0
10	27	0.874538	-0.826008	0.167714	-0.087869	0.0521585	-0.040711	0	0	0	0	0	0	0	0	0	0	0	0	0	0	0
1	28	0.571428	0.713195	0.016838	-0.030114	0.0528422	-0.022853	0	0	0	0	0	0	0	0	0	0	0	0	0	0	0
2	28	-0.137026	-0.0581843	0.0222364	-0.0867825	0.0197279	-0.24403	0	0	0	0	0	0	0	0	0	0	0	0	0	0	0
3	28	0.221192	-0.316809	-0.0698126	0.0146274	0.0190072	-0.118981	0	0	0	0	0	0	0	0	0	0	0	0	0	0	0
4	28	-0.281513	-0.0218095	0.0139005	-0.0419938	0.0253596	-0.130097	0	0	0	0	0	0	0	0	0	0	0	0	0	0	0
5	28	-0.18133	0.0271926	-0.0755922	-0.0829934	-0.00702211	-0.188589	0	0	0	0	0	0	0	0	0	0	0	0	0	0	0
6	28	-0.138863	-1.05124	0.0727144	-0.0401715	-0.0149603	-0.215324	0	0	0	0	0	0	0	0	0	0	0	0	0	0	0
7	28	0.0731472	1.04587	-0.0210397	-0.079017	0.0112693	-0.15997	0	0	0	0	0	0	0	0	0	0	0	0	0	0	0
8	28	-0.103268	1.16785	-0.144909	-0.0373611	0.0297366	-0.07896	0	0	0	0	0	0	0	0	0	0	0	0	0	0	0
9	28	0.652046	-0.374646	-0.0277202	-0.0229506	-0.030033	-0.249747	0	0	0	0	0	0	0	0	0	0	0	0	0	0	0
10	28	-0.136802	-0.541707	-0.0624069	-0.0486917	0.000369096	-0.261909	0	0	0	0	0	0	0	0	0	0	0	0	0	0	0
1	29	0.0403191	0.952351	0.0466034	0.0575023	0.0402851	0.0359453	0	0	0	0	0	0	0	0	0	0	0	0	0	0	0
2	29	0.440574	0.0880103	0.0229104	-0.0520934	0.107706	0.107098	0	0	0	0	0	0	0	0	0	0	0	0	0	0	0
3	29	-0.437686	-0.0786166	0.0862574	0.043164	0.00698515	0.127491	0	0	0	0	0	0	0	0	0	0	0	0	0	0	0
4	29	0.0650258	-0.619722	0.0190881	-0.0212169	0.00790856	0.0554816	0	0	0	0	0	0	0	0	0	0	0	0	0	0	0
5	29	0.281364	-0.610459	0.0464772	0.057056	-0.00821709	0.0718135	0	0	0	0	0	0	0	0	0	0	0	0	0	0	0
6	29	-0.347	-2.07325	0.123555	0.0712359	0.0476489	0.119618	0	0	0	0	0	0	0	0	0	0	0	0	0	0	0
7	29	-0.186392	0.400151	0.036257	-0.0488923	-0.00296124	-0.0252822	0	0	0	0	0	0	0	0	0	0	0	0	0	0	0
8	29	0.309812	-1.04079	0.20262	-0.0698314	0.00593989	0.0472923	0	0	0	0	0	0	0	0	0	0	0	0	0	0	0
9	29	-0.120936	-1.33727	0.227713	0.00510174	-0.0272345	0.126082	0	0	0	0	0	0	0	0	0	0	0	0	0	0	0
10	29	0.453639	0.738819	0.255264	-0.0268209	0.018656	0.100049	0	0	0	0	0	0	0	0	0	0	0	0	0	0	0
1	30	-0.399561	-1.30299	0.366549	0.447486	0.0275954	0.0517798	0	0	0	0	0	0	0	0	0	0	0	0	0	0	0
2	30	-0.741337	0.854879	0.550826	0.385948	0.0349319	0.078006	0	0	0	0	0	0	0	0	0	0	0	0	0	0	0
3	30	-0.347186	0.631402	0.58584	0.352781	-0.0137281	0.063749	0	0	0	0	0	0	0	0	0	0	0	0	0	0	0
4	30	0.126715	0.0492219	0.418313	0.403708	-0.0269175	0.0255424	0	0	0	0	0	0	0	0	0	0	0	0	0	0	0
5	30	-0.746648	-0.0203752	0.536786	0.378749	0.0136485	0.135896	0	0	0	0	0	0	0	0	0	0	0	0	0	0	0
6	30	-0.462967	0.543585	0.586497	0.352667	-0.0078516	-0.0438417	0	0	0	0	0	0	0	0	0	0	0	0	0	0	0
7	30	0.379012	0.31254	0.575667	0.405295	0.0137035	-0.123901	0	0	0	0	0	0	0	0	0	0	0	0	0	0	0
8	30	0.577513	0.227251	0.462339	0.397473	-0.0440366	0.0330469	0	0	0	0	0	0	0	0	0	0	0	0	0	0	0
9	30	1.02606	0.673598	0.511111	0.397055	-0.0038876	0.0435583	0	0	0	0	0	0	0	0	0	0	0	0	0	0	0
10	30	-0.000877394	0.849793	0.508758	0.345937	-0.0435428	0.00545135	0	0	0	0	0	0	0	0	0	0	0	0	0	0	0
1	31	-0.509266	-0.3604	-0.00678742	0.0121014	-0.000848381	-0.212821	0	0	0	0	0	0	0	0	0	0	0	0	0	0	0
2	31	0.397072	0.141475	0.0194321	-0.0200738	-0.0035487	-0.104959	0	0	0	0	0	0	0	0	0	0	0	0	0	0	0
3	31	-0.389587	1.25052	0.0479958	-0.0227844	0.0419028	-0.0880215	0	0	0	0	0	0	0	0	0	0	0	0	0	0	0
4	31	-0.148705	1.62602	0.0734628	-0.0427346	-0.0587875	-0.17066	0	0	0	0	0	0	0	0	0	0	0	0	0	0	0
5	31	-0.0388316	-1.58327	-0.0721482	-0.00322531	-0.0120972	-0.100668	0	0	0	0	0	0	0	0	0	0	0	0	0	0	0
6	31	-0.44233	-1.06247	0.0319809	-0.0504557	0.0635401	-0.166003	0	0	0	0	0	0	0	0	0	0	0	0	0	0	0
7	31	0.562597	0.163548	0.143618	-0.0288643	0.0354929	-0.16197	0	0	0	0	0	0	0	0	0	0	0	0	0	0	0
8	31	-0.102456	0.339425	0.0425245	-0.0856383	0.0609587	-0.0660725	0	0	0	0	0	0	0	0	0	0	0	0	0	0	0
9	31	-0.26682	0.796859	0.0858371	0.0828854	0.0783808	0.166714	0	0	0	0	0	0	0	0	0	0	0	0	0	0	0
10	31	-0.0808615	-0.51417	0.0908519	-0.00472256	-0.00177818	-0.136552	0	0	0	0	0	0	0	0	0	0	0	0	0	0	0
1	32	-0.34657	0.628778	0.282733	-0.018582	0.0545728	-0.187745	0	0	0	0	0	0	0	0	0	0	0	0	0	0	0
2	32	-0.473335	-1.82789	0.279444	0.0917821	-0.031302	-0.304936	0	0	0	0	0	0	0	0	0	0	0	0	0	0	0
3	32	0.278126	0.225953	0.197886	0.129913	0.0138792	-0.181189	0	0	0	0	0	0	0	0	0	0	0	0	0	0	0
4	32	0.712851	-0.160829	0.225437	0.0576749	-0.0264602	-0.147973	0	0	0	0	0	0	0	0	0	0	0	0	0	0	0
5	32	-0.976087	0.445916	0.170436	0.100358	0.00808719	-0.283065	0	0	0	0	0	0	0	0	0	0	0	0	0	0	0
6	32	0.0593762	-0.099256	0.195771	0.0879798	0.0277862	-0.106335	0	0	0	0	0	0	0	0	0	0	0	0	0	0	0
7	32	-0.686905	-0.380628	0.26312	0.105441	0.0114099	-0.197964	0	0	0	0	0	0	0	0	0	0	0	0	0	0	0
8	32	0.0260731	0.230354	0.117156	0.0550593	-0.00644448	-0.232262	0	0	0	0	0	0	0	0	0	0	0	0	0	0	0
9	32	-0.469137	-1.05986	0.37692	0.0395206	-0.0232421	-0.0720896	0	0	0	0	0	0	0	0	0	0	0	0	0	0	0
10	32	0.293025	1.509	0.25022	0.133951	-0.0247726	-0.197912	0	0	0	0	0	0	0	0	0	0	0	0	0	0	0
1	33	0.0675202	-0.97791	0.101861	-0.247744	-0.0175888	-0.135717	0	0	0	0	0	0	0	0	0	0	0	0	0	0	0
2	33	-0.329521	-0.0421796	0.0732881	-0.294641	0.00924238	-0.0922644	0	0	0	0	0	0	0	0	0	0	0	0	0	0	0
3	33	0.00471453	-0.520539	0.0652748	-0.278612	0.0342372	-0.088442	0	0	0	0	0	0	0	0	0	0	0	0	0	0	0
4	33	1.24739	0.94248	0.0153705	-0.13163	0.0321093	-0.0212209	0	0	0	0	0	0	0	0	0	0	0	0	0	0	0
5	33	-0.00229911	-1.96153	0.0969195	-0.187218	0.0283586	0.0559733	0	0	0	0	0	0	0	0	0	0	0	0	0	0	0
6	33	0.677679	0.155576	-0.172627	-0.302936	0.068982	-0.112411	0	0	0	0	0	0	0	0	0	0	0	0	0	0	0
7	33	-0.359876	0.312468	-0.0536295	-0.264758	-0.0331386	-0.0350706	0	0	0	0	0	0	0	0	0	0	0	0	0	0	0
8	33	-0.326564	-0.541468	-0.00921261	-0.202606	-0.0207241	-0.066393	0	0	0	0	0	0	0	0	0	0	0	0	0	0	0
9	33	0.895165	-0.633576	0.0931773	-0.156083	-0.00258541	-0.00232645	0	0	0	0	0	0	0	0	0	0	0	0	0	0	0
10	33	1.07618	-0.236508	-0.0593029	-0.17545	0.0239299	-0.0349313	0	0	0	0	0	0	0	0	0	0	0	0	0	0	0
