# Supplementary material for: Automated Pharmacometric Model Development by Leveraging Low‐Dimensional Neural ODEs and LASSO Regression
Source: CPT Pharmacometrics Syst Pharmacol. 2026 Jun 24;15(7):e70285. doi: 10.1002/psp4.70285 (PMC13291805; doi:10.1002/psp4.70285)
Supplement: Supplementary file 2 — Data S2: Supporting Information. [file PSP4-15-e70285-s002.zip › Supplemental_files/Warf_node_mlx_file_pop/populationParameters.txt]

parameter	value	CV
Tlag_pop	0.9007417714534
ka_pop	1.54745198755681
V_pop	8.04728994965578
Cl_pop	0.131280545432136
R0_pop	91.0935423434181
kout_pop	0.0371835522486953
Wrc_11_pop	-0.206561476237552
Wrc_12_pop	0.611832456828063
Wrc_13_pop	-0.141331568656619
Wrc_14_pop	-0.075736424714393
Wrc_15_pop	0.398633764441337
brc_11_pop	3.54933976449
brc_12_pop	1.81967413038337
brc_13_pop	1.2797024859072
brc_14_pop	0.868826205545006
brc_15_pop	23.9231658444541
Wrc_21_pop	0.920630112909501
Wrc_22_pop	-0.698621403906835
Wrc_23_pop	-0.354859236818142
Wrc_24_pop	-0.120646405504643
Wrc_25_pop	1.74287665428552
omega_Tlag	0.507838301757899	54.2410412572681
omega_ka	0.821735573473891	98.2101203534274
omega_V	0.222676144039022	22.5465202385752
omega_Cl	0.277702212690605	28.314323126856
omega_R0	0.0303433463658626	3.03503321271416
omega_kout	0.167640101480355	16.8824832475025
acp	0.109129704478858
bcp	0.0881595097467179
apca	1.00569939160129
bpca	0.143873113506037
