# Supplementary material for: Automated Pharmacometric Model Development by Leveraging Low‐Dimensional Neural ODEs and LASSO Regression
Source: CPT Pharmacometrics Syst Pharmacol. 2026 Jun 24;15(7):e70285. doi: 10.1002/psp4.70285 (PMC13291805; doi:10.1002/psp4.70285)
Supplement: Supplementary file 2 — Data S2: Supporting Information. [file PSP4-15-e70285-s002.zip › Supplemental_files/Warf_node_mlx_file_pop/predictions_ycp.txt]

id	time	ycp	popPred_medianCOV	popPred	indivPred_SAEM	indivPred_mean	indivPred_mode	indWRes_SAEM	indWRes_mean	indWRes_mode
1	0	0	0	0	0	0	0	0	0	0
1	0.5	0	0	0	0	0	0	0	0	0
1	1	1.9	1.76786	1.76786	1.60174	1.64204	1.66332	1.19145	1.01602	0.925353
1	2	3.3	10.0438	10.0438	4.47437	4.43582	4.3532	-2.332	-2.27078	-2.13672
1	3	6.6	11.6484	11.6484	6.48707	6.41616	6.27971	0.165829	0.272451	0.483271
1	6	9.1	11.5518	11.5518	9.34516	9.29719	9.14437	-0.262771	-0.212312	-0.0484802
1	9	10.8	11.0045	11.0045	9.80216	9.8118	9.70697	1.02523	1.01444	1.1328
1	12	8.6	10.4789	10.4789	9.35093	9.39809	9.33702	-0.804422	-0.85115	-0.790555
1	24	5.6	8.61582	8.61582	6.25524	6.30654	6.30136	-0.991898	-1.06228	-1.05523
1	36	4	7.08398	7.08398	3.98685	4.00751	4.00419	0.028539	-0.0162418	-0.00906636
1	48	2.7	5.8245	5.8245	2.53576	2.5397	2.53592	0.493687	0.481342	0.493198
1	72	0.8	3.9375	3.9375	1.02561	1.0197	1.01672	-1.1306	-1.10389	-1.09035
2	0	0	0	0	0	0	0	0	0	0
2	24	9.2	8.61582	8.61582	9.21914	9.11147	9.19595	-0.0207565	0.0970268	0.00440306
2	36	8.5	7.08398	7.08398	7.79416	7.70318	7.75992	0.886444	1.01089	0.932989
2	48	6.4	5.8245	5.8245	6.58944	6.51256	6.54813	-0.274531	-0.164733	-0.215807
2	72	4.8	3.9375	3.9375	4.70985	4.65494	4.66271	0.171931	0.279217	0.263924
2	96	3.1	2.66184	2.66184	3.3664	3.32719	3.32016	-0.656296	-0.564511	-0.547891
2	120	2.5	1.79947	1.79947	2.40616	2.37816	2.36418	0.292119	0.382209	0.427715
3	0	0	0	0	0	0	0	0	0	0
3	0.5	0	0	0	0	0	0	0	0	0
3	2	8.4	10.0438	10.0438	8.48147	8.80833	8.02421	-0.0950761	-0.461041	0.460223
3	3	9.7	11.6484	11.6484	10.5698	10.9523	10.358	-0.835602	-1.1653	-0.643638
3	6	9.8	11.5518	11.5518	11.3584	11.4632	11.4691	-1.40333	-1.48534	-1.48991
3	12	11	10.4789	10.4789	10.3744	10.4161	10.4993	0.611051	0.568288	0.483879
3	24	8.3	8.61582	8.61582	8.52854	8.54159	8.5936	-0.265434	-0.280218	-0.338736
3	36	7.7	7.08398	7.08398	7.01088	7.00437	7.03327	0.947631	0.957338	0.914351
3	48	6.3	5.8245	5.8245	5.76329	5.7438	5.75626	0.869569	0.903657	0.881844
3	72	4.1	3.9375	3.9375	3.89463	3.86242	3.85572	0.453887	0.528377	0.543998
3	96	3	2.66184	2.66184	2.63185	2.59729	2.58268	1.07913	1.19108	1.23901
3	120	1.4	1.79947	1.79947	1.77851	1.74655	1.72996	-1.42339	-1.31715	-1.26111
4	0	0	0	0	0	0	0	0	0	0
4	3	12	13.9781	13.9781	13.2961	13.0546	12.0986	-1.01153	-0.836989	-0.0838218
4	6	13.2	13.8621	13.8621	12.963	12.7707	12.9196	0.189345	0.347582	0.224663
4	9	14.4	13.2054	13.2054	12.512	12.3399	12.5268	1.55751	1.72105	1.54363
4	24	9.6	10.339	10.339	10.4814	10.393	10.5273	-0.853147	-0.773358	-0.894012
4	36	8.2	8.50078	8.50078	9.09696	9.05905	9.15877	-0.984465	-0.946334	-1.04605
4	48	7.8	6.9894	6.9894	7.89535	7.89634	7.96817	-0.118419	-0.119636	-0.207208
4	72	5.8	4.725	4.725	5.94732	5.99945	6.03116	-0.232575	-0.312601	-0.360724
4	96	4.3	3.19421	3.19421	4.47993	4.55824	4.56503	-0.356958	-0.505382	-0.518062
4	120	3	2.15936	2.15936	3.3746	3.46324	3.4553	-0.921217	-1.11774	-1.10044
5	0	0	0	0	0	0	0	0	0	0
5	3	11.1	6.98906	6.98906	11.2459	11.2763	10.8735	-0.132601	-0.159808	0.212104
5	6	11.9	6.93106	6.93106	10.8367	10.84	10.9268	0.9989	0.995506	0.907441
5	9	9.8	6.60268	6.60268	10.3968	10.4063	10.4893	-0.581839	-0.59063	-0.666746
5	12	11	6.28734	6.28734	9.97475	9.98996	10.0645	1.03718	1.02041	0.938896
5	24	8.5	5.16949	5.16949	8.45109	8.48462	8.53015	0.0572641	0.0179466	-0.0350134
5	36	7.6	4.25039	4.25039	7.16016	7.20611	7.22973	0.594079	0.529129	0.496003
5	48	5.4	3.4947	3.4947	6.06643	6.12025	6.12756	-1.03492	-1.11032	-1.12048
5	72	4.5	2.3625	2.3625	4.35466	4.41475	4.40169	0.294787	0.171069	0.197745
5	96	3.3	1.59711	1.59711	3.1259	3.18451	3.16191	0.452551	0.296213	0.355999
5	120	2.3	1.07968	1.07968	2.24386	2.2971	2.27133	0.182894	0.00930147	0.0926565
6	0	0	0	0	0	0	0	0	0	0
6	6	8.6	13.0535	13.0535	8.84967	8.9426	8.8799	-0.280741	-0.381726	-0.313799
6	12	8.6	11.8412	11.8412	8.13696	8.21981	8.16105	0.560254	0.455982	0.529743
6	24	7	9.73588	9.73588	6.87904	6.9446	6.88989	0.169038	0.0767992	0.153667
6	36	5.7	8.0049	8.0049	5.81558	5.86722	5.81673	-0.185879	-0.266969	-0.187684
6	48	4.7	6.58168	6.58168	4.91653	4.95699	4.91072	-0.399088	-0.470564	-0.388735
6	72	3.3	4.44937	4.44937	3.51391	3.53826	3.50007	-0.510619	-0.565845	-0.478996
6	96	2.3	3.00788	3.00788	2.51143	2.52557	2.49465	-0.63966	-0.679884	-0.59154
6	120	1.7	2.0334	2.0334	1.79495	1.80273	1.77804	-0.355124	-0.383244	-0.293523
7	0	0	0	0	0	0	0	0	0	0
7	3	13.4	10.4836	10.4836	13.1031	13.0389	12.9668	0.234821	0.28692	0.345962
7	6	12.4	10.3966	10.3966	11.8968	11.8223	11.8725	0.434522	0.501772	0.456395
7	9	12.7	9.90401	9.90401	10.7577	10.7041	10.748	1.83666	1.89581	1.84731
7	12	8.8	9.43101	9.43101	9.72759	9.69167	9.72978	-0.959532	-0.925409	-0.961604
7	24	6.1	7.75424	7.75424	6.50355	6.51319	6.53435	-0.591294	-0.604676	-0.63391
7	36	3.5	6.37559	6.37559	4.34806	4.37713	4.38836	-1.72211	-1.77192	-1.79103
7	48	1.8	5.24205	5.24205	2.90697	2.94161	2.94715	-3.02942	-3.09832	-3.10923
7	72	1.5	3.54375	3.54375	1.29936	1.32854	1.32923	0.89698	0.757817	0.754555
7	96	1	2.39566	2.39566	0.580792	0.60002	0.599516	2.61463	2.4686	2.47239
8	0	0	0	0	0	0	0	0	0	0
8	2	17.6	13.5592	13.5592	15.9669	16.0341	15.7409	1.07666	1.02834	1.24198
8	3	17.3	15.7254	15.7254	15.683	15.7695	15.7195	1.084	1.02078	1.0572
8	6	15	15.5949	15.5949	14.7717	14.8519	14.8169	0.16176	0.104402	0.129374
8	9	15	14.856	14.856	13.9131	13.9872	13.9544	0.813695	0.754578	0.780693
8	12	12.4	14.1465	14.1465	13.1045	13.1728	13.1421	-0.55717	-0.608294	-0.58537
8	24	7.9	11.6314	11.6314	10.3134	10.3626	10.339	-2.36987	-2.40798	-2.38976
8	36	7.9	9.56338	9.56338	8.11671	8.15195	8.13382	-0.262781	-0.304356	-0.283002
8	48	5.1	7.86307	7.86307	6.38793	6.41288	6.39896	-1.91575	-1.94649	-1.92936
8	72	3.6	5.31562	5.31562	3.95658	3.96859	3.9604	-0.778667	-0.80303	-0.786429
8	96	2.4	3.59349	3.59349	2.45064	2.45595	2.45115	-0.155743	-0.171811	-0.157266
8	120	2	2.42928	2.42928	1.51789	1.51986	1.51705	1.98443	1.97493	1.98851
9	0	0	0	0	0	0	0	0	0	0
9	0.5	0	0	0	0	0	0	0	0	0
9	1	1	1.32589	1.32589	1.05805	1.00082	0.95011	-0.286799	-0.00414924	0.258644
9	2	4.6	7.53287	7.53287	6.47828	6.69469	6.50546	-2.76116	-2.99528	-2.79128
9	3	12.7	8.73632	8.73632	9.51838	9.74409	9.55487	3.3552	3.05311	3.3055
9	3	8	8.73632	8.73632	9.51838	9.74409	9.55487	-1.60122	-1.80144	-1.63416
9	6	12.7	8.66383	8.66383	12.3995	12.3868	12.3303	0.249907	0.260722	0.30905
9	6	11.5	8.66383	8.66383	12.3995	12.3868	12.3303	-0.748207	-0.738324	-0.694156
9	9	12.9	8.25334	8.25334	12.3268	12.2035	12.2098	0.479315	0.587742	0.582144
9	9	11.4	8.25334	8.25334	12.3268	12.2035	12.2098	-0.775017	-0.678094	-0.683099
9	12	11.4	7.85918	7.85918	11.7069	11.5689	11.5888	-0.268934	-0.149587	-0.166953
9	12	11	7.85918	7.85918	11.7069	11.5689	11.5888	-0.619441	-0.503871	-0.520687
9	24	9.1	6.46187	6.46187	9.11499	9.05151	9.05573	-0.0164188	0.0534505	0.0487789
9	36	8.2	5.31299	5.31299	7.07482	7.06856	7.05893	1.53536	1.54507	1.56003
9	48	5.9	4.36837	4.36837	5.49127	5.52001	5.5024	0.688987	0.63781	0.669118
9	72	3.6	2.95312	2.95312	3.30816	3.36634	3.34333	0.728188	0.575658	0.635529
9	96	1.7	1.99638	1.99638	1.99297	2.05294	2.03145	-1.02858	-1.21654	-1.14997
9	120	1.1	1.3496	1.3496	1.20064	1.25197	1.23433	-0.46816	-0.692328	-0.61635
10	0	0	0	0	0	0	0	0	0	0
10	24	8.6	9.04661	9.04661	8.47007	8.50583	8.54727	0.151815	0.109628	0.0611224
10	36	8	7.43818	7.43818	7.32321	7.36458	7.38242	0.89672	0.837861	0.812648
10	48	6	6.11572	6.11572	6.33164	6.37645	6.37632	-0.496964	-0.560798	-0.560611
10	72	4.4	4.13437	4.13437	4.73309	4.78015	4.75677	-0.632776	-0.71652	-0.675085
10	96	3.6	2.79493	2.79493	3.53813	3.58347	3.54858	0.146941	0.0388969	0.121855
10	120	2.8	1.88944	1.88944	2.64486	2.68637	2.64726	0.453227	0.328453	0.445933
12	0	0	0	0	0	0	0	0	0	0
12	1.5	11.4	9.18602	9.18602	12.6105	12.5885	11.2002	-0.9915	-0.975026	0.182251
12	3	15.4	14.3276	14.3276	15.4838	15.2155	15.2413	-0.0568688	0.127176	0.109224
12	6	17.5	14.2087	14.2087	14.8887	14.6704	14.8305	1.83675	2.01756	1.88449
12	12	14	12.889	12.889	13.5134	13.3515	13.472	0.374164	0.504161	0.407161
12	24	9	10.5975	10.5975	11.1319	11.0582	11.1147	-1.95491	-1.89866	-1.9419
12	36	8.9	8.7133	8.7133	9.17001	9.15872	9.16992	-0.294269	-0.282271	-0.294181
12	48	6.6	7.16413	7.16413	7.55391	7.58553	7.56542	-1.23073	-1.26697	-1.24394
12	72	4.2	4.84312	4.84312	5.12598	5.20342	5.14952	-1.65048	-1.76702	-1.68621
12	96	3.6	3.27407	3.27407	3.47841	3.56937	3.5051	0.292426	0.0722641	0.226947
12	120	2.6	2.21335	2.21335	2.3604	2.44847	2.38581	0.755303	0.466262	0.670486
13	0	0	0	0	0	0	0	0	0	0
13	1.5	0.6	8.43919	8.43919	0	0	0	5.49804	5.49804	5.49804
13	3	2.8	13.1627	13.1627	3.32126	3.61264	2.78552	-1.29689	-1.90038	0.0408242
13	6	13.8	13.0535	13.0535	14.6832	14.6517	14.1295	-0.629265	-0.607996	-0.243241
13	9	15	12.435	12.435	14.2472	14.0501	14.1495	0.551407	0.704823	0.626973
13	24	10.5	9.73588	9.73588	10.7808	10.6359	10.7425	-0.265052	-0.129827	-0.229619
13	36	9.1	8.0049	8.0049	8.61958	8.51066	8.58787	0.552825	0.685733	0.59121
13	48	6.6	6.58168	6.58168	6.89159	6.81009	6.86539	-0.40686	-0.296102	-0.371497
13	72	4.9	4.44937	4.44937	4.40541	4.36044	4.38757	0.994129	1.09323	1.03326
13	96	2.4	3.00788	3.00788	2.81614	2.79196	2.80403	-1.16434	-1.10328	-1.13387
13	120	1.9	2.0334	2.0334	1.8002	1.78767	1.79202	0.372623	0.421139	0.404259
14	0	0	0	0	0	0	0	0	0	0
14	1.5	3.6	8.43919	8.43919	4.20387	4.01714	3.50432	-1.25874	-0.900412	0.22887
14	3	12.9	13.1627	13.1627	11.8299	11.6994	11.7346	0.928888	1.05269	1.01906
14	6	12.9	13.0535	13.0535	11.4901	11.5001	11.5283	1.25653	1.24665	1.21879
14	9	10.2	12.435	12.435	10.8846	10.8905	10.9146	-0.640576	-0.645812	-0.666979
14	24	6.4	9.73588	9.73588	8.30204	8.29008	8.29869	-2.26155	-2.25015	-2.25836
14	36	6.9	8.0049	8.0049	6.68472	6.66449	6.66518	0.308223	0.338057	0.337031
14	48	4.5	6.58168	6.58168	5.38247	5.35765	5.35321	-1.512	-1.47501	-1.46835
14	72	3.2	4.44937	4.44937	3.48962	3.46251	3.45318	-0.694913	-0.633486	-0.612191
14	96	2.4	3.00788	3.00788	2.26243	2.23772	2.22753	0.445814	0.529614	0.564536
14	120	1.3	2.0334	2.0334	1.4668	1.44618	1.43691	-0.699549	-0.61777	-0.580584
15	0	0	0	0	0	0	0	0	0	0
15	0.5	0	0	0	0	0	0	0	0	0
15	1	2.7	1.32589	1.32589	2.82635	3.32604	2.69868	-0.352633	-1.55594	0.00381244
15	2	11.6	7.53287	7.53287	10.9179	11.4089	10.9937	0.636497	0.171384	0.56225
15	3	11.6	8.73632	8.73632	11.571	11.6664	11.6338	0.0256852	-0.0583452	-0.0297558
15	6	11.3	8.66383	8.66383	10.8387	10.8567	10.8927	0.433248	0.415756	0.380829
15	9	9.7	8.25334	8.25334	10.0474	10.0693	10.099	-0.349145	-0.370477	-0.39926
15	24	6.5	6.46187	6.46187	6.87677	6.91043	6.91779	-0.526668	-0.571355	-0.581072
15	36	5.2	5.31299	5.31299	5.0775	5.1134	5.11113	0.220016	0.154661	0.158771
15	48	3.6	4.36837	4.36837	3.74901	3.78368	3.7763	-0.338927	-0.414914	-0.398833
15	72	2.4	2.95312	2.95312	2.04384	2.07169	2.06142	1.23104	1.12526	1.16406
15	96	0.9	1.99638	1.99638	1.11424	1.13431	1.12529	-1.03318	-1.12042	-1.0814
16	0	0	0	0	0	0	0	0	0	0
16	1	6.6	1.50268	1.50268	6.85673	7.27548	6.45019	-0.359761	-0.900001	0.221034
16	3	11.9	9.90117	9.90117	12.0651	12.3045	12.2291	-0.140798	-0.338797	-0.277177
16	6	11.7	9.81901	9.81901	11.7827	11.875	11.8127	-0.0720224	-0.151373	-0.0979901
16	9	12.2	9.35379	9.35379	11.2899	11.3742	11.3167	0.823995	0.742721	0.798098
16	24	8.1	7.32345	7.32345	9.11126	9.16892	9.13099	-1.10839	-1.16509	-1.12786
16	36	7.4	6.02139	6.02139	7.67516	7.71678	7.69056	-0.350183	-0.401271	-0.369136
16	48	6.8	4.95082	4.95082	6.46542	6.49462	6.47735	0.492671	0.447967	0.474365
16	72	5.3	3.34687	3.34687	4.58791	4.60034	4.59491	1.38648	1.35937	1.3712
16	96	3	2.26257	2.26257	3.25561	3.25856	3.25954	-0.645253	-0.652272	-0.654594
16	120	2	1.52955	1.52955	2.31021	2.30814	2.31225	-0.991719	-0.985687	-0.997692
17	0	0	0	0	0	0	0	0	0	0
17	24	10.4	7.49576	7.49576	9.69521	9.69572	9.73014	0.731222	0.730661	0.69277
17	36	8.9	6.16307	6.16307	8.01974	8.00365	8.02632	1.07855	1.10019	1.06974
17	48	7	5.06731	5.06731	6.63382	6.60687	6.62085	0.527666	0.568446	0.547254
17	72	4.4	3.42562	3.42562	4.5391	4.50206	4.50514	-0.273129	-0.201694	-0.207671
17	96	3.2	2.3158	2.3158	3.10582	3.0678	3.06552	0.245937	0.348268	0.354481
17	120	2.4	1.56554	1.56554	2.12512	2.09047	2.08592	0.927157	1.0549	1.07185
18	0	0	0	0	0	0	0	0	0	0
18	24	7.6	10.0805	10.0805	7.86628	7.84948	7.94364	-0.331761	-0.311409	-0.424539
18	36	6.4	8.28826	8.28826	6.71343	6.69621	6.76302	-0.447133	-0.423487	-0.514657
18	48	6	6.81466	6.81466	5.72954	5.71239	5.75786	0.440308	0.469393	0.392607
18	72	4	4.60687	4.60687	4.17322	4.15714	4.17353	-0.363107	-0.330386	-0.363739
18	96	3.1	3.11436	3.11436	3.03964	3.02532	3.02514	0.160072	0.198702	0.199193
18	120	2	2.10538	2.10538	2.21397	2.20165	2.19274	-0.703138	-0.665012	-0.637283
19	0	0	0	0	0	0	0	0	0	0
19	24	7.6	9.64972	9.64972	8.45022	8.4185	8.51104	-0.995456	-0.961471	-1.06001
19	36	6.6	7.93406	7.93406	6.50885	6.458	6.5238	0.13347	0.209294	0.111359
19	48	5.4	6.52344	6.52344	5.01349	4.95406	5.00056	0.701318	0.816917	0.726279
19	72	3.4	4.41	4.41	2.97449	2.91533	2.93802	1.14581	1.3237	1.25488
19	96	1.2	2.98126	2.98126	1.76476	1.7156	1.7262	-2.1335	-1.9802	-2.01371
19	120	0.9	2.0154	2.0154	1.04703	1.00958	1.01421	-0.729898	-0.553074	-0.575249
20	0	0	0	0	0	0	0	0	0	0
20	24	6.6	8.22811	8.22811	6.49058	6.43789	6.55792	0.16059	0.239559	0.0612233
20	36	5.3	6.76521	6.76521	5.19302	5.15262	5.21973	0.188698	0.261604	0.141006
20	48	3.6	5.5624	5.5624	4.15486	4.12394	4.1546	-1.16709	-1.10841	-1.1666
20	72	2.7	3.76031	3.76031	2.65967	2.64168	2.63204	0.117363	0.170515	0.199212
20	96	1.4	2.54206	2.54206	1.70255	1.69219	1.66746	-1.16714	-1.13114	-1.04421
20	120	1.1	1.71849	1.71849	1.08987	1.08397	1.05637	0.0493856	0.0783166	0.215702
21	0	0	0	0	0	0	0	0	0	0
21	24	9.6	7.625	7.625	9.11477	9.17362	9.24445	0.531648	0.464527	0.384744
21	36	8	6.26933	6.26933	7.77361	7.79985	7.8394	0.284963	0.2512	0.200692
21	48	6.6	5.15468	5.15468	6.62979	6.63181	6.64789	-0.0429509	-0.0458484	-0.0688933
21	72	5.6	3.48469	3.48469	4.8223	4.79428	4.78065	1.45566	1.51511	1.54422
21	96	3.5	2.35573	2.35573	3.50758	3.46589	3.43787	-0.0181219	0.0822671	0.150712
21	120	2.3	1.59253	1.59253	2.5513	2.50556	2.47225	-0.752283	-0.622882	-0.526637
22	0	0	0	0	0	0	0	0	0	0
22	24	7.3	8.01271	8.01271	7.04673	7.00383	7.0121	0.346778	0.40762	0.395834
22	36	6.1	6.58811	6.58811	5.85389	5.83743	5.8287	0.393639	0.420948	0.435482
22	48	4.3	5.41678	5.41678	4.86298	4.86528	4.84502	-1.04673	-1.05061	-1.01632
22	72	3.2	3.66187	3.66187	3.35597	3.37972	3.34766	-0.385109	-0.441477	-0.365273
22	96	2.3	2.47551	2.47551	2.31597	2.34776	2.31307	-0.0509664	-0.151076	-0.0417495
22	120	1.9	1.67351	1.67351	1.59826	1.63089	1.59822	1.2068	1.06405	1.207
23	0	0	0	0	0	0	0	0	0	0
23	24	8.9	7.49576	7.49576	9.73871	9.53825	9.62385	-0.866712	-0.671825	-0.755927
23	36	8.4	6.16307	6.16307	7.94352	7.78565	7.84149	0.563954	0.772269	0.697763
23	48	8	5.06731	5.06731	6.47925	6.35509	6.38923	2.23529	2.45732	2.39556
23	72	4.4	3.42562	3.42562	4.3107	4.23423	4.24178	0.182554	0.343617	0.327528
23	96	3.2	2.3158	2.3158	2.86795	2.82116	2.8161	0.917354	1.05868	1.07417
23	120	1.7	1.56554	1.56554	1.90807	1.87967	1.86959	-0.750229	-0.653716	-0.619059
24	0	0	0	0	0	0	0	0	0	0
24	24	9.8	9.4774	9.4774	9.56139	9.51535	9.63408	0.250628	0.30026	0.173108
24	36	8.4	7.79238	7.79238	8.0458	8.01284	8.09557	0.432767	0.474724	0.369973
24	48	6.6	6.40695	6.40695	6.77046	6.74759	6.80276	-0.241439	-0.209642	-0.286034
24	72	4.8	4.33125	4.33125	4.79419	4.78489	4.80352	0.0109264	0.0284578	-0.00660849
24	96	3.2	2.92803	2.92803	3.39479	3.39309	3.39183	-0.476933	-0.472956	-0.469999
24	120	2.4	1.97942	1.97942	2.40386	2.40613	2.39502	-0.0120283	-0.0190793	0.015555
25	0	0	0	0	0	0	0	0	0	0
25	24	8.2	9.90819	9.90819	8.56913	8.41294	8.37604	-0.426942	-0.250285	-0.207704
25	36	7.5	8.14658	8.14658	7.5502	7.41914	7.39134	-0.0647992	0.105944	0.14283
25	48	6.8	6.69817	6.69817	6.65244	6.54274	6.52241	0.212136	0.375053	0.405755
25	72	5.5	4.52812	4.52812	5.16446	5.08828	5.07898	0.594476	0.738232	0.756012
25	96	4.5	3.06112	3.06112	4.00931	3.95715	3.95499	1.06075	1.18529	1.19049
25	120	3.7	2.06939	2.06939	3.11253	3.07747	3.07975	1.53175	1.63635	1.62951
26	0	0	0	0	0	0	0	0	0	0
26	24	11	9.64972	9.64972	11.0379	10.948	10.9844	-0.0350022	0.0484455	0.0144418
26	36	10	7.93406	7.93406	9.23234	9.11868	9.14988	0.831655	0.965277	0.928308
26	48	8.2	6.52344	6.52344	7.72215	7.59505	7.62171	0.604944	0.776869	0.740393
26	72	6	4.41	4.41	5.40245	5.269	5.28843	1.02075	1.27432	1.23674
26	96	3.7	2.98126	2.98126	3.77958	3.65532	3.66946	-0.179899	0.103572	0.0705991
26	120	2.6	2.0154	2.0154	2.64421	2.53585	2.54611	-0.12917	0.192832	0.161557
27	0	0	0	0	0	0	0	0	0	0
27	24	10	10.339	10.339	9.94299	9.99593	10.1156	0.0578412	0.00410853	-0.115452
27	36	9	8.50078	8.50078	8.47712	8.50379	8.58574	0.610507	0.577778	0.478331
27	48	7.3	6.9894	6.9894	7.22736	7.23439	7.28729	0.0973318	0.087838	0.0169111
27	72	5.2	4.725	4.725	5.25343	5.23577	5.24979	-0.0933622	-0.0626838	-0.0870606
27	96	3.7	3.19421	3.19421	3.81861	3.78931	3.78197	-0.266085	-0.201508	-0.185232
27	120	2.7	2.15936	2.15936	2.77568	2.74245	2.72455	-0.213876	-0.120972	-0.0702776
28	0	0	0	0	0	0	0	0	0	0
28	24	11.8	10.339	10.339	10.8952	10.7065	10.8127	0.845899	1.0384	0.929369
28	36	9.2	8.50078	8.50078	8.94289	8.79243	8.85671	0.286463	0.460916	0.385747
28	48	7.7	6.9894	6.9894	7.34042	7.22051	7.25458	0.475468	0.643011	0.594935
28	72	4.9	4.725	4.725	4.94547	4.86953	4.86734	-0.0834109	0.0565936	0.0606842
28	96	3.4	3.19421	3.19421	3.33191	3.28402	3.26566	0.169001	0.290936	0.338366
28	120	2.7	2.15936	2.15936	2.24481	2.21475	2.19104	1.48254	1.59422	1.68368
29	0	0	0	0	0	0	0	0	0	0
29	24	10.1	10.339	10.339	9.62574	9.63681	9.79238	0.49519	0.48314	0.316345
29	36	8	8.50078	8.50078	8.05516	8.08819	8.18199	-0.0673326	-0.107263	-0.219148
29	48	6	6.9894	6.9894	6.74085	6.78843	6.83644	-1.05324	-1.11424	-1.17506
29	72	4.9	4.725	4.725	4.72057	4.78195	4.77278	0.341573	0.222435	0.240087
29	96	3.4	3.19421	3.19421	3.30579	3.36854	3.33206	0.235195	0.0774771	0.168633
29	120	2	2.15936	2.15936	2.31502	2.37289	2.32624	-1.00575	-1.17142	-1.03829
30	0	0	0	0	0	0	0	0	0	0
30	24	8.3	13.1822	13.1822	8.57156	8.54671	8.62175	-0.314012	-0.286003	-0.370155
30	36	7	10.8385	10.8385	7.15621	7.14391	7.18052	-0.211085	-0.194748	-0.24324
30	48	5.6	8.91148	8.91148	5.97456	5.97135	5.98022	-0.589078	-0.584289	-0.597504
30	72	4.1	6.02437	6.02437	4.1644	4.17202	4.148	-0.13522	-0.151008	-0.101092
30	96	3.1	4.07262	4.07262	2.90268	2.91488	2.87714	0.540567	0.505657	0.614326
30	120	2.2	2.75319	2.75319	2.02323	2.03655	1.99564	0.61486	0.566233	0.716889
31	0	0	0	0	0	0	0	0	0	0
31	24	9.9	9.04661	9.04661	9.07519	8.96392	9.07591	0.907188	1.04081	0.906327
31	36	7.5	7.43818	7.43818	7.53243	7.43288	7.52912	-0.0419438	0.0878065	-0.0376813
31	48	6.5	6.11572	6.11572	6.25194	6.16334	6.24595	0.375685	0.515957	0.38506
31	72	4.1	4.13437	4.13437	4.30698	4.23775	4.2984	-0.423428	-0.285354	-0.406488
31	96	2.9	2.79493	2.79493	2.9671	2.91376	2.95811	-0.181005	-0.0375966	-0.157093
31	120	2.3	1.88944	1.88944	2.04405	2.00342	2.03574	0.884633	1.03789	0.91566
32	0	0	0	0	0	0	0	0	0	0
32	24	9.5	10.7698	10.7698	9.24399	9.19575	9.25263	0.277049	0.330767	0.267473
32	36	7.8	8.85498	8.85498	7.77701	7.72976	7.77413	0.0289286	0.0888463	0.0325635
32	48	6.4	7.28062	7.28062	6.54283	6.49748	6.53188	-0.208231	-0.142938	-0.192532
32	72	4.5	4.92187	4.92187	4.63098	4.59094	4.61117	-0.253147	-0.176981	-0.215594
32	96	3.4	3.3273	3.3273	3.27778	3.24384	3.25525	0.307021	0.395237	0.365431
32	120	2.5	2.24934	2.24934	2.31999	2.29201	2.29804	0.573907	0.66836	0.647889
33	0	0	0	0	0	0	0	0	0	0
33	24	8.9	8.01271	8.01271	8.56643	8.63458	8.59375	0.385926	0.304956	0.353334
33	36	7.7	6.58811	6.58811	7.37461	7.41239	7.38095	0.428552	0.377137	0.419899
33	48	6.9	5.41678	5.41678	6.34861	6.3632	6.33931	0.824421	0.801065	0.839364
33	72	4.4	3.66187	3.66187	4.70498	4.68932	4.67628	-0.58211	-0.553686	-0.529897
33	96	3.5	2.47551	2.47551	3.48688	3.45577	3.44953	0.0315076	0.106899	0.122136
33	120	2.5	1.67351	1.67351	2.58414	2.54671	2.5446	-0.249703	-0.139986	-0.133737
