# Supplementary material for: Automated Pharmacometric Model Development by Leveraging Low‐Dimensional Neural ODEs and LASSO Regression
Source: CPT Pharmacometrics Syst Pharmacol. 2026 Jun 24;15(7):e70285. doi: 10.1002/psp4.70285 (PMC13291805; doi:10.1002/psp4.70285)
Supplement: Supplementary file 2 — Data S2: Supporting Information. [file PSP4-15-e70285-s002.zip › Supplemental_files/Warf_node_mlx_file_pop/predictions_ypca.txt]

id	time	ypca	popPred_medianCOV	popPred	indivPred_SAEM	indivPred_mean	indivPred_mode	indWRes_SAEM	indWRes_mean	indWRes_mode
1	24	44	38.3012	38.3012	41.9328	41.221	41.1045	0.293696	0.400647	0.41845
1	36	27	24.9824	24.9824	34.6177	33.6978	33.5316	-1.27253	-1.14417	-1.12035
1	48	28	19.0403	19.0403	35.0128	34.0949	33.9045	-1.16046	-1.03111	-1.00354
1	72	31	20.4906	20.4906	43.352	42.5732	42.3328	-1.70539	-1.62298	-1.59701
1	96	60	28.1756	28.1756	51.5911	50.889	50.5802	0.997704	1.09412	1.13727
1	120	65	36.2502	36.2502	56.7222	56.0242	55.6496	0.903043	0.990044	1.03753
1	144	71	42.9302	42.9302	59.3349	58.608	58.1862	1.22246	1.31301	1.36649
2	0	100	91.0935	91.0935	91.9319	91.9774	91.935	0.566892	0.563433	0.566652
2	24	49	38.3014	38.3014	44.7951	45.064	44.7882	0.56438	0.525562	0.56538
2	36	32	24.9421	24.9421	30.8921	31.2305	30.9358	0.203269	0.139937	0.195041
2	48	26	19.0289	19.0289	22.5991	23.0859	22.7375	0.798884	0.67344	0.762796
2	72	22	20.4741	20.4741	20.3217	20.9764	20.6427	0.427116	0.254397	0.341394
2	96	28	28.1657	28.1657	26.8734	27.5546	27.3052	0.23123	0.0896078	0.140823
2	120	33	36.2529	36.2529	35.615	36.2875	36.105	-0.426605	-0.52799	-0.500793
3	0	100	91.0935	91.0935	91.0776	90.8053	90.7971	0.63238	0.653492	0.654129
3	24	46	38.2717	38.2717	42.2547	42.1814	42.0005	0.528618	0.539776	0.567424
3	36	22	24.9494	24.9494	28.9695	28.8575	28.633	-1.34713	-1.32962	-1.29418
3	48	19	19.0272	19.0272	22.7601	22.5937	22.343	-0.878474	-0.844313	-0.792132
3	72	20	20.4793	20.4793	23.7037	23.5746	23.3878	-0.838703	-0.812878	-0.775128
3	96	42	28.1612	28.1612	31.4849	31.4566	31.3407	1.89957	1.90608	1.93286
3	120	49	36.2423	36.2423	40.1077	40.16	40.0699	1.3123	1.30313	1.31893
3	144	54	42.9278	42.9278	47.4981	47.5963	47.4927	0.829391	0.815397	0.830159
4	0	100	91.0935	91.0935	91.3911	91.9652	91.7798	0.608217	0.564359	0.578468
4	24	30	38.2226	38.2226	34.9017	33.0567	33.1653	-0.813279	-0.530529	-0.547885
4	36	24	24.4402	24.4402	21.2662	19.5549	19.6588	0.672466	1.16391	1.13228
4	48	13	16.2074	16.2074	13.0134	11.622	11.6951	-0.00466069	0.514587	0.485407
4	72	9	15.0777	15.0777	8.49652	7.54884	7.43991	0.225966	0.693744	0.751453
4	96	9	22.9673	22.9673	13.6845	12.6476	12.5648	-1.57488	-1.29103	-1.26707
4	120	11	32.0512	32.0512	21.1581	19.7567	19.7744	-2.50832	-2.27555	-2.27865
4	144	12	39.7997	39.7997	28.2304	26.4071	26.5177	-3.20297	-2.99838	-3.01142
5	0	82	91.0935	91.0935	91.038	91.0957	91.076	-0.640827	-0.644537	-0.64327
5	24	43	44.7435	44.7435	37.9306	37.0486	37.4147	0.784378	0.939294	0.874246
5	36	25	36.3939	36.3939	24.5976	23.9694	24.2405	0.0885356	0.231371	0.16902
5	48	18	33.4071	33.4071	18.2838	18.0583	18.2467	-0.0780396	-0.0161792	-0.0679504
5	72	17	35.1612	35.1612	18.4349	18.4904	18.6546	-0.392252	-0.406547	-0.448451
5	96	23	40.2802	40.2802	25.0515	24.976	25.2115	-0.445009	-0.42966	-0.477333
5	120	29	45.3744	45.3744	32.5872	32.2334	32.5604	-0.629981	-0.572976	-0.6257
5	144	41	49.4911	49.4911	39.1811	38.5404	38.9417	0.273809	0.375481	0.311463
6	0	100	91.0935	91.0935	91.8603	92.1933	92.0311	0.572333	0.547078	0.559358
6	24	34	38.2644	38.2644	31.3085	30.5151	30.1426	0.488462	0.645821	0.722037
6	36	23	24.4917	24.4917	20.9649	20.1073	19.8983	0.505995	0.741979	0.801782
6	48	20	16.823	16.823	17.5835	16.7881	16.698	0.683507	0.938854	0.968886
6	72	16	16.8036	16.8036	19.8255	19.1639	19.1575	-0.991557	-0.840813	-0.839327
6	96	17	24.71	24.71	25.492	24.854	24.8048	-1.81713	-1.71428	-1.70618
6	120	18	33.4932	33.4932	30.9286	30.2422	30.1056	-2.36983	-2.28538	-2.2682
6	144	25	40.8919	40.8919	35.2854	34.5273	34.2993	-1.69104	-1.595	-1.56542
7	24	36	38.38	38.38	49.5026	50.3277	49.8952	-1.66129	-1.73743	-1.6978
7	36	33	26.188	26.188	42.5616	43.2768	42.7333	-1.3412	-1.421	-1.36057
7	48	28	21.5419	21.5419	42.7705	43.3876	42.8115	-2.06315	-2.12301	-2.06717
7	72	52	23.6674	23.6674	51.7976	52.421	51.8066	0.0239267	-0.0492547	0.0228576
7	96	80	30.9789	30.9789	62.3899	63.2402	62.5538	1.76419	1.65869	1.74366
7	120	90	38.4349	38.4349	70.4492	71.6174	70.8298	1.75478	1.62541	1.71221
7	144	100	44.5327	44.5327	75.4965	76.9637	76.0773	2.06473	1.90718	2.0017
8	0	88	91.0935	91.0935	90.3452	90.3282	90.5885	-0.167469	-0.166282	-0.184382
8	24	35	38.1973	38.1973	34.0214	33.7701	33.7282	0.165859	0.209727	0.217101
8	36	20	24.4095	24.4095	20.7039	20.4828	20.3962	-0.176666	-0.122151	-0.100545
8	48	12	15.6541	15.6541	13.955	13.9227	13.8524	-0.648752	-0.639034	-0.617743
8	72	16	11.8488	11.8488	16.4595	16.6155	16.5951	-0.136194	-0.181236	-0.175387
8	96	23	19.4179	19.4179	25.6961	25.7864	25.7385	-0.573313	-0.590881	-0.581576
8	120	36	29.0465	29.0465	34.4342	34.3903	34.2928	0.262721	0.27038	0.287426
8	144	48	37.509	37.509	40.9986	40.8261	40.6844	1.01406	1.0428	1.06656
9	0	92	91.0935	91.0935	91.0375	91.1685	90.9513	0.0682452	0.0588763	0.0744252
9	24	33	39.8926	39.8926	33.9933	33.9003	33.8191	-0.168466	-0.153031	-0.139503
9	36	22	30.0876	30.0876	20.791	20.7963	20.7409	0.302478	0.301105	0.315575
9	48	16	26.6845	26.6845	15.9851	16.1463	16.1408	0.00451701	-0.0439376	-0.0423228
9	72	18	29.0638	29.0638	20.232	20.2594	20.3379	-0.5699	-0.576314	-0.59462
9	96	32	35.479	35.479	29.14	28.9406	29.0495	0.550192	0.591815	0.569038
9	120	30	41.8442	41.8442	36.9076	36.5633	36.6643	-1.09371	-1.04742	-1.06107
9	144	45	46.9909	46.9909	42.4685	42.0672	42.141	0.355763	0.415524	0.404461
10	0	90	91.0935	91.0935	91.0381	91.1093	91.0845	-0.0736032	-0.0785936	-0.0768612
10	24	39	38.2869	38.2869	35.5689	36.3419	36.2137	0.560348	0.426366	0.448261
10	36	22	24.6747	24.6747	22.2058	22.9585	22.8069	-0.0489947	-0.222462	-0.188225
10	48	17	18.0427	18.0427	15.6981	16.2905	16.1581	0.398838	0.211829	0.25279
10	72	17	19.008	19.008	15.1891	15.519	15.4892	0.567486	0.457313	0.467132
10	96	22	26.8147	26.8147	21.0075	21.2705	21.3532	0.2464	0.179417	0.158625
10	120	25	35.1733	35.1733	27.8371	28.1843	28.3344	-0.566213	-0.629221	-0.656079
10	144	33	42.1363	42.1363	33.9468	34.4459	34.6179	-0.160759	-0.242538	-0.27026
12	0	100	91.0935	91.0935	91.6991	91.6711	91.7546	0.58462	0.586759	0.580385
12	24	37	38.2186	38.2186	35.4416	35.0599	34.742	0.25528	0.32068	0.376071
12	36	24	24.4334	24.4334	21.7938	21.455	21.1153	0.532737	0.621879	0.713404
12	48	14	16.0212	16.0212	13.5324	13.2416	12.952	0.15835	0.260556	0.365282
12	72	11	14.3788	14.3788	11.4106	10.7805	10.7608	-0.155106	0.0858396	0.0936793
12	96	14	22.2258	22.2258	19.1111	18.2745	18.4219	-1.36104	-1.17595	-1.20946
12	120	23	31.4328	31.4328	28.0906	27.1466	27.3132	-1.0086	-0.844286	-0.87395
12	144	33	39.335	39.335	35.6964	34.7365	34.8165	-0.439057	-0.289249	-0.301999
13	0	85	91.0935	91.0935	90.2001	90.7077	90.2307	-0.371887	-0.406064	-0.373953
13	24	25	38.2237	38.2237	30.2945	30.3536	30.2454	-0.986988	-0.996431	-0.979129
13	36	15	24.4719	24.4719	16.8917	16.9188	16.8356	-0.550564	-0.557825	-0.535488
13	48	11	16.8519	16.8519	10.0069	10.3374	10.2122	0.406111	0.265801	0.318299
14	0	88	91.0935	91.0935	91.5961	91.6671	91.8756	-0.253535	-0.258352	-0.272466
14	24	41	38.2237	38.2237	33.3114	32.1998	31.9778	1.32601	1.56076	1.60926
14	36	23	24.4719	24.4719	20.6352	19.6732	19.4116	0.59498	0.867223	0.944676
14	48	16	16.8519	16.8519	16.3224	15.5896	15.3747	-0.0961102	0.126323	0.194342
14	72	14	16.8155	16.8155	19.688	19.1586	19.0213	-1.48191	-1.3712	-1.34175
14	96	18	24.7164	24.7164	27.4326	26.8031	26.6669	-1.90462	-1.81062	-1.78981
14	120	22	33.4858	33.4858	34.5138	33.666	33.4793	-2.09566	-1.99441	-1.97155
14	144	35	40.8803	40.8803	39.853	38.7761	38.5284	-0.720082	-0.573473	-0.538772
15	0	85	91.0935	91.0935	90.1377	90.4039	90.0642	-0.36766	-0.385649	-0.362677
15	24	32	39.8926	39.8926	35.2825	35.0497	34.9283	-0.539714	-0.504215	-0.485553
15	36	22	30.0876	30.0876	26.0683	25.711	25.6453	-0.855369	-0.788763	-0.776356
15	48	21	26.6845	26.6845	24.571	24.1901	24.1479	-0.786433	-0.71113	-0.70266
15	72	28	29.0638	29.0638	30.6166	30.1932	30.2301	-0.483609	-0.409975	-0.416451
15	96	38	35.479	35.479	38.5925	38.1306	38.2144	-0.090343	-0.0201183	-0.0329732
15	120	46	41.8442	41.8442	44.723	44.2344	44.3294	0.17163	0.239571	0.226255
15	144	65	46.9909	46.9909	48.6338	48.134	48.2136	2.04506	2.12662	2.11353
16	0	100	91.0935	91.0935	91.4851	91.9361	91.868	0.600998	0.566573	0.571751
16	24	43	38.6247	38.6247	37.6256	36.4189	36.5019	0.837263	1.05375	1.03848
16	36	26	27.237	27.237	24.0255	22.8233	22.8995	0.442474	0.74061	0.720991
16	48	15	23.0972	23.0972	16.8348	15.7775	15.8775	-0.535286	-0.237368	-0.266719
16	72	13	25.4129	25.4129	16.4844	15.6805	15.7713	-1.0317	-0.821813	-0.846264
16	96	21	32.4686	32.4686	23.4326	22.6664	22.7236	-0.555774	-0.390546	-0.403175
16	120	28	39.5721	39.5721	31.4513	30.5341	30.5666	-0.624031	-0.469386	-0.474993
16	144	39	45.351	45.351	38.4586	37.3092	37.3308	0.0827941	0.265287	0.261773
17	0	100	91.0935	91.0935	91.0515	90.9395	91.015	0.634394	0.643072	0.637221
17	24	42	38.5306	38.5306	46.7503	48.9367	48.4346	-0.614389	-0.862095	-0.806936
17	36	32	26.7972	26.7972	33.0187	35.4977	34.9409	-0.176979	-0.572186	-0.487494
17	48	26	22.4576	22.4576	24.4592	26.9198	26.3379	0.340527	-0.188538	-0.0704594
17	72	31	24.7013	24.7013	22.4514	24.6963	24.1546	2.01815	1.38274	1.5277
17	96	33	31.8618	31.8618	30.0058	32.3493	31.8469	0.562531	0.114964	0.206366
17	120	54	39.1106	39.1106	39.8248	42.5758	42.0433	2.10457	1.60199	1.69488
18	0	100	91.0935	91.0935	91.4802	91.5257	91.6274	0.601371	0.597885	0.590097
18	24	35	38.2604	38.2604	34.1715	33.3276	33.4256	0.139906	0.288311	0.270764
18	36	23	24.4745	24.4745	21.6864	20.9849	20.9375	0.318385	0.500662	0.5133
18	48	17	16.4708	16.4708	16.6078	16.1037	15.9768	0.115513	0.26977	0.309641
18	72	18	15.8252	15.8252	17.6407	17.3407	17.1998	0.101395	0.188334	0.229916
18	96	18	23.7276	23.7276	23.7554	23.4369	23.3909	-1.30111	-1.24196	-1.23332
18	120	21	32.6757	32.6757	30.2661	29.823	29.8735	-1.7287	-1.66583	-1.67308
19	0	100	91.0935	91.0935	91.4218	91.6578	91.6664	0.605858	0.587775	0.587123
19	24	32	38.266	38.266	31.5111	31.0498	30.9111	0.088269	0.173624	0.19969
19	36	20	24.5023	24.5023	19.2173	18.9042	18.6602	0.207578	0.294143	0.363042
19	48	18	16.9478	16.9478	15.9338	15.7752	15.4676	0.626487	0.679254	0.78376
19	72	18	17.0662	17.0662	21.1089	21.1098	20.8349	-0.769019	-0.769213	-0.708147
19	96	19	24.9631	24.9631	29.5072	29.4485	29.2361	-2.001	-1.99302	-1.96395
19	120	29	33.6909	33.6909	36.3498	36.1439	35.9666	-1.1787	-1.15116	-1.12722
20	0	100	91.0935	91.0935	92.104	91.4741	91.9613	0.553833	0.601839	0.56466
20	24	33	38.3151	38.3151	31.8405	30.8306	30.6702	0.207542	0.398681	0.429992
20	36	28	25.3947	25.3947	22.5937	21.8416	21.5155	1.27018	1.48461	1.58111
20	48	18	20.0761	20.0761	20.3557	19.7811	19.4623	-0.598756	-0.462432	-0.38422
20	72	18	21.8816	21.8816	24.2573	23.7683	23.6316	-1.39184	-1.30348	-1.27827
20	96	17	29.4179	29.4179	30.546	29.9407	29.974	-2.50831	-2.4355	-2.43958
20	120	26	37.2258	37.2258	35.8393	35.0699	35.189	-1.59677	-1.49883	-1.51423
21	0	100	91.0935	91.0935	91.179	91.5033	91.4468	0.624546	0.599605	0.603937
21	24	41	38.4673	38.4673	41.8882	43.1172	42.9438	-0.1263	-0.293683	-0.270574
21	36	30	26.4924	26.4924	28.0492	29.2275	29.0895	0.386972	0.148243	0.17541
21	48	22	21.9994	21.9994	20.0304	21.1065	20.9615	0.506635	0.221032	0.258243
21	72	23	24.1818	24.1818	17.9639	18.9434	18.8846	1.40271	1.08721	1.10549
21	96	23	31.4198	31.4198	24.238	25.3015	25.3807	-0.275546	-0.495374	-0.511184
21	120	35	38.7729	38.7729	32.44	33.695	33.8865	0.451265	0.222949	0.189331
22	0	100	91.0935	91.0935	91.4029	91.3245	91.1828	0.607305	0.613332	0.624254
22	24	46	38.3457	38.3457	42.511	42.4047	42.2112	0.489891	0.505908	0.535238
22	36	27	25.7249	25.7249	31.4941	31.4642	31.3005	-0.811673	-0.806893	-0.780632
22	48	22	20.7197	20.7197	27.1424	27.1137	27.0172	-1.04717	-1.0422	-1.02543
22	72	36	22.6948	22.6948	28.713	28.5787	28.6237	1.41861	1.45021	1.43958
22	96	40	30.1323	30.1323	35.4521	35.1919	35.3253	0.744788	0.792256	0.76784
22	120	44	37.777	37.777	42.7131	42.3652	42.5262	0.179957	0.230221	0.206876
23	0	100	91.0935	91.0935	90.697	90.716	90.6832	0.661919	0.660438	0.662996
23	24	35	38.5306	38.5306	43.3672	45.271	45.0813	-1.15488	-1.36601	-1.34567
23	36	27	26.7972	26.7972	29.63	31.6423	31.4129	-0.49918	-0.835215	-0.798686
23	48	23	22.4576	22.4576	21.6085	23.7079	23.4072	0.338183	-0.160277	-0.0931007
23	72	27	24.7013	24.7013	21.0691	23.112	22.7961	1.46914	0.89773	0.980959
23	96	43	31.8618	31.8618	29.3048	31.3461	31.0923	2.62267	2.11291	2.1733
23	120	43	39.1106	39.1106	38.986	41.2246	41.0055	0.606831	0.255936	0.288841
24	0	100	91.0935	91.0935	91.7697	91.5533	91.4935	0.579234	0.595768	0.600351
24	24	34	38.2739	38.2739	35.7891	35.2683	35.2904	-0.290687	-0.208607	-0.212133
24	36	24	24.5369	24.5369	22.0519	21.5962	21.6118	0.46623	0.584461	0.580356
24	48	15	17.237	17.237	14.5193	14.1711	14.0844	0.15534	0.272242	0.301957
24	72	15	17.6162	17.6162	13.8817	13.7146	13.555	0.37242	0.431492	0.488839
24	96	19	25.496	25.496	20.848	20.669	20.5913	-0.461402	-0.419398	-0.40101
24	120	19	34.1192	34.1192	28.7683	28.5084	28.5291	-1.89871	-1.86173	-1.8647
25	0	88	91.0935	91.0935	89.7738	89.4906	89.7224	-0.12741	-0.107384	-0.123786
25	24	37	38.263	38.263	42.423	45.8268	45.814	-0.762808	-1.16158	-1.16018
25	36	20	24.4869	24.4869	28.9829	32.676	32.668	-1.73564	-2.22117	-2.22022
25	48	20	16.646	16.646	21.1169	24.8909	24.9244	-0.276192	-1.06629	-1.07246
25	72	26	16.3109	16.3109	17.8112	21.332	21.3923	2.29489	1.14558	1.12837
25	96	28	24.2124	24.2124	22.4655	25.8147	25.844	1.30596	0.463008	0.456399
25	120	50	33.0732	33.0732	29.5389	33.0422	33.0219	3.89325	2.94429	2.94929
26	0	100	91.0935	91.0935	90.9361	90.4793	90.771	0.643332	0.678926	0.656157
26	24	32	38.266	38.266	38.3133	39.9279	39.7595	-0.968601	-1.17446	-1.15366
26	36	20	24.5023	24.5023	24.5231	26.1681	25.9632	-0.997611	-1.29294	-1.25777
26	48	17	16.9478	16.9478	15.7865	17.283	17.0787	0.370313	-0.0810289	-0.022718
26	72	19	17.0662	17.0662	11.8948	13.4935	13.2453	2.61504	1.86847	1.97667
26	96	21	24.9631	24.9631	18.7697	20.5501	20.2829	0.601794	0.113548	0.182741
26	120	30	33.6909	33.6909	27.8556	29.9278	29.6265	0.427745	0.0135992	0.0709047
27	0	100	91.0935	91.0935	91.4695	92.0818	91.6677	0.602195	0.555519	0.587019
27	24	41	38.2567	38.2567	40.7194	40.4017	40.2934	0.0408815	0.0877488	0.10387
27	36	28	24.4629	24.4629	26.7781	26.3552	26.3325	0.251497	0.342836	0.347814
27	48	19	16.2213	16.2213	18.0126	17.5854	17.5508	0.274485	0.400096	0.410452
27	72	17	15.0911	15.0911	14.4854	14.1787	14.075	0.813838	0.926347	0.965109
27	96	17	22.962	22.962	20.5944	20.39	20.3799	-0.905683	-0.860565	-0.85832
27	120	24	32.0428	32.0428	29.0133	28.8122	28.9288	-0.967834	-0.934224	-0.953759
28	0	100	91.0935	91.0935	90.3846	90.6662	90.3546	0.686346	0.664324	0.6887
28	24	32	38.2567	38.2567	41.1599	43.6666	43.5395	-1.32226	-1.60076	-1.58731
28	36	21	24.4629	24.4629	27.3917	29.9124	29.8424	-1.29214	-1.67865	-1.66862
28	48	19	16.2213	16.2213	18.4846	20.8769	20.8106	0.140629	-0.468127	-0.452672
28	72	22	15.0911	15.0911	15.6431	17.9169	17.8457	1.95218	1.13944	1.16262
28	96	33	22.962	22.962	23.4508	25.6785	25.718	2.18035	1.55772	1.54745
28	120	46	32.0428	32.0428	33.2883	35.7443	35.8987	2.19357	1.66805	1.63702
29	0	100	91.0935	91.0935	91.5679	92.0962	91.8404	0.594653	0.554427	0.573851
29	24	39	38.2567	38.2567	37.0228	36.0746	35.9469	0.312239	0.472147	0.494233
29	36	25	24.4629	24.4629	23.2449	22.2624	22.1801	0.403477	0.650459	0.671926
29	48	16	16.2213	16.2213	15.5618	14.6135	14.4732	0.135067	0.446084	0.494442
29	72	14	15.0911	15.0911	14.8722	13.978	13.876	-0.277283	0.00730889	0.0413186
29	96	15	22.962	22.962	22.0512	21.0392	21.1212	-1.68759	-1.49757	-1.51347
29	120	20	32.0428	32.0428	30.2873	29.0639	29.2888	-1.91812	-1.74736	-1.77962
30	0	86	91.0935	91.0935	90.1896	90.3938	90.3088	-0.299649	-0.313598	-0.307803
30	24	35	38.2339	38.2339	36.7552	37.5683	37.2893	-0.278874	-0.400622	-0.359349
30	36	21	24.4473	24.4473	23.5711	24.306	24.0079	-0.584756	-0.734225	-0.674447
30	48	18	15.6142	15.6142	17.5829	18.1061	17.8145	0.117976	-0.0293951	0.0519908
30	72	20	9.06391	9.06391	18.6038	18.8371	18.7276	0.379166	0.312952	0.343882
30	96	29	15.6633	15.6633	25.7899	26.0266	26.0443	0.680653	0.625939	0.621888
30	120	41	25.6788	25.6788	33.5048	33.8776	33.9566	1.28648	1.21134	1.19559
31	0	100	91.0935	91.0935	91.3231	91.8551	91.3739	0.613438	0.572734	0.609536
31	24	45	38.2869	38.2869	41.2877	42.4144	42.5031	0.534467	0.363762	0.350649
31	36	24	24.6747	24.6747	27.5349	28.6753	28.7653	-0.711651	-0.911141	-0.926339
31	48	23	18.0427	18.0427	20.2495	21.4875	21.3973	0.701829	0.369168	0.39241
31	72	26	19.008	19.008	20.0666	21.3136	21.0431	1.52423	1.15085	1.229
31	96	28	26.8147	26.8147	27.5464	28.8083	28.5497	0.0912882	-0.156933	-0.107505
31	120	39	35.1733	35.1733	36.2067	37.5502	37.41	0.449448	0.226246	0.248907
32	0	100	91.0935	91.0935	91.4037	91.6556	91.4577	0.607245	0.587949	0.603101
32	24	45	38.2526	38.2526	43.8721	44.5888	44.2067	0.154128	0.0554128	0.107706
32	36	30	24.4547	24.4547	30.0935	30.7671	30.3969	-0.01753	-0.141218	-0.0737886
32	48	24	15.9298	15.9298	22.0097	22.6348	22.2224	0.477022	0.320308	0.42294
32	72	22	13.9444	13.9444	20.2137	20.78	20.4016	0.456399	0.305359	0.405593
32	96	28	21.7528	21.7528	27.069	27.644	27.316	0.189986	0.0714513	0.13858
32	120	42	31.034	31.034	35.9129	36.5507	36.2543	0.986142	0.869882	0.923488
33	0	100	91.0935	91.0935	91.4015	91.6793	91.5576	0.60741	0.586131	0.595445
33	24	36	38.3457	38.3457	40.164	40.8762	40.4897	-0.613777	-0.708062	-0.657247
33	36	27	25.7249	25.7249	26.5013	27.1284	26.8202	0.103492	-0.0261562	0.0369697
33	48	24	20.7197	20.7197	19.3055	19.8035	19.6354	1.24086	1.08861	1.13936
33	72	23	22.6948	22.6948	17.9384	18.3677	18.325	1.41126	1.26971	1.28357
33	96	20	30.1323	30.1323	23.8483	24.3773	24.3429	-0.867351	-0.969939	-0.963382
33	120	22	37.777	37.777	31.3245	32.0104	31.9385	-1.69154	-1.78402	-1.77448
