# Supplementary material for: Automated Pharmacometric Model Development by Leveraging Low‐Dimensional Neural ODEs and LASSO Regression
Source: CPT Pharmacometrics Syst Pharmacol. 2026 Jun 24;15(7):e70285. doi: 10.1002/psp4.70285 (PMC13291805; doi:10.1002/psp4.70285)
Supplement: Supplementary file 2 — Data S2: Supporting Information. [file PSP4-15-e70285-s002.zip › Supplemental_files/Warf_node_mlx_file_pop/summary.txt]

********************************************************************************
*                        Warf_node_mlx_file_pop.mlxtran                        *
*                        April 01, 2026 at 11:58:41                            *
*                        Monolix version : 2024R1                              *
********************************************************************************


ESTIMATION OF THE POPULATION PARAMETERS ________________________________________

Fixed Effects ----------------------------
Tlag_pop   :                         0.901
ka_pop     :                          1.55
V_pop      :                          8.05
Cl_pop     :                         0.131
R0_pop     :                          91.1
kout_pop   :                        0.0372
Wrc_11_pop :                        -0.207
Wrc_12_pop :                         0.612
Wrc_13_pop :                        -0.141
Wrc_14_pop :                       -0.0757
Wrc_15_pop :                         0.399
brc_11_pop :                          3.55
brc_12_pop :                          1.82
brc_13_pop :                          1.28
brc_14_pop :                         0.869
brc_15_pop :                          23.9
Wrc_21_pop :                         0.921
Wrc_22_pop :                        -0.699
Wrc_23_pop :                        -0.355
Wrc_24_pop :                        -0.121
Wrc_25_pop :                          1.74

Standard Deviation of the Random Effects -
omega_Tlag :                         0.508
omega_ka   :                         0.822
omega_V    :                         0.223
omega_Cl   :                         0.278
omega_R0   :                        0.0303
omega_kout :                         0.168

Error Model Parameters -------------------
acp        :                         0.109
bcp        :                        0.0882
apca       :                          1.01
bpca       :                         0.144

Elapsed time (seconds):       49
Exploratory phase iterations:      392 (Autostop)
Smoothing phase iterations:        200 (Stopped at the maximum number of iterations)

 _______________________________________________________________________________


ESTIMATION OF THE INDIVIDUAL PARAMETERS ________________________________________


Estimation of the individual parameters by Conditional Distribution ------------
                   min            Q1        median            Q3           max  shrinkage(%)
Tlag   :         0.537         0.888         0.939          1.04           2.8            47
ka     :         0.286          1.94          2.14           2.3          4.48          46.8
V      :          5.19          7.19          8.11          9.26          12.7          4.25
Cl     :        0.0706          0.11         0.128         0.159         0.284         0.451
R0     :          89.5          90.7          91.4          91.7          92.2            74
kout   :        0.0255        0.0328         0.038        0.0421        0.0486         -3.35
Wrc_11 :        -0.208        -0.207        -0.207        -0.206        -0.203           nan
Wrc_12 :         0.608         0.611         0.612         0.612         0.617           nan
Wrc_13 :        -0.144        -0.142        -0.141         -0.14        -0.138           nan
Wrc_14 :       -0.0782       -0.0757       -0.0756       -0.0748       -0.0687           nan
Wrc_15 :         0.393         0.398         0.399         0.399         0.401           nan
brc_11 :          3.55          3.55          3.55          3.55          3.55           nan
brc_12 :          1.82          1.82          1.82          1.82          1.82           nan
brc_13 :          1.27          1.28          1.28          1.28          1.29           nan
brc_14 :         0.865         0.869         0.869         0.869         0.873           nan
brc_15 :          23.9          23.9          23.9          23.9          23.9           nan
Wrc_21 :         0.916          0.92         0.921         0.921         0.924           nan
Wrc_22 :        -0.704        -0.699        -0.699        -0.698        -0.693           nan
Wrc_23 :        -0.357        -0.356        -0.355        -0.355        -0.351           nan
Wrc_24 :        -0.123        -0.121        -0.121         -0.12        -0.115           nan
Wrc_25 :          1.74          1.74          1.74          1.74          1.75           nan

Elapsed time (seconds):      6.8
Iterations:      108 (Autostop)

 -------------------------------------------------------------------------------


Estimation of the individual parameters by Conditional Mode --------------------
                   min            Q1        median            Q3           max  shrinkage(%)
Tlag   :         0.512         0.824         0.885         0.923          2.78            50
ka     :         0.276          1.41          1.57          1.71          3.16          48.1
V      :          5.17          7.13           8.1          9.21          12.6          4.82
Cl     :        0.0712          0.11         0.127          0.16         0.286         0.499
R0     :          89.6          90.6          91.3          91.7            92          75.2
kout   :        0.0259        0.0328         0.038        0.0423        0.0488          -2.4
Wrc_11 :        -0.208        -0.207        -0.207        -0.206        -0.203           nan
Wrc_12 :         0.608         0.611         0.612         0.612         0.617           nan
Wrc_13 :        -0.144        -0.142        -0.141         -0.14        -0.138           nan
Wrc_14 :       -0.0782       -0.0757       -0.0756       -0.0748       -0.0687           nan
Wrc_15 :         0.393         0.398         0.399         0.399         0.401           nan
brc_11 :          3.55          3.55          3.55          3.55          3.55           nan
brc_12 :          1.82          1.82          1.82          1.82          1.82           nan
brc_13 :          1.27          1.28          1.28          1.28          1.29           nan
brc_14 :         0.865         0.869         0.869         0.869         0.873           nan
brc_15 :          23.9          23.9          23.9          23.9          23.9           nan
Wrc_21 :         0.916          0.92         0.921         0.921         0.924           nan
Wrc_22 :        -0.704        -0.699        -0.699        -0.698        -0.693           nan
Wrc_23 :        -0.357        -0.356        -0.355        -0.355        -0.351           nan
Wrc_24 :        -0.123        -0.121        -0.121         -0.12        -0.115           nan
Wrc_25 :          1.74          1.74          1.74          1.74          1.75           nan

Elapsed time (seconds):     0.74

 -------------------------------------------------------------------------------

 _______________________________________________________________________________


DATASET INFORMATION
Number of individuals: 32
Number of observations (obsid cp): 283
Number of observations (obsid pca): 232
Number of doses: 32
