# Supplementary material for: Automated Pharmacometric Model Development by Leveraging Low‐Dimensional Neural ODEs and LASSO Regression
Source: CPT Pharmacometrics Syst Pharmacol. 2026 Jun 24;15(7):e70285. doi: 10.1002/psp4.70285 (PMC13291805; doi:10.1002/psp4.70285)
Supplement: Supplementary file 2 — Data S2: Supporting Information. [file PSP4-15-e70285-s002.zip › Supplemental_files/Warf_node_mlx_file_pop/Tests/correlationRandomEffects.txt]

eta1	eta2	coeff	statistics	p-value
eta_Tlag	eta_ka	0	0.588859	0.560223
eta_Tlag	eta_V	0	0.68793	0.496613
eta_Tlag	eta_Cl	0	-0.39157	0.698054
eta_Tlag	eta_R0	0	0.120942	0.904518
eta_Tlag	eta_kout	0	0.960288	0.344341
eta_ka	eta_V	0	0.807606	0.425471
eta_ka	eta_Cl	0	-0.487653	0.629227
eta_ka	eta_R0	0	0.494425	0.624492
eta_ka	eta_kout	0	-0.0930732	0.926444
eta_V	eta_Cl	0	1.81611	0.0790368
eta_V	eta_R0	0	0.833383	0.411004
eta_V	eta_kout	0	1.34816	0.187376
eta_Cl	eta_R0	0	-1.6404	0.111031
eta_Cl	eta_kout	0	1.06417	0.29547
eta_R0	eta_kout	0	2.96779	0.00573764
