# Supplementary material for: Automated Pharmacometric Model Development by Leveraging Low‐Dimensional Neural ODEs and LASSO Regression
Source: CPT Pharmacometrics Syst Pharmacol. 2026 Jun 24;15(7):e70285. doi: 10.1002/psp4.70285 (PMC13291805; doi:10.1002/psp4.70285)
Supplement: Supplementary file 2 — Data S2: Supporting Information. [file PSP4-15-e70285-s002.zip › Supplemental_files/Warf_node_mlx_file_pop/Tests/normalityRandomEffects.txt]

eta	statistics	p-value
eta_Tlag	0.954656	0.160115
eta_ka	0.972469	0.873354
eta_V	0.978224	0.948965
eta_Cl	0.973057	0.82175
eta_R0	0.968902	0.423313
eta_kout	0.959979	0.161861
