# Supplementary material for: Automated Pharmacometric Model Development by Leveraging Low‐Dimensional Neural ODEs and LASSO Regression
Source: CPT Pharmacometrics Syst Pharmacol. 2026 Jun 24;15(7):e70285. doi: 10.1002/psp4.70285 (PMC13291805; doi:10.1002/psp4.70285)
Supplement: Supplementary file 2 — Data S2: Supporting Information. [file PSP4-15-e70285-s002.zip › Supplemental_files/Warf_node_mlx_file_pop/Tests/normalityResiduals.txt]

residuals	statistics	p-value	test
IWRES_ycp	0.952532	2.4045e-08	Shapiro-Wilk
PWRES_ycp	0.984811	0.00429633	Shapiro-Wilk
NPDE_ycp	0.987031	0.0119694	Shapiro-Wilk
IWRES_ypca	0.98981	0.163939	Shapiro-Wilk
PWRES_ypca	0.889782	5.57375e-12	Shapiro-Wilk
NPDE_ypca	0.979709	0.00206475	Shapiro-Wilk
