# Supplementary material for: Automated Pharmacometric Model Development by Leveraging Low‐Dimensional Neural ODEs and LASSO Regression
Source: CPT Pharmacometrics Syst Pharmacol. 2026 Jun 24;15(7):e70285. doi: 10.1002/psp4.70285 (PMC13291805; doi:10.1002/psp4.70285)
Supplement: Supplementary file 2 — Data S2: Supporting Information. [file PSP4-15-e70285-s002.zip › Supplemental_files/Warf_node_mlx_file_pop/Tests/symmetryResiduals.txt]

residuals	statistics	p-value	test
IWRES_ycp	1.46367	0.143285	Symmetry
PWRES_ycp	2.19024	0.0285072	Symmetry
NPDE_ycp	1.11232	0.265999	Symmetry
IWRES_ypca	-2.27958	0.0226324	Symmetry
PWRES_ypca	3.39224	0.000693238	Symmetry
NPDE_ypca	1.62739	0.103654	Symmetry
