# Supplementary material for: Automated Pharmacometric Model Development by Leveraging Low‐Dimensional Neural ODEs and LASSO Regression
Source: CPT Pharmacometrics Syst Pharmacol. 2026 Jun 24;15(7):e70285. doi: 10.1002/psp4.70285 (PMC13291805; doi:10.1002/psp4.70285)
Supplement: Supplementary file 2 — Data S2: Supporting Information. [file PSP4-15-e70285-s002.zip › Supplemental_files/Warf_node_mlx_file_pop.mlxtran]

<DATAFILE>

[FILEINFO]
file={path='warfarin_pkpd_data.csv'}
delimiter = comma
header={id, time, amt, dv, dvid}

[CONTENT]
id = {use=identifier}
time = {use=time}
amt = {use=amount}
dv = {use=observation, yname={'cp', 'pca'}, type={continuous, continuous}}
dvid = {use=observationtype}

<MODEL>

[INDIVIDUAL]
input = {Cl_pop, omega_Cl, R0_pop, omega_R0, Tlag_pop, omega_Tlag, V_pop, omega_V, Wrc_11_pop, Wrc_12_pop, Wrc_13_pop, Wrc_14_pop, Wrc_15_pop, Wrc_21_pop, Wrc_22_pop, Wrc_23_pop, Wrc_24_pop, Wrc_25_pop, brc_11_pop, brc_12_pop, brc_13_pop, brc_14_pop, brc_15_pop, ka_pop, omega_ka, kout_pop, omega_kout}

DEFINITION:
Cl = {distribution=logNormal, typical=Cl_pop, sd=omega_Cl}
R0 = {distribution=logNormal, typical=R0_pop, sd=omega_R0}
Tlag = {distribution=logNormal, typical=Tlag_pop, sd=omega_Tlag}
V = {distribution=logNormal, typical=V_pop, sd=omega_V}
Wrc_11 = {distribution=normal, typical=Wrc_11_pop, no-variability}
Wrc_12 = {distribution=normal, typical=Wrc_12_pop, no-variability}
Wrc_13 = {distribution=normal, typical=Wrc_13_pop, no-variability}
Wrc_14 = {distribution=normal, typical=Wrc_14_pop, no-variability}
Wrc_15 = {distribution=normal, typical=Wrc_15_pop, no-variability}
Wrc_21 = {distribution=normal, typical=Wrc_21_pop, no-variability}
Wrc_22 = {distribution=normal, typical=Wrc_22_pop, no-variability}
Wrc_23 = {distribution=normal, typical=Wrc_23_pop, no-variability}
Wrc_24 = {distribution=normal, typical=Wrc_24_pop, no-variability}
Wrc_25 = {distribution=normal, typical=Wrc_25_pop, no-variability}
brc_11 = {distribution=normal, typical=brc_11_pop, no-variability}
brc_12 = {distribution=normal, typical=brc_12_pop, no-variability}
brc_13 = {distribution=normal, typical=brc_13_pop, no-variability}
brc_14 = {distribution=normal, typical=brc_14_pop, no-variability}
brc_15 = {distribution=normal, typical=brc_15_pop, no-variability}
ka = {distribution=logNormal, typical=ka_pop, sd=omega_ka}
kout = {distribution=logNormal, typical=kout_pop, sd=omega_kout}

[LONGITUDINAL]
input = {acp, bcp, apca, bpca}

file = 'Warf_node_converted.txt'

DEFINITION:
ycp = {distribution=normal, prediction=Cc, errorModel=combined1(acp, bcp)}
ypca = {distribution=normal, prediction=R, errorModel=combined1(apca, bpca)}

<FIT>
data = {'cp', 'pca'}
model = {ycp, ypca}

<PARAMETER>
Cl_pop = {value=0.1, method=MLE}
R0_pop = {value=90, method=MLE}
Tlag_pop = {value=1, method=MLE}
V_pop = {value=8, method=MLE}
Wrc_11_pop = {value=-0.1, method=MLE}
Wrc_12_pop = {value=0.1, method=MLE}
Wrc_13_pop = {value=-0.2, method=MLE}
Wrc_14_pop = {value=0.1, method=MLE}
Wrc_15_pop = {value=0.2, method=MLE}
Wrc_21_pop = {value=0.1, method=MLE}
Wrc_22_pop = {value=0.1, method=MLE}
Wrc_23_pop = {value=-0.2, method=MLE}
Wrc_24_pop = {value=-0.2, method=MLE}
Wrc_25_pop = {value=-0.3, method=MLE}
acp = {value=1, method=MLE}
apca = {value=1, method=MLE}
bcp = {value=0.3, method=MLE}
bpca = {value=0.3, method=MLE}
brc_11_pop = {value=2.08, method=MLE}
brc_12_pop = {value=1.86, method=MLE}
brc_13_pop = {value=1.56, method=MLE}
brc_14_pop = {value=0.44, method=MLE}
brc_15_pop = {value=11.5, method=MLE}
ccp = {value=1, method=FIXED}
cpca = {value=1, method=FIXED}
ka_pop = {value=2, method=MLE}
kout_pop = {value=0.03, method=MLE}
omega_Cl = {value=1, method=MLE}
omega_R0 = {value=1, method=MLE}
omega_Tlag = {value=1, method=MLE}
omega_V = {value=1, method=MLE}
omega_ka = {value=1, method=MLE}
omega_kout = {value=1, method=MLE}

<MONOLIX>

[TASKS]
populationParameters()
individualParameters(method = {conditionalMean, conditionalMode })
fim(run = false,method = StochasticApproximation)
logLikelihood(run = false,method = ImportanceSampling)

[PLOTS]
run = true
plots = {indfits = {selected = true}, parameterdistribution = {selected = true}, obspred = {selected = true}, covariancemodeldiagnosis = {selected = true}, covariatemodeldiagnosis = {selected = true}, vpc = {selected = true}, residualsscatter = {selected = true}, residualsdistribution = {selected = true}, randomeffects = {selected = true}, saemresults = {selected = true}}

[SETTINGS]
GLOBAL:
exportpath = 'Warf_node_mlx_file_pop'

POPULATION:
variability = decreasing

INDIVIDUAL:
enablemaxiterations = yes
